# Supplementary material for: Targeting GLP-1 Signaling Ameliorates Cystogenesis in a Zebrafish Model of Nephronophthisis
Source: Int J Mol Sci. 2025 Jul 30;26(15):7366. doi: 10.3390/ijms26157366 (PMC12347336; doi:10.3390/ijms26157366)
Supplement: Supplementary file 1 [file ijms-26-07366-s001.zip]

Archive with 5 entries (5 files):
- Supplementary Figures.pdf
- Supplementary Methods.pdf
- Supplementary Table S1.xlsx
- Supplementary Table S2.xlsx
- Supplementary Table S3.xlsx
