# Supplementary material for: Targeting GLP-1 Signaling Ameliorates Cystogenesis in a Zebrafish Model of Nephronophthisis
Source: Int J Mol Sci. 2025 Jul 30;26(15):7366. doi: 10.3390/ijms26157366 (PMC12347336; doi:10.3390/ijms26157366)
Supplement: Supplementary file 1 [file ijms-26-07366-s001.zip › Supplementary Table S1.xlsx]

## Sheet: Galaxy219-(annotate_all)
Differential Gene Expression Analysis Results of RNAseq Data: nphp1(ex15-del4);nphp4(sa38686) homozygous mutants vs wild-type siblings
GeneID	Base-mean	log2(FC)	StdErr	Wald-Stats	p-value	p-adj	chromosome	start	end	strand	feature	gene_name
ENSDARG00000093313	6258.05	3.41206	0.0775671	43.9884	0	0	5	42092226	42096331	+	protein_coding	ubb
ENSDARG00000006074	1532.3	-2.61061	0.0701155	-37.233	1.9979e-303	2.59347e-299	8	21114337	21133119	+	protein_coding	uck2a
ENSDARG00000038248	312.056	5.31645	0.165619	32.1006	4.33162e-226	3.74859e-222	1	2450139	2453174	-	protein_coding	ggact.2
ENSDARG00000088885	3891.58	2.24827	0.0719973	31.2271	4.56897e-214	2.96549e-210	15	46329148	46336399	+	protein_coding	si:ch1073-340i21.3
ENSDARG00000092337	2799.52	1.92178	0.0620318	30.9805	9.87603e-211	5.12803e-207	8	16609665	16613493	-	processed_transcript	CU467861.6
ENSDARG00000094310	1492.33	-2.67373	0.0869518	-30.7496	1.23708e-207	5.35283e-204	8	6954983	6958173	+	protein_coding	si:ch211-255g12.6
ENSDARG00000100442	5516.14	1.68534	0.0566863	29.731	3.05548e-194	1.13323e-190	22	23641800	23668468	-	protein_coding	cfh
ENSDARG00000022430	1179.28	-2.8313	0.0957837	-29.5593	4.98897e-192	1.61904e-188	16	4513596	4531657	-	protein_coding	ppp1r8b
ENSDARG00000086699	1287.77	-2.06897	0.0704	-29.3888	7.64007e-190	2.20391e-186	8	16726385	16730368	+	protein_coding	smim15
ENSDARG00000001129	3754.52	1.55278	0.0529119	29.3464	2.65485e-189	6.89252e-186	17	19419988	19466319	-	protein_coding	dicer1
ENSDARG00000076819	358.983	-4.52064	0.167541	-26.9823	2.38713e-160	5.63407e-157	15	41422247	41438821	-	protein_coding	nlrc8
ENSDARG00000057365	381.494	-3.67714	0.144296	-25.4832	3.02445e-143	6.5434e-140	8	18200330	18203342	-	protein_coding	elovl8b
ENSDARG00000097973	1102.16	2.63223	0.103386	25.4603	5.42515e-143	1.08344e-139	15	46313081	46315233	+	protein_coding	si:ch1073-190k2.1
ENSDARG00000038378	413.023	-2.94245	0.118827	-24.7625	2.27513e-135	4.21906e-132	15	45640905	45663081	+	protein_coding	sagb
ENSDARG00000100981	911.85	2.36572	0.0973941	24.2902	2.48917e-130	4.30825e-127	2	7668572	7696503	-	protein_coding	CCDC39
ENSDARG00000086917	1101.73	-2.36489	0.0991851	-23.8432	1.19022e-125	1.93128e-122	9	22317478	22318511	-	protein_coding	crygm2d2
ENSDARG00000078073	382.493	2.62035	0.110241	23.7693	6.94465e-125	1.06057e-121	4	7870383	7876005	-	protein_coding	nudt5
ENSDARG00000002369	6751.47	1.68509	0.0710749	23.7087	2.93541e-124	4.23384e-121	5	42064143	42068490	+	protein_coding	UBB
ENSDARG00000035949	378.844	-2.83326	0.122944	-23.0451	1.6484e-117	2.25241e-114	19	31392349	31402429	-	protein_coding	tmem106bb
ENSDARG00000069283	378.139	-2.75245	0.120317	-22.8767	7.92711e-116	1.02902e-112	8	16738281	16757285	+	protein_coding	ercc8
ENSDARG00000088245	447.704	2.61725	0.115213	22.7166	3.069e-114	3.79416e-111	4	32772212	32783867	+	protein_coding	si:dkey-16p6.1
ENSDARG00000097006	823.441	-1.76479	0.0781321	-22.5872	5.78528e-113	6.82716e-110	3	51417421	51446595	+	lincRNA	CR854839.1
ENSDARG00000101457	526.829	2.31715	0.103027	22.4908	5.11099e-112	5.76919e-109	3	50951202	50998577	-	protein_coding	cdc42ep4a
ENSDARG00000095724	1220.87	-1.65521	0.0742004	-22.3072	3.14361e-110	3.4006e-107	8	23190985	23194408	-	protein_coding	si:ch211-196c10.15
ENSDARG00000103759	7824.39	1.27957	0.062096	20.6063	2.4074e-94	2.50004e-91	8	41186026	41228534	-	protein_coding	fahd2a
ENSDARG00000069102	744.496	-1.81727	0.0889349	-20.4337	8.38646e-93	8.37421e-90	8	21052472	21071754	-	protein_coding	zgc:112962
ENSDARG00000018165	1055.47	-1.76365	0.086742	-20.3322	6.68023e-92	6.42341e-89	8	16710633	16725959	-	protein_coding	depdc1a
ENSDARG00000022525	178.86	3.24688	0.159753	20.3243	7.83216e-92	7.26209e-89	3	25503441	25512817	+	protein_coding	mchr1b
ENSDARG00000034896	549.077	1.82915	0.0903324	20.2491	3.6174e-91	3.23844e-88	1	22805397	22834824	-	protein_coding	ldb2b
ENSDARG00000109310	5409.79	1.26451	0.0625254	20.2239	6.0319e-91	5.22001e-88	14	3363367	3381303	-	protein_coding	im:7150988
ENSDARG00000077571	209.651	-3.58975	0.177789	-20.191	1.17362e-90	9.82888e-88	23	43320902	43393589	-	protein_coding	zgc:174862
ENSDARG00000056535	363.307	2.13914	0.107335	19.9295	2.25701e-88	1.83114e-85	17	21452257	21467430	+	protein_coding	pla2g4f.1
ENSDARG00000071403	17891.1	-1.06391	0.0539433	-19.7227	1.3764e-86	1.08285e-83	22	20714623	20720427	-	protein_coding	oaz1a
ENSDARG00000022614	569.69	-2.33758	0.119791	-19.5139	8.37172e-85	6.39254e-82	13	27332655	27354033	-	protein_coding	ddx43
ENSDARG00000025577	769.107	-1.6976	0.08964	-18.9379	5.55418e-80	4.11993e-77	14	12020935	12051654	-	protein_coding	zgc:66447
ENSDARG00000104895	148.146	-3.45904	0.182965	-18.9055	1.02739e-79	7.40922e-77	7	2849019	2899388	+	protein_coding	BX004857.1
ENSDARG00000091368	862.749	1.42788	0.0756002	18.8873	1.45141e-79	1.01842e-76	16	34300278	34306670	-	processed_transcript	AL954327.1
ENSDARG00000097635	2520.58	1.01819	0.0543001	18.7512	1.89279e-78	1.29317e-75	15	46356878	46358766	+	protein_coding	wu:fb18f06
ENSDARG00000040158	8403.84	-0.82321	0.0442262	-18.6136	2.4922e-77	1.65904e-74	16	31815243	31824525	-	protein_coding	cdc42l
ENSDARG00000041569	22964.9	0.711478	0.038404	18.5261	1.2706e-76	8.24683e-74	18	17408469	17415609	-	protein_coding	ces2a
ENSDARG00000099257	477.506	-2.26561	0.122318	-18.5222	1.36685e-76	8.65516e-74	7	13375564	13381129	-	protein_coding	si:ch73-119p20.1
ENSDARG00000037514	3032.81	-1.04863	0.0570268	-18.3883	1.63041e-75	1.00783e-72	14	12178914	12205865	+	protein_coding	hdac3
ENSDARG00000073847	2098.97	-1.0639	0.0578787	-18.3816	1.84602e-75	1.11457e-72	8	24788498	24791060	-	protein_coding	rbm15
ENSDARG00000005451	16816.5	1.01421	0.0562154	18.0415	9.20595e-73	5.43193e-70	4	11464254	11477630	+	protein_coding	gdi2
ENSDARG00000053323	801.688	-1.79569	0.100421	-17.8817	1.63844e-71	9.45269e-69	12	35051635	35070011	-	protein_coding	zgc:112285
ENSDARG00000102946	223.131	-2.70651	0.151408	-17.8756	1.82856e-71	1.03202e-68	3	49379773	49382896	-	protein_coding	si:ch73-167f10.1
ENSDARG00000059498	181.805	2.6199	0.147199	17.7983	7.28049e-71	4.02162e-68	3	50271961	50277959	-	protein_coding	arl16
ENSDARG00000041340	546.935	-2.05536	0.115856	-17.7407	2.03498e-70	1.10067e-67	16	4540980	4547193	-	protein_coding	mrpl51
ENSDARG00000069301	268.447	2.36136	0.133931	17.6312	1.41967e-69	7.52195e-67	9	29034220	29039506	-	protein_coding	tmem177
ENSDARG00000094336	432.278	-1.97369	0.112051	-17.6142	1.91726e-69	9.95517e-67	8	21047320	21052371	-	protein_coding	si:dkeyp-82a1.6
ENSDARG00000028098	5451.77	1.07945	0.0613343	17.5995	2.48529e-69	1.26516e-66	8	13503376	13505486	+	protein_coding	fut9d
ENSDARG00000091013	362.629	2.2656	0.129149	17.5425	6.78682e-69	3.38845e-66	4	33537371	33560939	+	protein_coding	si:dkey-84h14.2
ENSDARG00000044002	257.035	-2.58524	0.147588	-17.5167	1.06913e-68	5.23714e-66	25	17372289	17378881	-	protein_coding	cyp2x7
ENSDARG00000104899	311.572	-2.22134	0.12694	-17.4991	1.456e-68	7.00014e-66	8	7828413	7848287	+	processed_transcript	CR931813.2
ENSDARG00000075766	453.177	-2.00456	0.115119	-17.413	6.57655e-68	3.10437e-65	17	12159528	12175772	+	protein_coding	sccpdha.1
ENSDARG00000069833	967.816	1.38566	0.080866	17.1352	8.10481e-66	3.75745e-63	16	33142733	33154518	+	protein_coding	rhbdl2
ENSDARG00000010728	391.283	-1.76365	0.103375	-17.0606	2.91302e-65	1.32681e-62	19	31347674	31372896	-	protein_coding	scin
ENSDARG00000077788	846.937	-1.314	0.0773168	-16.995	8.93855e-65	4.00108e-62	17	25197179	25259478	+	protein_coding	arhgef10
ENSDARG00000070845	67.2948	3.15735	0.18593	16.9814	1.12791e-64	4.9632e-62	3	15442411	15444396	-	protein_coding	si:dkey-56d12.4
ENSDARG00000095522	62.1737	3.16149	0.188054	16.8116	2.00781e-63	8.68778e-61	16	22015647	22022456	-	protein_coding	si:dkey-71b5.3
ENSDARG00000097966	170.213	2.67975	0.160913	16.6534	2.85851e-62	1.2166e-59	3	38525978	38529416	-	antisense	BX936420.1
ENSDARG00000009823	13176.9	0.861612	0.0519138	16.597	7.32977e-62	3.06928e-59	16	33593115	33595985	+	protein_coding	pou3f1
ENSDARG00000035264	477.611	1.62138	0.0977857	16.5809	9.57571e-62	3.94611e-59	5	41639692	41645058	-	protein_coding	riok2
ENSDARG00000054818	8540.78	-1.15644	0.0702149	-16.47	6.02347e-61	2.44346e-58	22	31039090	31044066	+	protein_coding	rpl32
ENSDARG00000092243	168.573	-2.60256	0.158467	-16.4234	1.30143e-60	5.1981e-58	8	45035417	45037752	-	lincRNA	BX005065.1
ENSDARG00000056628	243.52	1.97608	0.120797	16.3586	3.77594e-60	1.48532e-57	18	22405706	22414565	-	protein_coding	tmem170a
ENSDARG00000102215	212.617	2.33721	0.143391	16.2996	9.92977e-60	3.84771e-57	4	54480249	54504217	+	protein_coding	si:ch211-227e10.6
ENSDARG00000013250	2962.48	0.838519	0.0517912	16.1904	5.8987e-59	2.25209e-56	5	44346690	44371177	+	protein_coding	tars1
ENSDARG00000095528	126.226	-2.95284	0.18344	-16.0971	2.67431e-58	1.00624e-55	15	41400519	41408148	-	protein_coding	CR854897.1
ENSDARG00000030465	3691.55	-0.853528	0.0531669	-16.0538	5.38028e-58	1.99547e-55	18	15259387	15269272	-	protein_coding	tmem263
ENSDARG00000043797	14005.1	0.797114	0.0496958	16.0399	6.73017e-58	2.46097e-55	17	5061134	5105922	+	protein_coding	cdc5l
ENSDARG00000035285	2851.01	0.874395	0.0547652	15.9662	2.19658e-57	7.812e-55	5	41878251	41996414	-	protein_coding	ncor1
ENSDARG00000028937	1843.06	-1.48131	0.0927743	-15.9668	2.17517e-57	7.812e-55	20	29513469	29533010	-	protein_coding	taf1b
ENSDARG00000090194	127.302	-2.60207	0.163269	-15.9373	3.4907e-57	1.22467e-54	8	24730119	24744290	+	protein_coding	lamtor5
ENSDARG00000012572	120.345	2.74067	0.172076	15.9271	4.10851e-57	1.4222e-54	22	25034739	25043103	-	protein_coding	polr3f
ENSDARG00000054619	3320.42	1.05785	0.0664382	15.9223	4.43961e-57	1.5166e-54	5	38837428	39086768	+	protein_coding	fras1
ENSDARG00000100865	125.331	2.59479	0.163941	15.8276	2.00841e-56	6.77175e-54	4	56932842	56954002	-	protein_coding	si:dkey-269o24.1
ENSDARG00000055270	153.796	-2.48632	0.157375	-15.7987	3.17391e-56	1.05642e-53	17	27314087	27382868	-	protein_coding	si:ch1073-358c10.1
ENSDARG00000104022	510.13	1.42873	0.0907887	15.7369	8.44492e-56	2.77528e-53	3	49757577	49925313	-	protein_coding	gcgra
ENSDARG00000115778	154.039	2.28489	0.145692	15.683	1.97698e-55	6.41581e-53	1	22542456	22594338	-	protein_coding	chrnb5a
ENSDARG00000070109	701.77	1.2576	0.0807005	15.5836	9.41733e-55	3.01843e-52	1	23559477	23573230	+	protein_coding	ncapg
ENSDARG00000022841	416.908	-1.82257	0.117136	-15.5595	1.37232e-54	4.3449e-52	17	6113679	6202816	-	protein_coding	ptk2ba
ENSDARG00000075521	941.037	1.17662	0.0759217	15.4977	3.59343e-54	1.12401e-51	1	40801447	40818900	+	protein_coding	cpz
ENSDARG00000028086	2173.61	1.31767	0.0851413	15.4763	5.01679e-54	1.55055e-51	20	26394323	26407233	+	protein_coding	zbtb2b
ENSDARG00000017703	435.083	1.56237	0.101394	15.409	1.42498e-53	4.35239e-51	5	39154616	39171302	-	protein_coding	paqr3a
ENSDARG00000074271	118.52	2.56656	0.167976	15.2793	1.05046e-52	3.17116e-50	15	5901969	5916820	+	protein_coding	get1
ENSDARG00000067673	791.788	-1.33676	0.0876677	-15.248	1.69678e-52	5.06344e-50	5	51164439	51198521	-	protein_coding	snapc4
ENSDARG00000071868	2008.35	-1.04631	0.0686341	-15.2448	1.78342e-52	5.26151e-50	14	11975343	12020653	-	protein_coding	znf711
ENSDARG00000074443	282.082	1.80481	0.118713	15.2031	3.37185e-52	9.83597e-50	3	50310683	50420221	+	protein_coding	gas7a
ENSDARG00000069100	18353.1	0.831117	0.0547777	15.1725	5.37577e-52	1.55073e-49	8	21094883	21103522	-	protein_coding	aldh9a1a.1
ENSDARG00000103849	5892.05	0.685188	0.0453034	15.1244	1.11748e-51	3.18814e-49	17	24439531	24444402	+	polymorphic_pseudogene	mdh1ab
ENSDARG00000015905	797.013	1.2235	0.0809536	15.1136	1.31802e-51	3.71939e-49	5	12724045	12743212	-	protein_coding	lztr1
ENSDARG00000089572	219.243	-2.22977	0.147611	-15.1058	1.48395e-51	4.14262e-49	16	4531729	4540914	+	protein_coding	tfpt
ENSDARG00000098415	521.468	-1.81848	0.120641	-15.0735	2.42074e-51	6.68587e-49	14	21025025	21025388	-	unprocessed_pseudogene	CT956093.1
ENSDARG00000037554	259.494	-2.26374	0.150581	-15.0333	4.44105e-51	1.21367e-48	23	20669148	20684086	+	protein_coding	arhgef3l
ENSDARG00000114589	675.734	-1.27497	0.0853554	-14.9371	1.88905e-50	5.10871e-48	15	19293743	19320615	+	protein_coding	jam3a
ENSDARG00000070581	65.6036	2.72891	0.183967	14.8337	8.86638e-50	2.37308e-47	1	2454093	2457546	-	protein_coding	ggact.1
ENSDARG00000041595	3073.74	1.14481	0.0773267	14.8049	1.36285e-49	3.61044e-47	18	17418253	17426306	+	protein_coding	ces3
ENSDARG00000023309	475.311	-1.44754	0.0980086	-14.7695	2.30382e-49	6.04158e-47	8	21159121	21162762	+	protein_coding	spryd4
ENSDARG00000101450	138.146	2.17122	0.147261	14.744	3.3602e-49	8.72375e-47	4	46812890	46828780	+	protein_coding	si:ch211-215p11.3
ENSDARG00000086658	4342.22	-0.964046	0.0654045	-14.7398	3.58023e-49	9.20296e-47	9	22298245	22299412	-	protein_coding	crygm2d21
ENSDARG00000088116	2036.57	1.1013	0.0748273	14.7179	4.9449e-49	1.25862e-46	8	25302171	25307014	+	protein_coding	gstm.3
ENSDARG00000076386	1635.07	-1.28163	0.0871903	-14.6992	6.52335e-49	1.64426e-46	7	1045636	1057216	+	protein_coding	epdl1
ENSDARG00000021855	225.313	-2.03316	0.138474	-14.6826	8.32939e-49	2.0793e-46	16	4570416	4610278	-	protein_coding	arnt
ENSDARG00000054597	508.514	1.55212	0.105727	14.6805	8.59979e-49	2.12636e-46	5	38786480	38824466	-	protein_coding	cnot6l
ENSDARG00000096978	799.204	-1.35186	0.0923029	-14.6459	1.43034e-48	3.50324e-46	3	25951406	25974077	-	lincRNA	CU972512.1
ENSDARG00000004158	349.586	-1.60635	0.109795	-14.6305	1.79516e-48	4.35194e-46	17	44780165	44923661	+	protein_coding	tmem63c
ENSDARG00000093381	491.663	1.47871	0.101075	14.6299	1.81038e-48	4.35194e-46	18	18803538	18850302	-	protein_coding	tgm2l
ENSDARG00000052536	4860.51	0.691555	0.0475032	14.558	5.19179e-48	1.22536e-45	5	56950860	56964547	-	protein_coding	tia1
ENSDARG00000060841	1692.85	0.8481	0.0582563	14.5581	5.18903e-48	1.22536e-45	18	27000849	27078219	+	protein_coding	pik3c2a
ENSDARG00000076572	3567.1	-0.921907	0.0635936	-14.4969	1.26818e-47	2.96617e-45	9	22271055	22272181	-	protein_coding	crygm2d7
ENSDARG00000033182	206.386	-2.11637	0.146579	-14.4385	2.96335e-47	6.86916e-45	19	31339304	31341850	-	protein_coding	arl4ab
ENSDARG00000003035	12596.6	-0.743344	0.0516145	-14.4019	5.03757e-47	1.15739e-44	14	12142812	12168897	+	protein_coding	hspa9
ENSDARG00000037506	1237.01	-1.06983	0.0750001	-14.2643	3.65163e-46	8.31612e-44	14	12076820	12106603	-	protein_coding	prps1b
ENSDARG00000096990	649.31	-1.64674	0.115982	-14.1983	9.39138e-46	2.12017e-43	15	46344654	46355392	+	protein_coding	si:ch1073-340i21.2
ENSDARG00000038667	1100.64	-1.06775	0.0753615	-14.1683	1.43918e-45	3.22102e-43	2	111918	115367	+	protein_coding	fggy
ENSDARG00000040505	2802.31	-0.733397	0.0521068	-14.0749	5.41821e-45	1.20229e-42	18	49248388	49267856	+	protein_coding	yif1b
ENSDARG00000117241	698.068	1.46635	0.104275	14.0623	6.47277e-45	1.42412e-42	15	46268825	46287579	+	lincRNA	CABZ01067657.1
ENSDARG00000093406	5935.69	-0.613421	0.0440314	-13.9314	4.08088e-44	8.90317e-42	19	31579390	31584444	-	protein_coding	C19H6orf62
ENSDARG00000103946	76.0817	2.50816	0.180602	13.8878	7.51497e-44	1.62586e-41	4	47436125	47456827	+	protein_coding	si:dkey-124l13.1
ENSDARG00000088823	4692.49	-0.746361	0.0538656	-13.856	1.17051e-43	2.51147e-41	9	22280470	22281854	-	protein_coding	crygm2d3
ENSDARG00000032820	203.77	-2.25453	0.162729	-13.8545	1.19443e-43	2.5418e-41	10	33744097	33867426	+	protein_coding	rxfp2a
ENSDARG00000059902	1811.48	-0.989587	0.0715958	-13.8219	1.88123e-43	3.97076e-41	6	9107062	9130843	+	protein_coding	vps16
ENSDARG00000095086	713.106	1.11898	0.081387	13.7488	5.17498e-43	1.08349e-40	18	22416050	22486767	+	protein_coding	cfdp1
ENSDARG00000055754	113.174	2.3663	0.172836	13.691	1.1487e-42	2.38581e-40	23	28693277	28713982	+	protein_coding	smc1a
ENSDARG00000013522	3568.57	-1.23671	0.0907874	-13.622	2.96352e-42	6.10627e-40	6	60055167	60062097	+	protein_coding	pck1
ENSDARG00000069826	2691.79	-0.952047	0.0699882	-13.603	3.8451e-42	7.86036e-40	9	22116599	22117430	-	protein_coding	crygm2d15
ENSDARG00000039747	71.8729	-2.56785	0.189337	-13.5623	6.69718e-42	1.35838e-39	13	45840426	45843939	+	transcribed_unprocessed_pseudogene	BX914200.1
ENSDARG00000021082	2776.05	0.72741	0.053899	13.4958	1.65567e-41	3.33213e-39	10	5092510	5135788	-	protein_coding	sec31a
ENSDARG00000008105	1221.85	-1.04565	0.0776993	-13.4576	2.77684e-41	5.54556e-39	3	19665318	19682819	+	protein_coding	mettl2a
ENSDARG00000075014	2437.63	0.829685	0.0618463	13.4153	4.92168e-41	9.75394e-39	14	16765991	16771405	+	protein_coding	sqstm1
ENSDARG00000071345	2030.84	1.18626	0.0886275	13.3848	7.42451e-41	1.46027e-38	14	46216702	46220099	+	protein_coding	mgst2
ENSDARG00000074747	2244.86	0.770408	0.0576412	13.3656	9.60923e-41	1.87575e-38	15	5828993	5895124	-	protein_coding	brwd1
ENSDARG00000037061	3337.78	-0.876317	0.0656598	-13.3463	1.24436e-40	2.41089e-38	2	6067370	6092062	+	protein_coding	aldh9a1b
ENSDARG00000010758	3110.77	-0.777845	0.0584274	-13.313	1.94499e-40	3.74042e-38	18	36664653	36729637	+	protein_coding	capn12
ENSDARG00000044684	599.191	1.13326	0.0854228	13.2665	3.62169e-40	6.9137e-38	21	20338612	20342096	-	protein_coding	rbp4l
ENSDARG00000045064	3055.05	-0.689373	0.0521747	-13.2128	7.40403e-40	1.40309e-37	12	30046319	30220346	+	protein_coding	ablim1b
ENSDARG00000101689	304.183	1.72086	0.130797	13.1567	1.55738e-39	2.9299e-37	4	46770786	46948863	-	protein_coding	si:dkey-16p6.1
ENSDARG00000019973	1550.41	-0.972093	0.0738908	-13.1558	1.57584e-39	2.94332e-37	8	25590840	25605537	-	protein_coding	stk38a
ENSDARG00000011312	3233.93	0.743049	0.0565399	13.142	1.89081e-39	3.50637e-37	19	32807235	32820107	+	protein_coding	stk3
ENSDARG00000042807	643.633	-1.32732	0.101235	-13.1113	2.83526e-39	5.2205e-37	8	24745040	24779395	+	protein_coding	slc16a4
ENSDARG00000021184	6439.82	-1.80329	0.137721	-13.0938	3.57322e-39	6.53296e-37	16	31900126	31919568	-	protein_coding	rbfox1l
ENSDARG00000061021	586.793	1.20359	0.092054	13.0748	4.58717e-39	8.32812e-37	1	24469312	24514673	+	protein_coding	fam160a1a
ENSDARG00000033009	52162.8	-0.584375	0.0447419	-13.061	5.49999e-39	9.91603e-37	5	36944532	36949476	-	protein_coding	h3f3c
ENSDARG00000069286	173.226	-2.04515	0.156822	-13.0412	7.12914e-39	1.27646e-36	8	16732833	16738204	-	protein_coding	ndufaf2
ENSDARG00000069829	1192.46	0.866788	0.0667157	12.9923	1.35369e-38	2.40716e-36	16	33163857	33179119	+	protein_coding	rragca
ENSDARG00000092044	165.448	-2.1915	0.169203	-12.9519	2.29219e-38	4.04829e-36	21	30651063	30658520	-	protein_coding	si:dkey-22f5.9
ENSDARG00000062209	891.69	-1.12965	0.0874542	-12.9171	3.60625e-38	6.32605e-36	17	22107701	22137199	-	protein_coding	mrps5
ENSDARG00000070038	547.287	-1.27142	0.098467	-12.9121	3.84533e-38	6.70016e-36	15	5803457	5815006	-	protein_coding	rbp2a
ENSDARG00000019137	3355.53	0.787423	0.0610189	12.9046	4.24198e-38	7.34202e-36	24	14214830	14234824	+	protein_coding	tram1
ENSDARG00000025789	22848.4	-0.681574	0.0531447	-12.8249	1.19011e-37	2.0462e-35	16	31761824	31791165	-	protein_coding	chd4b
ENSDARG00000039832	1537.59	1.27729	0.0999278	12.7822	2.06278e-37	3.52328e-35	13	829584	832331	+	protein_coding	gsta.2
ENSDARG00000057769	65.1266	-2.38051	0.186365	-12.7734	2.30969e-37	3.91923e-35	2	14992878	14995050	+	protein_coding	pimr55
ENSDARG00000091801	4460.9	0.773094	0.0605998	12.7574	2.83582e-37	4.78076e-35	16	51244296	51254694	-	protein_coding	serpinb14
ENSDARG00000055160	1106.44	1.37268	0.108228	12.6833	7.32256e-37	1.22651e-34	3	25108967	25119839	-	protein_coding	chadla
ENSDARG00000043443	1200.11	-0.856753	0.0676261	-12.669	8.78495e-37	1.46202e-34	15	40217255	40267485	-	protein_coding	kcnj13
ENSDARG00000067752	89.693	2.20078	0.174116	12.6398	1.27395e-36	2.10665e-34	5	41996888	42054070	+	protein_coding	pigl
ENSDARG00000074166	7210.07	0.646147	0.0512832	12.5996	2.1225e-36	3.48761e-34	17	22587355	22741729	+	protein_coding	birc6
ENSDARG00000076544	881.753	0.993449	0.0789038	12.5906	2.37745e-36	3.85771e-34	16	36934182	36945900	-	protein_coding	aldh5a1
ENSDARG00000042683	99.2802	2.20089	0.174799	12.5909	2.36832e-36	3.85771e-34	20	23838813	23842631	-	protein_coding	si:dkey-15j16.3
ENSDARG00000060397	3920.87	-0.674742	0.0536452	-12.5779	2.79453e-36	4.50631e-34	1	35790081	35835863	+	protein_coding	hhip
ENSDARG00000074071	1406.06	0.912475	0.0726745	12.5556	3.70196e-36	5.93273e-34	14	16765790	16775249	-	protein_coding	mrnip
ENSDARG00000017049	3792.78	-0.903281	0.0723928	-12.4775	9.90452e-36	1.57755e-33	3	24207242	24218622	+	protein_coding	adsl
ENSDARG00000068637	1915.12	-2.37711	0.190538	-12.4758	1.01225e-35	1.60244e-33	15	40137563	40175894	-	protein_coding	si:ch211-281l24.3
ENSDARG00000088022	51.3889	-2.37207	0.190591	-12.4459	1.47188e-35	2.31594e-33	3	325756	336299	-	protein_coding	mhc1zfa
ENSDARG00000039969	4279.01	0.616357	0.0495626	12.4359	1.66771e-35	2.60826e-33	16	33121105	33141934	+	protein_coding	akirin1
ENSDARG00000091972	69.8456	2.22397	0.17888	12.4328	1.73543e-35	2.69792e-33	5	38726853	38736348	+	protein_coding	si:dkey-58f10.7
ENSDARG00000078473	43410.8	-0.585144	0.0470672	-12.4321	1.74985e-35	2.70415e-33	11	38540137	38554394	-	protein_coding	nucks1a
ENSDARG00000103251	6796.36	0.570918	0.0459453	12.426	1.8878e-35	2.90006e-33	21	42717423	42780082	+	protein_coding	sh3pxd2b
ENSDARG00000104870	89.9466	2.17849	0.175397	12.4203	2.02791e-35	3.09698e-33	15	9414152	9418151	+	antisense	FP016239.1
ENSDARG00000062381	696.996	1.06545	0.0859965	12.3894	2.98125e-35	4.52626e-33	18	20541315	20560059	-	protein_coding	dennd11
ENSDARG00000025468	1651.14	-0.838307	0.0677043	-12.3819	3.27554e-35	4.94416e-33	8	5202588	5220125	-	protein_coding	bnip3la
ENSDARG00000068702	274.59	-1.47294	0.119211	-12.3558	4.53473e-35	6.80525e-33	18	24562187	24572673	+	protein_coding	lysmd4
ENSDARG00000077169	887.069	-1.47894	0.119776	-12.3475	5.02557e-35	7.4985e-33	14	11450497	11456724	-	protein_coding	si:ch211-153b23.4
ENSDARG00000076262	5149.54	-0.840657	0.0684159	-12.2874	1.05807e-34	1.5697e-32	16	32559820	32563092	+	protein_coding	pou3f2b
ENSDARG00000102456	2381.89	-0.687325	0.0560547	-12.2617	1.45442e-34	2.14543e-32	22	23598035	23625372	-	protein_coding	cfhl4
ENSDARG00000030087	3179.46	-0.720165	0.0588347	-12.2405	1.88928e-34	2.77116e-32	5	37032037	37038083	+	protein_coding	nfkbib
ENSDARG00000069827	588.327	-1.0998	0.0901668	-12.1974	3.20836e-34	4.67952e-32	9	22098574	22099536	-	protein_coding	crygm2d11
ENSDARG00000054420	520.395	-1.22298	0.100479	-12.1715	4.41052e-34	6.39699e-32	8	16702105	16712255	-	protein_coding	rpe65c
ENSDARG00000096964	534.277	1.07909	0.0887764	12.1551	5.38704e-34	7.7699e-32	21	20322878	20342912	+	antisense	AL844141.1
ENSDARG00000002197	3493.91	-1.06639	0.0877473	-12.153	5.52928e-34	7.931e-32	13	36846788	36863039	-	protein_coding	pygl
ENSDARG00000092998	1012.73	-0.884077	0.0728042	-12.1432	6.23368e-34	8.84364e-32	5	57480013	57485614	+	protein_coding	si:ch211-202f5.3
ENSDARG00000055543	6621.28	-0.619395	0.0510075	-12.1432	6.23237e-34	8.84364e-32	9	35026414	35155089	-	protein_coding	appb
ENSDARG00000029911	7964.57	0.654926	0.0540437	12.1185	8.43387e-34	1.19e-31	3	23428952	23461954	-	protein_coding	casc3
ENSDARG00000069099	1602.75	0.846291	0.0698752	12.1115	9.18388e-34	1.28882e-31	8	21104506	21110246	-	protein_coding	tmco1
ENSDARG00000075915	47.1054	-2.30133	0.190584	-12.0752	1.42861e-33	1.99406e-31	8	17529150	17535031	+	protein_coding	si:ch73-70k4.1
ENSDARG00000022995	9064.51	-0.536749	0.0445296	-12.0537	1.85327e-33	2.57298e-31	17	25444322	25480375	+	protein_coding	clic4
ENSDARG00000034616	6402.38	-0.632465	0.0526206	-12.0193	2.81194e-33	3.88317e-31	16	31827501	31837482	+	protein_coding	mlf2
ENSDARG00000102858	72.5482	2.1752	0.181868	11.9603	5.73357e-33	7.87592e-31	1	35194453	35234700	+	protein_coding	sc:d189
ENSDARG00000041257	832.659	1.23366	0.10315	11.9599	5.76518e-33	7.87766e-31	14	17108002	17121713	-	protein_coding	smtnl1
ENSDARG00000071143	206.24	1.56065	0.130655	11.9448	6.91416e-33	9.39819e-31	22	27189978	27362439	-	protein_coding	si:dkey-208m12.2
ENSDARG00000055678	29480.1	0.959357	0.0803834	11.9348	7.79881e-33	1.05455e-30	20	26407757	26467454	-	protein_coding	akap12b
ENSDARG00000100065	58.9601	2.20045	0.185077	11.8893	1.34477e-32	1.80896e-30	9	45143941	45149695	-	protein_coding	CU467837.1
ENSDARG00000009196	44.594	2.24836	0.189266	11.8793	1.51559e-32	2.02823e-30	5	39087363	39095623	+	protein_coding	anxa3a
ENSDARG00000079274	59.3474	-2.24221	0.189059	-11.8598	1.91353e-32	2.54764e-30	16	26012568	26013851	+	protein_coding	prss59.1
ENSDARG00000103347	1576.07	0.773234	0.0653682	11.8289	2.7678e-32	3.6662e-30	23	42482136	42493876	+	protein_coding	cyp2aa3
ENSDARG00000104636	167.482	-1.70685	0.144393	-11.8209	3.04457e-32	4.01234e-30	7	22629901	22632938	-	protein_coding	si:dkey-112a7.4
ENSDARG00000056639	569.644	1.13892	0.096685	11.7797	4.96653e-32	6.51218e-30	18	22302634	22396371	+	protein_coding	carmil2
ENSDARG00000103436	228.841	-1.50515	0.128024	-11.7568	6.5162e-32	8.50118e-30	12	7865469	7870791	+	protein_coding	BX548028.1
ENSDARG00000104359	19894.2	0.758664	0.0646107	11.7421	7.7567e-32	1.0069e-29	5	65009763	65021736	-	protein_coding	anxa1c
ENSDARG00000114172	128.154	1.8419	0.157081	11.7258	9.40011e-32	1.21416e-29	4	31450682	31501083	+	protein_coding	znf996
ENSDARG00000020009	1342.77	0.804957	0.0686962	11.7176	1.03519e-31	1.33048e-29	5	39099171	39152767	+	protein_coding	bmp2k
ENSDARG00000011701	1725.86	0.876494	0.0748115	11.716	1.05491e-31	1.34914e-29	5	24305876	24309667	+	protein_coding	ctsll
ENSDARG00000074293	1760.76	-0.928535	0.0794074	-11.6933	1.37898e-31	1.75495e-29	23	20518503	20530056	+	protein_coding	adnpb
ENSDARG00000024717	775.202	0.965778	0.0826299	11.688	1.46812e-31	1.85928e-29	16	38138245	38157299	+	protein_coding	selenbp1
ENSDARG00000016830	16121	0.633579	0.0542635	11.676	1.69119e-31	2.13139e-29	8	26868104	26887308	+	protein_coding	rimkla
ENSDARG00000056034	357.805	-1.25641	0.107853	-11.6493	2.31407e-31	2.90231e-29	19	31404685	31431027	+	protein_coding	pip4p2
ENSDARG00000034497	2018.96	-0.771347	0.0662707	-11.6393	2.59996e-31	3.2452e-29	25	21064018	21066136	-	protein_coding	fbxl14a
ENSDARG00000078953	1544.13	0.775833	0.0666743	11.6362	2.69906e-31	3.35277e-29	3	50155244	50269145	+	protein_coding	epn3a
ENSDARG00000092658	56.6682	2.14881	0.185473	11.5856	4.87674e-31	6.02904e-29	8	32787849	32794476	-	processed_transcript	CR457445.1
ENSDARG00000090352	1127.4	0.89212	0.0770869	11.5729	5.65327e-31	6.95594e-29	16	31623974	31628687	-	processed_transcript	CR855311.1
ENSDARG00000069290	301.281	1.39016	0.120169	11.5683	5.96247e-31	7.30177e-29	18	20566816	20573129	+	protein_coding	bida
ENSDARG00000052413	658.151	1.14647	0.0991385	11.5643	6.25045e-31	7.61851e-29	5	57673140	57686487	-	protein_coding	crfb12
ENSDARG00000042658	792.505	-1.14027	0.0987443	-11.5477	7.58342e-31	9.20004e-29	15	19335645	19348383	+	protein_coding	acad8
ENSDARG00000094258	446.65	-1.27273	0.110262	-11.5428	8.02547e-31	9.69103e-29	17	24618639	24622996	+	protein_coding	commd9
ENSDARG00000103031	60.6446	2.09696	0.181793	11.5349	8.80307e-31	1.05808e-28	4	55507919	55592720	-	protein_coding	znf1029
ENSDARG00000095200	131.841	-1.97963	0.17179	-11.5236	1.00348e-30	1.20057e-28	4	49765092	49808690	-	protein_coding	si:ch211-197e7.1
ENSDARG00000094197	344.548	-1.71078	0.148482	-11.5218	1.02442e-30	1.22e-28	8	23245595	23250196	+	protein_coding	znfl1l
ENSDARG00000039989	514.83	1.30311	0.113373	11.4941	1.4129e-30	1.67496e-28	16	36974522	36979597	-	protein_coding	snrnp48
ENSDARG00000039196	3556.31	0.787206	0.0688176	11.439	2.66884e-30	3.14948e-28	2	11685741	11833356	+	protein_coding	greb1l
ENSDARG00000020114	707.588	-1.03181	0.0903181	-11.4241	3.16743e-30	3.72095e-28	8	31057114	31075015	-	protein_coding	slc20a1a
ENSDARG00000100582	12388.5	0.53159	0.0468848	11.3382	8.48575e-30	9.92374e-28	14	38786257	38791884	+	protein_coding	si:ch211-195b11.3
ENSDARG00000101598	119.365	1.74451	0.153974	11.3299	9.33135e-30	1.08637e-27	4	46890748	46915962	-	protein_coding	si:ch211-215p11.1
ENSDARG00000009837	999.816	0.997065	0.0882216	11.3018	1.28524e-29	1.48962e-27	18	20532617	20540709	+	protein_coding	agk
ENSDARG00000007560	2845.43	0.609085	0.0540424	11.2705	1.83514e-29	2.11751e-27	8	26522012	26573963	+	protein_coding	sema3bl
ENSDARG00000041108	1931.62	1.15383	0.102417	11.266	1.93163e-29	2.21898e-27	18	26422123	26428525	+	protein_coding	ctsh
ENSDARG00000098984	296.179	-1.28231	0.114016	-11.2467	2.40376e-29	2.74918e-27	18	46634370	46684352	-	protein_coding	pid1
ENSDARG00000088444	204.323	1.55699	0.138465	11.2446	2.4618e-29	2.80322e-27	20	3943236	3953631	-	protein_coding	selenol
ENSDARG00000062788	851.012	-1.12768	0.100506	-11.22	3.25418e-29	3.6893e-27	14	11427051	11430610	-	protein_coding	irg1l
ENSDARG00000090192	108.926	1.78541	0.159481	11.1951	4.31035e-29	4.86545e-27	4	44713554	44759118	+	protein_coding	si:dkey-16p6.1
ENSDARG00000077341	15301.7	-0.706757	0.0632046	-11.1821	4.99207e-29	5.61057e-27	23	39807856	39849155	-	protein_coding	ppp1r14c
ENSDARG00000092042	300.716	-1.45354	0.130216	-11.1625	6.22007e-29	6.96058e-27	8	31438471	31440158	+	processed_transcript	AL935153.1
ENSDARG00000053448	3086.6	0.750381	0.0672725	11.1544	6.81873e-29	7.59777e-27	10	8058849	8079830	-	protein_coding	si:ch211-251f6.6
ENSDARG00000042946	1064.71	-0.956451	0.0858301	-11.1435	7.69977e-29	8.54279e-27	20	25486020	25513483	+	protein_coding	hook1
ENSDARG00000040991	1930.29	1.01548	0.09115	11.1408	7.94316e-29	8.77533e-27	18	20726148	20822045	-	protein_coding	cttnbp2
ENSDARG00000091627	252.027	1.31425	0.11809	11.1293	9.03829e-29	9.94289e-27	16	21131014	21140098	-	protein_coding	si:dkey-271j15.3
ENSDARG00000046124	1102.06	-0.811025	0.0729815	-11.1127	1.08764e-28	1.19145e-26	8	37998386	38022298	-	protein_coding	rab11fip1a
ENSDARG00000011166	10293.6	-0.783469	0.0705064	-11.112	1.09639e-28	1.19599e-26	2	29477382	29485408	-	protein_coding	cahz
ENSDARG00000062370	1938.69	0.821681	0.0739541	11.1107	1.11301e-28	1.20904e-26	18	20581684	20608300	-	protein_coding	bcl2l13
ENSDARG00000035954	72.8635	-2.02109	0.18192	-11.1098	1.12415e-28	1.21605e-26	19	31568991	31576321	-	protein_coding	tdp2b
ENSDARG00000069271	371.246	1.14887	0.103905	11.057	2.02799e-28	2.18468e-26	18	20481981	20492059	+	protein_coding	kbtbd4
ENSDARG00000039208	8365.38	0.507867	0.0460272	11.0341	2.6177e-28	2.80829e-26	6	33911153	33916788	-	protein_coding	nasp
ENSDARG00000011876	1748.8	-0.742607	0.0674489	-11.0099	3.42294e-28	3.65706e-26	1	36612659	36702355	+	protein_coding	ednraa
ENSDARG00000055539	795.303	-1.07608	0.0977966	-11.0033	3.68569e-28	3.92164e-26	21	28513056	28523548	-	protein_coding	epdl2
ENSDARG00000041133	546.492	1.11078	0.101094	10.9876	4.38366e-28	4.64525e-26	18	20494412	20511015	+	protein_coding	rapsn
ENSDARG00000095163	92.6412	-1.96919	0.179317	-10.9816	4.68447e-28	4.94383e-26	11	8578053	8580557	+	sense_intronic	CR847563.1
ENSDARG00000079271	444.063	-1.23378	0.11252	-10.965	5.63086e-28	5.91856e-26	12	3043307	3053882	-	protein_coding	dcxr
ENSDARG00000096655	826.587	-0.971791	0.0886322	-10.9643	5.67364e-28	5.93947e-26	20	14657140	14661432	+	antisense	BX901920.1
ENSDARG00000036878	286.4	-1.36727	0.124713	-10.9633	5.73524e-28	5.97985e-26	23	31405496	31423729	+	protein_coding	sh3bgrl2
ENSDARG00000098036	500.977	1.24435	0.11365	10.9489	6.72285e-28	6.98155e-26	24	10397864	10406797	+	protein_coding	si:ch211-69l10.4
ENSDARG00000057206	1386.1	-0.847833	0.0774889	-10.9413	7.31087e-28	7.56194e-26	12	15666948	15676285	+	protein_coding	nmt1b
ENSDARG00000040111	1740.6	0.625128	0.0571369	10.9409	7.34754e-28	7.56971e-26	16	38159757	38200523	+	protein_coding	pi4kb
ENSDARG00000058734	4025.87	0.691338	0.0632085	10.9374	7.63435e-28	7.83411e-26	2	6104377	6115688	-	protein_coding	prdx1
ENSDARG00000091988	209.89	-1.40549	0.128578	-10.931	8.19325e-28	8.37453e-26	19	36625274	36627561	+	antisense	BX469885.1
ENSDARG00000043482	1978.59	0.735962	0.067502	10.9028	1.11751e-27	1.13776e-25	8	13534384	13541514	-	protein_coding	b3gnt3.1
ENSDARG00000102356	816.792	-0.933761	0.0856923	-10.8967	1.19543e-27	1.21233e-25	23	41831223	41854104	+	protein_coding	scp2b
ENSDARG00000068991	232.777	-1.69364	0.155816	-10.8695	1.61101e-27	1.62744e-25	8	22393907	22394660	-	protein_coding	zgc:158862
ENSDARG00000055278	3489.8	0.681833	0.0627656	10.8632	1.72656e-27	1.7374e-25	21	27416283	27431397	+	protein_coding	cfb
ENSDARG00000010779	3609.28	-0.688952	0.0635578	-10.8398	2.23049e-27	2.23583e-25	3	19685872	19717934	+	protein_coding	tlk2
ENSDARG00000101312	424.382	1.06869	0.0987578	10.8213	2.72751e-27	2.72352e-25	4	46981657	47068195	+	protein_coding	si:dkey-31n13.4
ENSDARG00000041703	7451.49	0.599018	0.0554376	10.8053	3.25013e-27	3.23295e-25	22	25086566	25137256	+	protein_coding	rrbp1b
ENSDARG00000096667	2716.18	-0.850443	0.0787497	-10.7993	3.46794e-27	3.43644e-25	1	26667871	26671210	+	protein_coding	hemgn
ENSDARG00000014041	1697.08	-0.660832	0.0612729	-10.7851	4.04909e-27	3.99705e-25	8	29635967	29652415	+	protein_coding	smarcad1a
ENSDARG00000092003	235.234	-1.58979	0.147445	-10.7822	4.17578e-27	4.1065e-25	7	6990509	7011961	+	protein_coding	ccs
ENSDARG00000016357	865.704	0.766289	0.071328	10.7432	6.3813e-27	6.25175e-25	20	15093608	15104709	-	protein_coding	fmo5
ENSDARG00000111240	2344.97	-1.03549	0.0971464	-10.6591	1.58176e-26	1.54382e-24	10	36784755	36793412	-	protein_coding	dhrs13a.2
ENSDARG00000022160	88.1839	1.75881	0.165022	10.658	1.59969e-26	1.55547e-24	18	20825374	20853748	+	protein_coding	ttc23
ENSDARG00000016598	6474.47	0.756847	0.0711848	10.6321	2.11194e-26	2.0459e-24	25	21829776	21847553	+	protein_coding	ckmt1
ENSDARG00000117109	58.8284	2.02614	0.191014	10.6073	2.75738e-26	2.66123e-24	15	4018361	4027367	-	protein_coding	CR626884.6
ENSDARG00000061752	682.516	-0.89375	0.0844777	-10.5797	3.7007e-26	3.55843e-24	19	31593452	31707892	-	protein_coding	ripor2
ENSDARG00000056913	3877.51	0.622257	0.059	10.5467	5.25941e-26	5.03855e-24	10	22789318	22803854	-	protein_coding	pcolcea
ENSDARG00000094754	104.017	1.679	0.159265	10.5422	5.52126e-26	5.26996e-24	5	39142855	39151938	+	processed_transcript	BX640536.1
ENSDARG00000016016	7874.07	0.488626	0.0463608	10.5396	5.67195e-26	5.39396e-24	8	52314541	52350684	+	protein_coding	dbnlb
ENSDARG00000062178	1080.85	0.778701	0.0740295	10.5188	7.07794e-26	6.70648e-24	18	22138923	22283398	+	protein_coding	ripor1
ENSDARG00000104804	54.5581	1.96345	0.187208	10.4881	9.80253e-26	9.2543e-24	4	57131455	57156965	+	protein_coding	si:ch211-238e22.8
ENSDARG00000098645	1167.75	-0.714253	0.0681434	-10.4816	1.04939e-25	9.87109e-24	6	9130988	9139986	+	protein_coding	rgn
ENSDARG00000053853	4199.04	-0.840382	0.08061	-10.4253	1.90081e-25	1.78155e-23	21	39100288	39118502	+	protein_coding	slc13a2
ENSDARG00000007034	5636.16	0.501112	0.0481065	10.4167	2.07999e-25	1.94247e-23	5	55602719	55625247	-	protein_coding	hnrpkl
ENSDARG00000097336	1059.39	-0.731801	0.0702793	-10.4127	2.16875e-25	2.0181e-23	9	35026303	35030107	+	antisense	CR759841.1
ENSDARG00000056481	9985.42	-0.507101	0.0487124	-10.4101	2.22986e-25	2.06756e-23	3	19914331	19971774	+	protein_coding	vat1
ENSDARG00000075110	890.005	0.770076	0.0739923	10.4075	2.29124e-25	2.11691e-23	5	33679558	33886495	-	protein_coding	dab2ipb
ENSDARG00000024967	66.8099	1.89841	0.182769	10.387	2.8426e-25	2.617e-23	5	41496489	41509339	+	protein_coding	fancg
ENSDARG00000035732	883.797	-0.875559	0.0843596	-10.3789	3.09366e-25	2.83807e-23	7	66048101	66105828	+	protein_coding	arntl1b
ENSDARG00000103760	4509.25	0.789682	0.0761062	10.3761	3.18671e-25	2.91315e-23	22	23734000	23748284	-	protein_coding	cfhl2
ENSDARG00000068478	18049.4	0.602354	0.0581796	10.3534	4.04094e-25	3.68108e-23	22	17589607	17611742	-	protein_coding	gpx4a
ENSDARG00000103404	3312.05	0.516458	0.0499362	10.3424	4.53235e-25	4.11429e-23	22	24220936	24233856	+	protein_coding	uchl5
ENSDARG00000043093	105.64	-1.69146	0.163815	-10.3255	5.40498e-25	4.88934e-23	8	19356071	19359834	+	protein_coding	mpeg1.2
ENSDARG00000074556	272.543	-1.20989	0.117654	-10.2834	8.37043e-25	7.5456e-23	17	45259258	45302962	+	protein_coding	ganc
ENSDARG00000101393	804.101	-1.04841	0.102029	-10.2756	9.07778e-25	8.15493e-23	6	18364047	18366339	-	protein_coding	si:dkey-31g6.6
ENSDARG00000076923	2071.85	0.605747	0.0591335	10.2437	1.26275e-24	1.13047e-22	8	26714531	26792912	-	protein_coding	kazna
ENSDARG00000056984	282.736	1.09247	0.106993	10.2107	1.77602e-24	1.58451e-22	14	21923740	21932403	-	protein_coding	rad9a
ENSDARG00000057698	10249.1	0.499247	0.0489603	10.197	2.04508e-24	1.8183e-22	18	16133594	16146081	+	protein_coding	ctsd
ENSDARG00000039117	6841.73	0.449482	0.0442347	10.1613	2.95129e-24	2.61507e-22	12	19144832	19153177	-	protein_coding	tefa
ENSDARG00000076790	6041.69	-0.687065	0.0676912	-10.15	3.31376e-24	2.92626e-22	9	22157281	22158325	-	protein_coding	crygm2d16
ENSDARG00000103124	280.556	-1.25971	0.12419	-10.1434	3.54625e-24	3.12094e-22	17	44502706	44584938	-	protein_coding	slc35f4
ENSDARG00000096899	101.271	-1.88839	0.186254	-10.1388	3.71759e-24	3.26068e-22	25	8518355	8521485	+	processed_transcript	CU929451.1
ENSDARG00000092269	376.066	-1.34149	0.132492	-10.1251	4.2773e-24	3.73896e-22	10	9186650	9192450	-	protein_coding	si:dkeyp-41f9.4
ENSDARG00000097595	41.4058	1.92977	0.191328	10.0862	6.35747e-24	5.53868e-22	3	30694400	30695102	+	lincRNA	BX682556.3
ENSDARG00000045316	2493.22	-0.666157	0.0660901	-10.0795	6.8053e-24	5.909e-22	24	24118192	24163201	-	protein_coding	map7d2b
ENSDARG00000030094	41.176	-1.92728	0.191229	-10.0784	6.88398e-24	5.95739e-22	17	22102790	22106541	+	protein_coding	malb
ENSDARG00000055253	243.564	1.22378	0.121475	10.0744	7.16982e-24	6.18415e-22	7	4384862	4420201	+	protein_coding	slc12a10.3
ENSDARG00000071005	279.417	1.11332	0.110617	10.0646	7.91795e-24	6.80681e-22	17	23311376	23314178	+	protein_coding	ppp1r3ca
ENSDARG00000013961	2203.74	0.683125	0.0680591	10.0372	1.0456e-23	8.95899e-22	5	57328534	57354915	+	protein_coding	slc31a1
ENSDARG00000054645	1386.92	0.71624	0.0715251	10.0138	1.32533e-23	1.13185e-21	3	30665194	30685401	-	protein_coding	si:ch211-51c14.1
ENSDARG00000039392	2453.13	0.711036	0.0711917	9.98762	1.72671e-23	1.4698e-21	4	8045563	8155571	-	protein_coding	wnk1b
ENSDARG00000110528	8106.12	0.560431	0.0562017	9.97178	2.02565e-23	1.71862e-21	8	22930626	22953964	+	protein_coding	sypa
ENSDARG00000076585	1481.32	0.742003	0.0745712	9.95027	2.5151e-23	2.12694e-21	1	40107810	40115242	+	protein_coding	si:ch211-113e8.11
ENSDARG00000053517	1144.44	0.851716	0.0857437	9.93327	2.98302e-23	2.51445e-21	17	43039462	43287290	-	protein_coding	EML5
ENSDARG00000087301	4480.9	-0.613791	0.0618702	-9.92064	3.38591e-23	2.84483e-21	9	22146300	22158784	-	protein_coding	crygm2d14
ENSDARG00000079255	838.105	0.71908	0.0725729	9.90838	3.82809e-23	3.20597e-21	16	17711214	17713859	-	protein_coding	zgc:174935
ENSDARG00000062971	608.563	-0.962208	0.0971808	-9.90122	4.11229e-23	3.4329e-21	7	13353079	13362590	-	protein_coding	sdhaf2
ENSDARG00000100061	202.676	1.40466	0.142067	9.88731	4.7257e-23	3.93233e-21	4	31653916	31700186	-	protein_coding	si:dkey-16p6.1
ENSDARG00000012381	4370.77	-0.862532	0.0872557	-9.8851	4.83094e-23	4.00705e-21	15	37834593	37850969	-	protein_coding	hsc70
ENSDARG00000099076	80.0198	1.68447	0.170503	9.87944	5.1117e-23	4.22643e-21	4	77122706	77125693	-	protein_coding	CU467646.4
ENSDARG00000053554	494.335	1.16204	0.117766	9.86731	5.7692e-23	4.75492e-21	7	30201610	30209790	+	protein_coding	wdr76
ENSDARG00000043719	5165.26	0.722173	0.0732812	9.85482	6.53366e-23	5.36794e-21	1	56036643	56080165	-	protein_coding	c3a.6
ENSDARG00000017762	4710.7	0.488153	0.04959	9.84377	7.29239e-23	5.9724e-21	5	4253928	4297459	-	protein_coding	srrt
ENSDARG00000117312	949.709	0.701008	0.071277	9.83499	7.95775e-23	6.49683e-21	8	40502764	40526398	+	lincRNA	CABZ01044746.1
ENSDARG00000061602	319.33	0.999562	0.101776	9.82118	9.12658e-23	7.42772e-21	22	24715281	24851829	+	protein_coding	ssx2ipb
ENSDARG00000009046	507.328	-1.02025	0.103896	-9.81997	9.23749e-23	7.49449e-21	17	22072336	22091141	+	protein_coding	nphp1
ENSDARG00000104329	232.767	-1.3766	0.140356	-9.80795	1.04058e-22	8.41604e-21	8	19514293	19520341	+	protein_coding	si:ch73-281k2.5
ENSDARG00000103351	28.4704	1.86581	0.190516	9.79346	1.2011e-22	9.68416e-21	5	8284357	8334243	+	lincRNA	FP102192.2
ENSDARG00000062335	630.16	-0.963004	0.0984051	-9.78611	1.29169e-22	1.03823e-20	20	21268794	21342371	+	protein_coding	nudt14
ENSDARG00000040568	357.561	-1.16579	0.119146	-9.78453	1.31204e-22	1.05133e-20	15	23452861	23467750	-	protein_coding	pdzd3a
ENSDARG00000097118	885.786	0.97094	0.0995146	9.75676	1.72587e-22	1.37868e-20	2	342477	344595	-	lincRNA	CU693494.2
ENSDARG00000062948	2100.47	0.576844	0.0592392	9.73754	2.08548e-22	1.66083e-20	24	21540841	21578265	+	protein_coding	wasf3b
ENSDARG00000090310	106.128	-1.77297	0.182199	-9.73095	2.22495e-22	1.76649e-20	22	6922005	6923347	-	protein_coding	CABZ01065328.1
ENSDARG00000035253	387.348	1.07438	0.110499	9.723	2.40597e-22	1.90438e-20	5	41260477	41307550	-	protein_coding	npr3
ENSDARG00000100295	32.5204	-1.85668	0.191113	-9.71507	2.60076e-22	2.05231e-20	25	12997640	12998202	-	protein_coding	ccl39.3
ENSDARG00000090635	300.235	1.46855	0.151356	9.70262	2.9386e-22	2.31187e-20	18	48507074	48508585	-	protein_coding	kcnj1a.4
ENSDARG00000055108	905.254	-0.691721	0.071297	-9.70197	2.95736e-22	2.31961e-20	22	26839240	26852516	-	protein_coding	gde1
ENSDARG00000101996	1745.22	0.781881	0.0807663	9.68078	3.6393e-22	2.84589e-20	8	7854129	7873041	+	protein_coding	cxxc1a
ENSDARG00000032010	685.024	-0.788362	0.081765	-9.64181	5.3241e-22	4.15088e-20	9	37320221	37339656	+	protein_coding	slc15a2
ENSDARG00000088616	113.956	-1.55639	0.161454	-9.63983	5.42757e-22	4.21888e-20	4	50201632	50301790	-	protein_coding	si:ch211-152l15.2
ENSDARG00000099099	646.943	-0.89586	0.0930091	-9.63196	5.86002e-22	4.54143e-20	4	76838988	76891899	+	lincRNA	CABZ01015815.1
ENSDARG00000058348	4071.96	-0.530857	0.0552084	-9.61551	6.87662e-22	5.31342e-20	2	10396578	10450784	-	protein_coding	scinlb
ENSDARG00000067729	1168.77	0.67993	0.0707167	9.61484	6.92152e-22	5.33224e-20	5	41322782	41447128	+	protein_coding	arid3c
ENSDARG00000095325	43.8461	-1.83701	0.191239	-9.60583	7.5547e-22	5.80281e-20	22	30839701	30841615	+	protein_coding	si:dkey-49n23.3
ENSDARG00000061138	800.507	-0.715196	0.0744718	-9.60359	7.721e-22	5.91305e-20	22	28236736	28308991	+	protein_coding	senp7b
ENSDARG00000102632	82749.1	0.359124	0.037413	9.59891	8.07965e-22	6.16953e-20	10	44692271	44694732	+	protein_coding	ubc
ENSDARG00000057743	487.774	0.886987	0.0924346	9.59584	8.32384e-22	6.33735e-20	2	15035089	15041846	-	protein_coding	si:dkey-10f21.4
ENSDARG00000079348	526.861	-0.895924	0.0934799	-9.58414	9.32338e-22	7.06532e-20	3	1303861	1317290	-	protein_coding	GRIN2B
ENSDARG00000076312	3398.19	-0.675508	0.0704828	-9.58401	9.33443e-22	7.06532e-20	14	12222542	12307522	-	protein_coding	myot
ENSDARG00000069274	552.031	0.907732	0.0947883	9.57641	1.00473e-21	7.58276e-20	18	20516526	20532339	-	protein_coding	ighmbp2
ENSDARG00000056836	8797.73	0.528443	0.0551843	9.57597	1.00909e-21	7.59359e-20	17	22544647	22552678	-	protein_coding	si:ch211-125o16.4
ENSDARG00000026489	14440	0.382386	0.040003	9.55894	1.18972e-21	8.92706e-20	1	54960188	54972236	-	protein_coding	khsrp
ENSDARG00000016782	12037.6	-0.415298	0.0434507	-9.55791	1.20163e-21	8.9904e-20	23	28494188	28568978	+	protein_coding	huwe1
ENSDARG00000076830	7422.79	0.697151	0.0729487	9.55673	1.21538e-21	9.06718e-20	5	41826957	41845116	-	protein_coding	si:dkey-65b12.6
ENSDARG00000056196	1914.89	-0.665497	0.0697924	-9.53538	1.49342e-21	1.11095e-19	2	25816842	25837986	+	protein_coding	slc2a2
ENSDARG00000012881	31528.9	-0.592509	0.0621506	-9.53344	1.52155e-21	1.12864e-19	3	20065860	20092124	-	protein_coding	slc4a1a
ENSDARG00000097211	1747.84	1.67805	0.176147	9.52639	1.62849e-21	1.20453e-19	23	17782507	17783044	+	lincRNA	CR381647.3
ENSDARG00000037423	974.199	0.822782	0.0864432	9.51818	1.76246e-21	1.2981e-19	14	21238681	21245773	+	protein_coding	smim19
ENSDARG00000026236	1184.03	0.633088	0.0665146	9.51803	1.765e-21	1.2981e-19	21	34835810	34844316	-	protein_coding	zgc:56585
ENSDARG00000087839	161.208	-1.34763	0.141604	-9.51684	1.78521e-21	1.30925e-19	2	366428	369659	+	protein_coding	si:dkey-33c14.6
ENSDARG00000036139	883.708	-0.930824	0.0979611	-9.50198	2.05941e-21	1.5061e-19	7	34227074	34236091	+	protein_coding	lctla
ENSDARG00000074441	473.996	-1.04296	0.10981	-9.4979	2.14168e-21	1.56186e-19	8	4576131	4586696	-	protein_coding	gp1bb
ENSDARG00000003132	676.34	-0.933044	0.0983161	-9.49025	2.30482e-21	1.67613e-19	7	49901482	49908518	+	polymorphic_pseudogene	apip
ENSDARG00000012076	76265.2	0.584549	0.0616201	9.48633	2.39316e-21	1.73551e-19	5	37978500	37981521	+	protein_coding	apoa1a
ENSDARG00000038424	4520.14	0.699057	0.0737704	9.47612	2.63918e-21	1.90859e-19	16	16665202	16701718	-	protein_coding	c4b
ENSDARG00000097414	232.79	-1.26338	0.133558	-9.45942	3.09658e-21	2.23315e-19	25	28862659	28892882	+	protein_coding	si:ch211-106e7.2
ENSDARG00000103949	111.755	-1.478	0.156501	-9.44401	3.58764e-21	2.58012e-19	19	26937542	26943936	-	protein_coding	zbtb12.1
ENSDARG00000062109	674.002	-0.805578	0.0855964	-9.41135	4.89791e-21	3.5127e-19	22	21398507	21465808	+	protein_coding	shdb
ENSDARG00000103754	6666.96	0.475343	0.0506075	9.39274	5.84581e-21	4.18096e-19	22	23546925	23582605	+	protein_coding	aspm
ENSDARG00000078551	672.28	-0.837466	0.0894518	-9.3622	7.80926e-21	5.56989e-19	5	12515401	12517368	+	protein_coding	zgc:171242
ENSDARG00000087749	1309.76	-0.68441	0.0731714	-9.35351	8.47853e-21	6.03067e-19	17	26477610	26538075	-	protein_coding	ccser2a
ENSDARG00000105464	123.645	1.36437	0.146028	9.34322	9.3447e-21	6.62861e-19	7	3461499	3470451	-	protein_coding	si:ch211-285c6.6
ENSDARG00000061385	921.797	0.790772	0.0847713	9.32831	1.07577e-20	7.61014e-19	7	24390938	24398429	+	protein_coding	haus3
ENSDARG00000075557	812.602	0.690775	0.0740802	9.32469	1.11312e-20	7.85292e-19	6	49650169	49673476	-	protein_coding	apcdd1l
ENSDARG00000093461	49.234	1.75168	0.188047	9.31511	1.21821e-20	8.57102e-19	4	54955851	54969773	-	protein_coding	si:dkey-56m15.6
ENSDARG00000022085	1004.84	0.705352	0.0757559	9.31086	1.26804e-20	8.89751e-19	5	33537788	33607062	-	protein_coding	si:dkey-34e4.1
ENSDARG00000027316	4417.22	-0.478598	0.0514039	-9.31056	1.27166e-20	8.8976e-19	4	16725959	16742893	+	protein_coding	tcp11l2
ENSDARG00000043322	343.602	0.988526	0.106176	9.31028	1.2749e-20	8.8976e-19	20	22483047	22484621	-	protein_coding	gsx2
ENSDARG00000113690	99.245	1.52431	0.163961	9.29676	1.44797e-20	1.00783e-18	4	54316803	54338253	-	protein_coding	si:ch211-223g7.6
ENSDARG00000103001	547.299	0.885058	0.0955181	9.26586	1.93509e-20	1.34328e-18	16	36768673	36931828	+	protein_coding	si:ch73-215d9.1
ENSDARG00000015823	505.002	-1.11031	0.119956	-9.25603	2.1217e-20	1.4689e-18	15	19324696	19331078	+	protein_coding	vps26b
ENSDARG00000096556	21.5284	1.72764	0.18679	9.2491	2.26382e-20	1.55897e-18	20	7799614	7801342	+	protein_coding	si:dkey-19f4.2
ENSDARG00000093068	4682.28	0.665861	0.0719917	9.24913	2.26326e-20	1.55897e-18	22	26180183	26236275	-	protein_coding	c3b.1
ENSDARG00000060496	724.89	-0.776466	0.0841905	-9.22272	2.89649e-20	1.98938e-18	3	39759129	39952441	+	protein_coding	cacna1ha
ENSDARG00000014517	6917.97	0.432685	0.0469663	9.21268	3.1809e-20	2.17896e-18	16	11965370	11986321	-	protein_coding	usp5
ENSDARG00000099175	13651.6	0.437598	0.0475157	9.20954	3.27535e-20	2.23775e-18	10	36026575	36032038	+	protein_coding	hmgb1a
ENSDARG00000044001	7270.87	0.463078	0.0502881	9.2085	3.30709e-20	2.24975e-18	17	10824658	10838434	-	protein_coding	lgals3b
ENSDARG00000033447	911.036	-0.835562	0.0907391	-9.2084	3.31024e-20	2.24975e-18	19	37848829	37928041	+	protein_coding	nxph1
ENSDARG00000117132	191.085	-1.335	0.14516	-9.19675	3.68925e-20	2.50079e-18	4	50463618	50480048	+	protein_coding	BX663613.1
ENSDARG00000079653	31.5556	-1.75403	0.190831	-9.19153	3.87289e-20	2.61844e-18	25	17358286	17368231	-	protein_coding	cyp2x6
ENSDARG00000078567	7985.61	0.51611	0.0561877	9.18546	4.0977e-20	2.76324e-18	8	13700604	13788311	+	protein_coding	lonrf1l
ENSDARG00000074255	1774.17	-0.776499	0.0845476	-9.18417	4.14728e-20	2.78943e-18	14	30453341	30490763	-	protein_coding	micu3b
ENSDARG00000117286	35.0285	-1.74699	0.19035	-9.17775	4.40206e-20	2.95314e-18	13	19151267	19155959	+	lincRNA	CABZ01032351.1
ENSDARG00000051981	480.083	-0.904419	0.0987197	-9.16149	5.11878e-20	3.4251e-18	1	44826315	44835738	+	protein_coding	STX3
ENSDARG00000068217	1394.05	0.726192	0.0792698	9.16103	5.14053e-20	3.43081e-18	8	44211373	44224198	-	protein_coding	stx2b
ENSDARG00000098983	1524.06	-0.591491	0.0647189	-9.13938	6.28108e-20	4.18127e-18	12	49003488	49032899	-	protein_coding	CABZ01112656.1
ENSDARG00000090975	230.996	1.14274	0.125184	9.12846	6.94825e-20	4.61357e-18	7	26534130	26542420	+	protein_coding	si:dkey-62k3.5
ENSDARG00000075053	79.3907	-1.59295	0.17464	-9.12137	7.41772e-20	4.91273e-18	17	12138714	12156014	+	protein_coding	sccpdha.2
ENSDARG00000000887	606.449	0.89743	0.098498	9.11115	8.15156e-20	5.37134e-18	23	32101201	32107608	+	protein_coding	zgc:56699
ENSDARG00000053973	54977.7	0.652059	0.0715652	9.1114	8.13284e-20	5.37134e-18	22	37888248	37900135	+	protein_coding	fetub
ENSDARG00000103234	916.265	-0.752698	0.0827938	-9.09123	9.79206e-20	6.43598e-18	17	25296981	25303486	-	protein_coding	ppie
ENSDARG00000112132	83.3752	1.5524	0.17079	9.0895	9.9492e-20	6.52275e-18	16	40217042	40220920	+	protein_coding	BX470182.1
ENSDARG00000076476	72.0986	1.57068	0.17298	9.08011	1.08466e-19	7.09321e-18	4	77132095	77135076	-	protein_coding	zgc:173770
ENSDARG00000071103	44.1844	-1.73179	0.190789	-9.07699	1.11615e-19	7.28075e-18	22	28207967	28226948	-	protein_coding	si:dkey-222p3.1
ENSDARG00000042670	2023.85	-0.566738	0.0624437	-9.07599	1.12651e-19	7.32992e-18	22	15912252	15957079	-	protein_coding	eps15l1a
ENSDARG00000013968	51510.4	0.464125	0.0511573	9.07251	1.16312e-19	7.5492e-18	13	5004923	5028964	+	protein_coding	psap
ENSDARG00000092035	5139.77	0.470505	0.0518725	9.07041	1.18566e-19	7.67633e-18	8	26818445	26838845	+	protein_coding	si:ch211-156j16.1
ENSDARG00000045262	10167.5	0.613931	0.0677568	9.0608	1.29497e-19	8.36318e-18	5	63294864	63302944	-	protein_coding	gsnb
ENSDARG00000032831	637.178	0.850452	0.0938971	9.05728	1.33741e-19	8.61587e-18	17	21919130	21959556	+	protein_coding	htra1a
ENSDARG00000093354	107.919	-1.61187	0.178015	-9.05468	1.36972e-19	8.80213e-18	20	46736681	46739927	-	protein_coding	si:ch211-57i17.2
ENSDARG00000070484	6847.88	-0.542604	0.059933	-9.05351	1.38446e-19	8.85306e-18	3	30202862	30218504	-	protein_coding	zgc:195001
ENSDARG00000036816	13873.6	0.466678	0.0515461	9.05362	1.38303e-19	8.85306e-18	19	6213679	6303099	-	protein_coding	pou2f2a
ENSDARG00000035665	1099.11	0.846839	0.0938571	9.02264	1.83603e-19	1.17118e-17	19	42553028	42557556	-	protein_coding	si:dkey-267n13.1
ENSDARG00000096527	278.229	-1.08	0.119755	-9.01839	1.90877e-19	1.2146e-17	1	30853968	30857925	+	lincRNA	BX548015.2
ENSDARG00000071833	184.484	-1.20685	0.133916	-9.01195	2.02417e-19	1.28488e-17	22	2660504	2668782	+	protein_coding	znf1162
ENSDARG00000059039	180.238	1.36055	0.151026	9.00873	2.08459e-19	1.32001e-17	22	3914317	3929075	+	protein_coding	FO904903.1
ENSDARG00000026941	619.302	-0.797596	0.0887788	-8.98408	2.60915e-19	1.64814e-17	16	32566217	32582798	-	protein_coding	fbxl4
ENSDARG00000036442	1031.88	-0.806444	0.0897739	-8.98305	2.63358e-19	1.65954e-17	14	32507810	32631519	-	protein_coding	atp11c
ENSDARG00000098800	55.1635	-1.67983	0.187252	-8.97098	2.9389e-19	1.84745e-17	22	1911268	1919599	+	protein_coding	znf1156
ENSDARG00000089060	430.535	1.2393	0.138291	8.96153	3.2021e-19	2.00804e-17	18	48499028	48500545	-	protein_coding	kcnj1a.5
ENSDARG00000040162	813.924	0.655533	0.0731633	8.95986	3.25095e-19	2.03376e-17	17	23298927	23302321	+	protein_coding	fgfbp3
ENSDARG00000025436	1557.63	-0.816025	0.0910908	-8.95838	3.29494e-19	2.05632e-17	3	18798430	18805294	-	protein_coding	msrb1a
ENSDARG00000071413	1106.08	-0.681903	0.0761654	-8.95293	3.46169e-19	2.15521e-17	22	21516688	21547857	+	protein_coding	mier2
ENSDARG00000035882	3087.48	0.591929	0.0661683	8.94581	3.69228e-19	2.29328e-17	19	32822268	32884513	+	protein_coding	rida
ENSDARG00000079703	19.5701	1.66301	0.185931	8.94421	3.74629e-19	2.32127e-17	9	30387915	30392745	+	protein_coding	si:dkey-18p12.4
ENSDARG00000052057	41.9321	-1.70762	0.190942	-8.94314	3.78261e-19	2.33819e-17	7	50849141	50873496	+	protein_coding	pcolceb
ENSDARG00000043796	520.298	0.758939	0.0849184	8.93728	3.98868e-19	2.45972e-17	4	76705829	76718322	+	protein_coding	ms4a17a.7
ENSDARG00000075525	242.761	-1.0564	0.118229	-8.93519	4.06478e-19	2.5007e-17	17	25187221	25192247	+	protein_coding	cln8
ENSDARG00000037432	206.993	1.10692	0.124046	8.92346	4.51956e-19	2.77392e-17	23	19822433	19831739	-	protein_coding	haus7
ENSDARG00000086724	865.184	0.737959	0.0828753	8.90445	5.36537e-19	3.28528e-17	6	47484083	47506351	-	protein_coding	im:7151449
ENSDARG00000094388	1023.16	0.618147	0.0694705	8.89798	5.68718e-19	3.47413e-17	22	465268	468437	+	protein_coding	celsr2
ENSDARG00000078502	690.449	-0.785269	0.0882932	-8.89388	5.90117e-19	3.59639e-17	8	17775246	17784723	+	protein_coding	si:ch211-150o23.3
ENSDARG00000019726	8451.4	0.475684	0.0536746	8.86237	7.83336e-19	4.76275e-17	22	413348	465663	+	protein_coding	celsr2
ENSDARG00000077456	48.942	1.67975	0.189594	8.85974	8.02028e-19	4.86501e-17	25	36327033	36327904	+	protein_coding	si:ch211-113a14.12
ENSDARG00000088709	182.595	-1.20341	0.136175	-8.83728	9.80788e-19	5.93548e-17	18	39522467	39583601	-	protein_coding	tnfaip8l3
ENSDARG00000000857	3648.39	0.469618	0.0531534	8.83514	9.99707e-19	6.03591e-17	8	23826984	23860719	+	protein_coding	mapk14a
ENSDARG00000069792	5601.84	-0.586097	0.066379	-8.82956	1.05087e-18	6.3301e-17	9	22231877	22232902	-	protein_coding	crygm2d5
ENSDARG00000055676	472.977	0.857071	0.0971186	8.82499	1.09465e-18	6.57857e-17	20	26387178	26391958	-	protein_coding	armt1
ENSDARG00000052816	7492.24	0.657227	0.0744843	8.82369	1.10745e-18	6.6401e-17	3	40260928	40276071	-	protein_coding	shmt1
ENSDARG00000018266	1568.13	-0.750358	0.0851052	-8.81683	1.17745e-18	7.04351e-17	20	27646771	27687457	+	protein_coding	mthfd1a
ENSDARG00000075977	1053.05	-0.820513	0.093089	-8.81429	1.20449e-18	7.18871e-17	25	21075226	21092222	-	protein_coding	prr5a
ENSDARG00000099532	731.593	0.854558	0.0970318	8.80699	1.28555e-18	7.65494e-17	10	36363317	36406562	-	protein_coding	ubl3a
ENSDARG00000058160	451.424	1.04428	0.118712	8.79672	1.40878e-18	8.3695e-17	13	7442022	7453702	+	protein_coding	tnfaip2b
ENSDARG00000011983	1045.61	-0.783536	0.0891804	-8.78596	1.55036e-18	9.18962e-17	1	55786985	55810730	-	protein_coding	zgc:136908
ENSDARG00000086248	355.042	1.24979	0.142295	8.78309	1.59044e-18	9.40572e-17	18	48515578	48517040	-	protein_coding	kcnj1a.3
ENSDARG00000040027	2276.71	0.538826	0.0614737	8.76515	1.86534e-18	1.10063e-16	16	39271122	39386073	+	protein_coding	osbpl10b
ENSDARG00000101935	23461.1	-0.484759	0.0553192	-8.76295	1.90211e-18	1.11979e-16	14	38845503	38847375	-	antisense	BX088707.1
ENSDARG00000033099	4118.96	0.438873	0.0500989	8.76014	1.95015e-18	1.14547e-16	7	14393058	14446512	-	protein_coding	kif7
ENSDARG00000018073	688.809	0.788047	0.0899908	8.75698	2.0056e-18	1.17538e-16	15	6948643	6966245	-	protein_coding	mrps22
ENSDARG00000075974	306.894	1.02458	0.117025	8.75526	2.03633e-18	1.1907e-16	8	13653698	13678415	-	protein_coding	si:dkey-258f14.3
ENSDARG00000096632	1780.58	0.557083	0.0637745	8.73521	2.43211e-18	1.41893e-16	1	30439421	30441060	-	lincRNA	CR382370.2
ENSDARG00000008192	629.475	0.712021	0.0816011	8.72562	2.64729e-18	1.53857e-16	17	23554931	23575465	+	protein_coding	pank1a
ENSDARG00000056713	375.154	0.90878	0.104152	8.72554	2.64903e-18	1.53857e-16	18	21728193	21748966	-	protein_coding	pskh1
ENSDARG00000104200	3075.63	-0.62666	0.0718467	-8.72218	2.72893e-18	1.58144e-16	15	17887306	17936128	+	lincRNA	BX901923.2
ENSDARG00000086569	427.444	0.997498	0.114394	8.71987	2.7853e-18	1.61051e-16	3	1005058	1012673	+	protein_coding	zgc:172051
ENSDARG00000045748	2096.57	0.578169	0.0663223	8.71756	2.84253e-18	1.63995e-16	4	10721794	10763547	+	protein_coding	stab2
ENSDARG00000073750	11129.3	-0.556458	0.0638586	-8.71391	2.93565e-18	1.68992e-16	9	22120873	22122637	-	protein_coding	crygm2d18
ENSDARG00000090228	2544.36	0.50981	0.0585119	8.71294	2.96104e-18	1.70076e-16	13	844142	852506	+	protein_coding	gsta.1
ENSDARG00000025465	590.644	0.770008	0.0884247	8.70806	3.09108e-18	1.77154e-16	14	21861098	21901815	+	protein_coding	spon2a
ENSDARG00000036162	23935.2	-0.47762	0.0548713	-8.70437	3.19347e-18	1.82619e-16	14	38845673	38848166	+	protein_coding	hnrnpa0b
ENSDARG00000042698	144.29	1.59761	0.183695	8.69706	3.40588e-18	1.94338e-16	20	23847379	23852174	-	protein_coding	si:dkey-15j16.6
ENSDARG00000091625	266.87	0.95127	0.109507	8.68683	3.72678e-18	2.12181e-16	6	46320692	46337096	+	protein_coding	FAM3D
ENSDARG00000105408	464.8	-0.911807	0.104972	-8.6862	3.74763e-18	2.12902e-16	16	16055483	16059808	+	antisense	BX248082.2
ENSDARG00000059231	1478.76	0.556984	0.0642845	8.66436	4.54068e-18	2.57391e-16	15	2421431	2472933	+	protein_coding	hephl1a
ENSDARG00000057058	602.461	0.727193	0.0840735	8.6495	5.17272e-18	2.9258e-16	17	23710658	23727978	-	protein_coding	minpp1a
ENSDARG00000108525	2531.07	0.603029	0.0698961	8.62752	6.26986e-18	3.53865e-16	4	39742118	39747002	+	protein_coding	CR749167.2
ENSDARG00000002339	588.67	0.718307	0.0832982	8.62332	6.50384e-18	3.66275e-16	3	15489724	15496610	-	protein_coding	sgf29
ENSDARG00000092419	60.96	1.59254	0.184908	8.61262	7.14089e-18	4.01281e-16	22	24851226	24858050	-	protein_coding	vtg7
ENSDARG00000093713	150.629	1.19716	0.139274	8.59572	8.27455e-18	4.63983e-16	4	45504470	45511056	+	protein_coding	si:dkey-256i11.2
ENSDARG00000058794	762.081	0.725007	0.0843776	8.5924	8.51685e-18	4.7654e-16	22	6073627	6082447	-	protein_coding	si:dkey-19a16.2
ENSDARG00000069801	3926.39	-0.559556	0.0651303	-8.59133	8.59662e-18	4.79969e-16	9	22204676	22205682	-	protein_coding	crygm2d12
ENSDARG00000099330	19.7963	1.59858	0.186088	8.59049	8.6597e-18	4.82453e-16	4	34343523	34345055	+	protein_coding	si:ch211-246b8.5
ENSDARG00000078404	1467.34	0.614894	0.0717146	8.57418	9.97911e-18	5.5477e-16	23	980000	1017605	-	protein_coding	cdh26.1
ENSDARG00000016733	9440.8	0.448469	0.0523085	8.57353	1.00361e-17	5.56745e-16	5	69486183	69499595	-	protein_coding	psat1
ENSDARG00000028163	1015.23	0.638023	0.0744896	8.56525	1.07837e-17	5.96946e-16	20	34029819	34039638	+	protein_coding	prg4b
ENSDARG00000056744	60.6433	-1.5781	0.184562	-8.55048	1.22579e-17	6.77104e-16	8	21376289	21381734	+	protein_coding	ela2
ENSDARG00000014215	440.953	0.777564	0.0909905	8.54555	1.27922e-17	7.05117e-16	18	13792489	14134035	+	protein_coding	cdh13
ENSDARG00000117317	106.142	1.47274	0.172651	8.53016	1.46144e-17	8.03851e-16	15	46288889	46289904	+	lincRNA	CABZ01044022.1
ENSDARG00000002396	1360.62	0.531759	0.0623445	8.52936	1.4716e-17	8.0773e-16	24	20194021	20208474	-	protein_coding	cry-dash
ENSDARG00000058556	1240.12	-0.779738	0.0915204	-8.51983	1.59791e-17	8.75209e-16	25	8407891	8445400	+	protein_coding	muc5.2
ENSDARG00000031044	2769.54	0.550899	0.0646776	8.51761	1.62876e-17	8.90231e-16	8	32376935	32386042	-	protein_coding	lipg
ENSDARG00000055746	59.8581	-1.56938	0.184384	-8.51149	1.71719e-17	9.36588e-16	18	36914220	36920453	+	protein_coding	si:ch211-238g23.1
ENSDARG00000093702	1099.54	-0.631091	0.0741731	-8.50836	1.76406e-17	9.60135e-16	23	31933582	31940912	+	protein_coding	si:dkey-126g1.9
ENSDARG00000105304	24.7776	1.6126	0.189591	8.50571	1.80487e-17	9.80293e-16	4	55604973	55609001	+	lincRNA	CR762475.4
ENSDARG00000075826	40.0735	1.61824	0.190326	8.50246	1.85609e-17	1.0054e-15	17	43889370	43920385	+	protein_coding	msh4
ENSDARG00000098392	1074.63	-0.899188	0.105758	-8.50229	1.85885e-17	1.0054e-15	13	28903958	28914437	+	protein_coding	ly6pge
ENSDARG00000005972	1340.5	-0.566286	0.0667438	-8.48447	2.16707e-17	1.16967e-15	18	15287064	15329471	-	protein_coding	ric8b
ENSDARG00000092305	1246.99	-0.581776	0.0686231	-8.47784	2.2942e-17	1.23573e-15	15	24676904	24690260	+	protein_coding	poldip2
ENSDARG00000094067	32.7432	-1.61859	0.191118	-8.46907	2.47367e-17	1.32963e-15	15	41349267	41390410	-	protein_coding	si:dkey-121n8.7
ENSDARG00000061143	267.376	1.06111	0.12532	8.46724	2.51277e-17	1.34786e-15	1	22770254	22803147	-	protein_coding	tapt1b
ENSDARG00000117320	1814.67	0.621012	0.0733741	8.46363	2.59175e-17	1.38736e-15	20	4304456	4307735	+	lincRNA	CABZ01067980.1
ENSDARG00000079564	5714.76	-0.42903	0.050697	-8.46263	2.61409e-17	1.39644e-15	2	24252986	24270062	-	protein_coding	myh7
ENSDARG00000102234	1056.02	0.702353	0.0830006	8.46202	2.62785e-17	1.40091e-15	18	44886076	44908479	-	protein_coding	si:ch211-71n6.4
ENSDARG00000079912	1267.35	-0.669253	0.0791024	-8.4606	2.66011e-17	1.4152e-15	3	23334966	23407720	-	protein_coding	rapgefl1
ENSDARG00000076321	14035	0.474294	0.0560783	8.45771	2.72676e-17	1.44769e-15	9	48297411	48371379	-	protein_coding	col28a2a
ENSDARG00000105641	706.07	-0.857936	0.101475	-8.45464	2.79956e-17	1.48331e-15	7	34256519	34265481	-	protein_coding	si:ch211-98n17.5
ENSDARG00000063354	1802.11	-0.553267	0.0654518	-8.45304	2.83824e-17	1.50074e-15	8	7097739	7123880	+	protein_coding	abtb1
ENSDARG00000097110	800.3	0.752162	0.0890114	8.45017	2.90877e-17	1.53491e-15	16	24590537	24598042	-	protein_coding	si:dkey-56f14.4
ENSDARG00000017988	3522.34	0.423861	0.0501654	8.44926	2.93151e-17	1.54377e-15	20	535457	557724	+	protein_coding	dse
ENSDARG00000036809	1358.5	-0.607547	0.0719477	-8.44429	3.05902e-17	1.60766e-15	7	15373411	15413188	-	protein_coding	ANPEP
ENSDARG00000005232	1842.7	-0.539176	0.0639264	-8.43432	3.33123e-17	1.74718e-15	17	17914368	18025691	+	protein_coding	ccdc85ca
ENSDARG00000069808	1891.51	-0.546972	0.0648961	-8.42843	3.50342e-17	1.8301e-15	20	32473583	32491036	+	protein_coding	ostm1
ENSDARG00000001879	1503.9	-0.851744	0.101054	-8.42862	3.49775e-17	1.8301e-15	25	14510772	14637660	-	protein_coding	nav2b
ENSDARG00000058394	868.393	0.600022	0.0712463	8.42179	3.70773e-17	1.93293e-15	24	21917011	21934571	-	protein_coding	tagln3b
ENSDARG00000035957	159.557	-1.30088	0.154641	-8.41226	4.02192e-17	2.09253e-15	19	31541606	31592425	+	protein_coding	gmnn
ENSDARG00000029439	2493.69	-0.480273	0.0571023	-8.41074	4.07423e-17	2.1155e-15	8	11687253	11744994	+	protein_coding	atp2a2a
ENSDARG00000036237	12317.6	0.634936	0.0755926	8.39945	4.48581e-17	2.32456e-15	18	62931	73844	+	protein_coding	slc27a2a
ENSDARG00000028816	2016.33	0.735468	0.0876473	8.39122	4.81118e-17	2.4882e-15	7	30175655	30177691	-	protein_coding	tmed3
ENSDARG00000090340	911.745	-0.703477	0.0838581	-8.38889	4.90737e-17	2.53291e-15	3	39619570	39627412	-	protein_coding	si:dkey-27o4.1
ENSDARG00000094844	22.2435	1.57822	0.188272	8.38265	5.17503e-17	2.66575e-15	9	25066660	25067730	+	processed_transcript	BX323457.3
ENSDARG00000040214	814.955	-0.650514	0.077631	-8.37957	5.31195e-17	2.73087e-15	16	31186082	31188715	-	protein_coding	scrt1b
ENSDARG00000104502	427.729	0.900879	0.107518	8.37886	5.34424e-17	2.74204e-15	4	68856288	68913650	-	protein_coding	si:ch211-266c8.1
ENSDARG00000092813	535.495	-0.739149	0.0882546	-8.37519	5.51338e-17	2.82256e-15	2	45643121	45652375	+	protein_coding	fndc7rs4
ENSDARG00000100450	468.785	0.820748	0.0979999	8.37499	5.52292e-17	2.82256e-15	19	3747059	3759142	-	protein_coding	btr21
ENSDARG00000056226	163.97	1.19647	0.142989	8.36755	5.88298e-17	3.00067e-15	22	20112714	20126230	-	protein_coding	creb3l3a
ENSDARG00000110637	212.838	1.17931	0.141027	8.3623	6.15067e-17	3.13105e-15	4	58363997	58375379	+	protein_coding	si:ch211-212k5.1
ENSDARG00000095142	520.381	-0.746383	0.089315	-8.35675	6.44696e-17	3.27546e-15	5	32831560	32859700	+	protein_coding	si:ch211-208h16.4
ENSDARG00000078083	609.319	0.90186	0.108191	8.33585	7.69436e-17	3.90158e-15	3	31042584	31057624	-	protein_coding	armc5
ENSDARG00000069014	463.327	-0.762892	0.0915499	-8.33307	7.87718e-17	3.9865e-15	8	21978056	22274509	-	protein_coding	nphp4
ENSDARG00000029473	378.469	0.980287	0.117747	8.32538	8.40608e-17	4.24589e-15	8	25299068	25301802	+	protein_coding	gstm.2
ENSDARG00000006865	1472.3	0.62458	0.0750762	8.31927	8.8504e-17	4.46163e-15	14	39002115	39074539	-	protein_coding	glra4a
ENSDARG00000076542	3408.78	0.423629	0.0509916	8.30783	9.74683e-17	4.90402e-15	16	38119003	38136670	+	protein_coding	pogzb
ENSDARG00000053520	431.736	1.57904	0.190098	8.30644	9.86129e-17	4.95201e-15	12	48542997	48552716	-	protein_coding	LO017829.1
ENSDARG00000091260	948.996	-0.791554	0.0953109	-8.30496	9.98521e-17	5.00456e-15	2	394165	424925	+	protein_coding	mylk4a
ENSDARG00000007383	1907.02	0.505085	0.0608923	8.29472	1.08839e-16	5.44445e-15	18	46171103	46183462	-	protein_coding	kcnk6
ENSDARG00000021242	12083.1	0.549147	0.0662173	8.29311	1.10326e-16	5.50826e-15	3	15708418	15734530	-	protein_coding	mvp
ENSDARG00000055046	214.039	-1.18817	0.143284	-8.29241	1.10973e-16	5.5299e-15	7	22657565	22663971	+	protein_coding	ponzr5
ENSDARG00000009133	1549.25	0.600089	0.0724157	8.28673	1.16408e-16	5.78963e-15	16	38201839	38238909	+	protein_coding	myo1eb
ENSDARG00000093591	45.74	-1.5844	0.191221	-8.28569	1.17426e-16	5.82907e-15	18	39937224	39938534	+	protein_coding	si:ch211-282k23.2
ENSDARG00000055276	1124.8	-0.672061	0.0811519	-8.28152	1.21615e-16	6.02553e-15	13	25795510	25819825	-	protein_coding	rel
ENSDARG00000037708	1758.39	-0.585654	0.0707779	-8.27454	1.28953e-16	6.3769e-15	23	14771978	14803801	+	protein_coding	exosc10
ENSDARG00000111246	161.132	-1.1892	0.143734	-8.27363	1.29945e-16	6.41373e-15	8	24799687	24803111	-	protein_coding	BX324132.3
ENSDARG00000090722	2332.15	0.661926	0.0800905	8.26473	1.40012e-16	6.89749e-15	20	1412192	1421005	+	protein_coding	C20H6orf58
ENSDARG00000051902	318.293	-1.04419	0.126464	-8.25681	1.4962e-16	7.35689e-15	25	14408935	14424406	-	protein_coding	prmt7
ENSDARG00000092780	103.358	1.45432	0.176157	8.25583	1.50851e-16	7.40337e-15	2	9746436	9748061	-	protein_coding	si:ch1073-170o4.1
ENSDARG00000067670	785.511	-0.734953	0.0890337	-8.25478	1.52187e-16	7.45486e-15	5	51111342	51128031	+	protein_coding	pomt1
ENSDARG00000062266	3317.14	0.619294	0.0751097	8.24518	1.64905e-16	8.06266e-15	18	21858743	21910991	-	protein_coding	edc4
ENSDARG00000087032	960.671	0.701694	0.0852203	8.23388	1.81242e-16	8.84473e-15	23	7471071	7504017	+	protein_coding	rbbp8l
ENSDARG00000096172	102.712	1.42736	0.173638	8.22028	2.03025e-16	9.88918e-15	4	48802364	48826449	+	protein_coding	znf1113
ENSDARG00000074169	4870.04	-0.464603	0.0566106	-8.207	2.26792e-16	1.10262e-14	12	31494829	31534090	+	protein_coding	gpam
ENSDARG00000060120	1006.9	-0.801224	0.0976807	-8.20248	2.3548e-16	1.14058e-14	6	43019641	43047774	-	protein_coding	glyctk
ENSDARG00000098233	1585.78	0.606134	0.0738947	8.20267	2.35098e-16	1.14058e-14	20	4334007	4345107	+	protein_coding	tiam2b
ENSDARG00000086266	313.705	-0.92392	0.112708	-8.19747	2.455e-16	1.1869e-14	10	42159470	42162806	+	protein_coding	CR925773.1
ENSDARG00000005456	1370.71	-0.595281	0.072627	-8.19642	2.4766e-16	1.19512e-14	7	52158817	52285349	+	protein_coding	katnb1
ENSDARG00000101695	174.192	1.13653	0.138729	8.19244	2.55989e-16	1.23302e-14	4	46842925	47096170	-	protein_coding	si:dkey-26m3.3
ENSDARG00000091148	5465.11	-0.625162	0.0763402	-8.18916	2.63055e-16	1.26471e-14	9	22212240	22213348	-	protein_coding	crygm2d20
ENSDARG00000046141	475.598	-0.828438	0.101337	-8.17512	2.95584e-16	1.41847e-14	8	39816522	39822917	-	protein_coding	zgc:162025
ENSDARG00000104028	4822.3	0.455475	0.0557468	8.17042	3.0733e-16	1.47212e-14	14	21052503	21064199	-	protein_coding	si:dkey-74k8.3
ENSDARG00000025581	17492.1	1.13494	0.139009	8.16449	3.22799e-16	1.54053e-14	23	19712556	19715859	-	protein_coding	rpl10
ENSDARG00000061100	10225.7	0.432373	0.0529568	8.16464	3.22387e-16	1.54053e-14	21	944714	965598	+	protein_coding	nars1
ENSDARG00000042620	5424.38	0.351481	0.0431379	8.14784	3.70477e-16	1.76483e-14	19	770299	776076	+	protein_coding	gstr
ENSDARG00000095949	116.805	1.22374	0.150216	8.14655	3.74443e-16	1.78046e-14	1	43973879	43983405	-	protein_coding	si:dkey-22i16.9
ENSDARG00000052917	4056.85	0.578293	0.0710473	8.13956	3.96727e-16	1.88297e-14	17	45577325	45599190	+	protein_coding	si:ch211-202f3.3
ENSDARG00000102777	1522.39	0.573434	0.0704763	8.13656	4.06672e-16	1.92665e-14	5	51909739	51945554	+	protein_coding	thbs4a
ENSDARG00000033227	1330.14	0.753722	0.0926789	8.13262	4.20126e-16	1.98676e-14	14	36885523	36887063	+	protein_coding	lect2l
ENSDARG00000024904	637.422	-0.727516	0.089555	-8.12367	4.52289e-16	2.13497e-14	22	15959843	15973184	+	protein_coding	stil
ENSDARG00000034403	974.756	0.801143	0.0986673	8.11964	4.67573e-16	2.20311e-14	10	8077968	8079737	-	protein_coding	zgc:173443
ENSDARG00000016573	1641.02	-0.549066	0.0676923	-8.1112	5.01213e-16	2.35733e-14	16	31258282	31351419	-	protein_coding	mroh1
ENSDARG00000017773	301.14	0.873303	0.107895	8.09405	5.77144e-16	2.70955e-14	17	23578315	23596969	+	protein_coding	slc16a12a
ENSDARG00000036831	2371.55	0.460587	0.0569322	8.09011	5.96105e-16	2.79351e-14	23	32308813	32334208	-	protein_coding	rnf41
ENSDARG00000096222	302.038	-0.919692	0.113685	-8.0898	5.97622e-16	2.79558e-14	4	50755308	50759477	-	protein_coding	si:ch211-245n8.4
ENSDARG00000076632	372.185	0.8159	0.100976	8.08014	6.46913e-16	3.02071e-14	8	2595423	2602572	-	protein_coding	zdhhc12a
ENSDARG00000025912	1673.81	0.569387	0.0705696	8.06845	7.1197e-16	3.31852e-14	14	6159161	6175947	+	protein_coding	bscl2l
ENSDARG00000032319	337.326	-0.852128	0.105616	-8.06815	7.137e-16	3.32062e-14	4	15996233	16001215	-	protein_coding	mest
ENSDARG00000045887	841.979	0.624388	0.0774616	8.06062	7.59105e-16	3.52556e-14	10	38643303	38663746	+	protein_coding	mmp30
ENSDARG00000037837	3396.2	0.518197	0.0642915	8.06012	7.62222e-16	3.53371e-14	23	578217	588248	+	protein_coding	ogfr
ENSDARG00000088906	48.9056	-1.53582	0.190645	-8.05589	7.8901e-16	3.65139e-14	1	56502705	56529192	+	protein_coding	CABZ01059403.1
ENSDARG00000058206	2426.61	-0.596617	0.0740877	-8.05285	8.08891e-16	3.73673e-14	14	11457499	11461002	+	protein_coding	si:ch211-153b23.5
ENSDARG00000096508	1551.4	-0.660503	0.082061	-8.04892	8.35285e-16	3.85181e-14	20	12203761	12208117	+	lincRNA	BX322618.1
ENSDARG00000020944	1429.92	-0.632516	0.0787471	-8.03225	9.57022e-16	4.40535e-14	17	45413323	45452116	+	protein_coding	ezra
ENSDARG00000087390	118117	-0.498807	0.0621816	-8.02177	1.0423e-15	4.78943e-14	3	55131288	55132052	+	protein_coding	hbbe1.3
ENSDARG00000088741	1613.99	-0.659276	0.0822017	-8.02022	1.05554e-15	4.84169e-14	16	14093780	14167673	-	lincRNA	BX322530.1
ENSDARG00000006467	1020.71	-0.908721	0.113312	-8.01967	1.06032e-15	4.85501e-14	9	53654865	53666031	-	protein_coding	pcdh8
ENSDARG00000043448	3065.87	0.512752	0.0639482	8.01824	1.07275e-15	4.90329e-14	15	40008369	40028883	+	protein_coding	itm2ca
ENSDARG00000004358	181.383	-1.12575	0.140461	-8.0147	1.10404e-15	5.03743e-14	16	12022542	12049762	+	protein_coding	gnb3a
ENSDARG00000030608	663.886	-0.743293	0.0928045	-8.00924	1.15421e-15	5.25714e-14	14	12169978	12176369	+	protein_coding	rhogd
ENSDARG00000056318	1373.99	0.686333	0.0857134	8.0073	1.1725e-15	5.33106e-14	23	24598909	24609494	+	protein_coding	kansl2
ENSDARG00000098639	5024.6	0.461989	0.0577216	8.00375	1.20685e-15	5.47765e-14	11	45286910	45298524	+	protein_coding	pycr1b
ENSDARG00000028748	3240.49	-0.422773	0.0528366	-8.00151	1.22902e-15	5.56856e-14	13	9855379	9875538	-	protein_coding	tm9sf3
ENSDARG00000014976	2186.99	-0.639117	0.0799199	-7.99697	1.27516e-15	5.76753e-14	9	94883	100579	-	protein_coding	lims2
ENSDARG00000022372	1694.19	0.498236	0.0623198	7.99482	1.29759e-15	5.85877e-14	22	36839079	36876133	-	protein_coding	kng1
ENSDARG00000099860	27044.4	-0.422882	0.0529303	-7.98941	1.35581e-15	6.11103e-14	25	29160101	29196558	+	protein_coding	pkmb
ENSDARG00000069817	8260.42	-0.622035	0.0778798	-7.98711	1.38134e-15	6.2153e-14	9	22127116	22129839	-	protein_coding	crygm2d17
ENSDARG00000100723	103.377	1.26202	0.158327	7.97096	1.57445e-15	7.06454e-14	4	57983840	57994891	-	protein_coding	znf1097
ENSDARG00000057660	922.435	-0.643563	0.0807393	-7.97088	1.57552e-15	7.06454e-14	13	8320454	8353560	-	protein_coding	dhx57
ENSDARG00000002293	355.9	0.805659	0.101167	7.96363	1.67058e-15	7.47788e-14	22	17460870	17463643	-	protein_coding	si:ch211-197g15.6
ENSDARG00000043562	88.8018	1.30593	0.163995	7.96326	1.67569e-15	7.48783e-14	17	23549116	23552068	+	protein_coding	zgc:65997
ENSDARG00000014634	1163.91	0.565213	0.0710935	7.95028	1.86096e-15	8.30143e-14	18	21645308	21685055	-	protein_coding	mbtps1
ENSDARG00000054373	53.7125	-1.47688	0.185802	-7.94871	1.88467e-15	8.39274e-14	8	13572530	13574764	-	protein_coding	b3gnt3.2
ENSDARG00000001859	569.044	-0.874751	0.110071	-7.94719	1.90793e-15	8.48179e-14	25	14507566	14510482	+	protein_coding	dbx1b
ENSDARG00000008502	6018.18	0.490774	0.0617669	7.94558	1.93282e-15	8.57774e-14	13	1125184	1130096	-	protein_coding	pno1
ENSDARG00000074390	2101.21	0.507023	0.063829	7.94346	1.96613e-15	8.71068e-14	16	46649468	46664465	-	protein_coding	tmem176l.4
ENSDARG00000089032	961.267	-0.563695	0.0709655	-7.94323	1.96987e-15	8.71238e-14	16	21673722	21692024	-	protein_coding	si:ch211-154o6.2
ENSDARG00000013174	493.074	0.705355	0.0889655	7.92841	2.21967e-15	9.80054e-14	19	44009472	44036792	+	protein_coding	nkd3
ENSDARG00000089019	157.997	1.19751	0.151191	7.92049	2.36572e-15	1.04276e-13	14	21232585	21238046	-	protein_coding	si:ch211-175m2.5
ENSDARG00000076229	2435.46	0.431448	0.0544988	7.91664	2.44016e-15	1.07375e-13	12	18718064	18787459	+	protein_coding	mrtfab
ENSDARG00000010478	10624.8	0.598666	0.0756454	7.91411	2.49025e-15	1.09394e-13	20	53982316	54012043	-	protein_coding	hsp90aa1.1
ENSDARG00000091558	763.505	0.749125	0.0946742	7.91266	2.51941e-15	1.10488e-13	10	8051615	8053753	-	protein_coding	si:ch211-251f6.7
ENSDARG00000075919	137.298	-1.20725	0.152619	-7.91021	2.56953e-15	1.12496e-13	8	28724691	28868452	+	protein_coding	ccser1
ENSDARG00000115701	4188.6	-0.538294	0.0681056	-7.90381	2.70506e-15	1.1823e-13	9	22239012	22240052	-	protein_coding	crygm2d9
ENSDARG00000079631	2183.83	0.470938	0.0596232	7.89857	2.82113e-15	1.23096e-13	1	40116571	40140424	-	protein_coding	si:ch211-113e8.10
ENSDARG00000079949	35314.9	0.573706	0.0726468	7.8972	2.85234e-15	1.24249e-13	7	1550965	1623385	+	protein_coding	supt16h
ENSDARG00000046090	585.429	0.699941	0.0886848	7.89246	2.96295e-15	1.28851e-13	5	4054703	4142955	+	protein_coding	dhrs11a
ENSDARG00000079305	127329	-0.577127	0.0731324	-7.89154	2.98469e-15	1.2958e-13	3	55146417	55147788	-	protein_coding	hbae3
ENSDARG00000097553	339.887	-0.856463	0.10869	-7.87989	3.27682e-15	1.42025e-13	2	12798365	12802906	+	lincRNA	BX908750.1
ENSDARG00000062025	2076.52	0.432361	0.0549144	7.87337	3.45226e-15	1.49379e-13	8	18601251	18613948	-	protein_coding	cpox
ENSDARG00000007720	498.203	0.69698	0.088547	7.8713	3.50962e-15	1.51609e-13	5	41143562	41153469	+	protein_coding	sub1b
ENSDARG00000099444	51.9062	1.45941	0.185544	7.86556	3.67442e-15	1.58464e-13	4	47385354	47392824	+	protein_coding	znf1122
ENSDARG00000006019	28901.1	0.443159	0.0564382	7.8521	4.09117e-15	1.76144e-13	23	20113377	20126257	-	protein_coding	tktb
ENSDARG00000102241	6349.59	0.617943	0.0787166	7.85022	4.15299e-15	1.7851e-13	21	44505612	44512893	-	protein_coding	zgc:136410
ENSDARG00000042329	854.482	-0.625583	0.0797102	-7.84821	4.22017e-15	1.81098e-13	8	30501169	30593651	+	protein_coding	BCR
ENSDARG00000056832	281.429	0.928987	0.118421	7.84476	4.33767e-15	1.85833e-13	17	22563835	22573402	-	protein_coding	exo1
ENSDARG00000074191	670.78	0.834435	0.106382	7.84373	4.37348e-15	1.87058e-13	3	1030478	1036544	+	protein_coding	zgc:172253
ENSDARG00000077673	350.794	0.764728	0.0975898	7.83615	4.64555e-15	1.98368e-13	15	41919483	41931060	+	protein_coding	nlrp16
ENSDARG00000005518	311.484	1.15806	0.148099	7.81954	5.30174e-15	2.26016e-13	8	15254563	15268932	+	protein_coding	slc5a9
ENSDARG00000075183	915.939	-0.714108	0.0913573	-7.81664	5.425e-15	2.30892e-13	8	18242504	18316482	-	protein_coding	rnf220b
ENSDARG00000069615	81.1314	-1.31175	0.167987	-7.80864	5.78085e-15	2.45634e-13	10	3111003	3129887	+	protein_coding	ckmt2a
ENSDARG00000042065	258.2	0.961175	0.123409	7.78855	6.77833e-15	2.87547e-13	22	20145035	20155026	+	protein_coding	eef2a.2
ENSDARG00000090946	89.467	1.26124	0.16208	7.78161	7.16046e-15	3.03262e-13	17	4398101	4416072	+	protein_coding	si:zfos-364h11.2
ENSDARG00000095751	309.145	0.883144	0.113545	7.77792	7.37245e-15	3.11732e-13	20	1398563	1406308	+	protein_coding	C20H6orf58
ENSDARG00000070735	472.43	-0.766569	0.0985831	-7.77587	7.49321e-15	3.16323e-13	3	19850936	19899914	-	protein_coding	rnd2
ENSDARG00000058053	1430.44	-0.631822	0.081335	-7.76815	7.96402e-15	3.35652e-13	8	13960654	13972626	-	protein_coding	serping1
ENSDARG00000026682	671.54	0.714047	0.0920545	7.75678	8.71113e-15	3.66545e-13	14	38882651	38889840	-	protein_coding	zgc:101583
ENSDARG00000039752	525.175	0.912375	0.117662	7.7542	8.89037e-15	3.73482e-13	3	431207	454166	+	protein_coding	si:dkey-167k11.5
ENSDARG00000109678	1397.26	0.595865	0.0768825	7.75033	9.1653e-15	3.8441e-13	9	52398530	52402015	+	protein_coding	dap1b
ENSDARG00000100919	257.131	0.911999	0.117677	7.75004	9.18639e-15	3.84672e-13	15	14602519	14625373	-	protein_coding	slc5a2
ENSDARG00000104919	309.298	-1.00354	0.129547	-7.74653	9.44349e-15	3.94802e-13	14	11430795	11438060	+	protein_coding	si:ch211-153b23.3
ENSDARG00000012194	2964.27	0.406173	0.052435	7.74621	9.46752e-15	3.9517e-13	2	6005198	6039757	-	protein_coding	scp2a
ENSDARG00000043684	590.663	-0.744951	0.0962089	-7.74306	9.70532e-15	4.04446e-13	20	9128255	9148323	+	protein_coding	bpnt1
ENSDARG00000097724	74.755	1.32429	0.17116	7.73716	1.01661e-14	4.2297e-13	3	23935072	23966132	+	lincRNA	BX936342.2
ENSDARG00000042684	2808.92	0.449773	0.0581377	7.73634	1.02321e-14	4.25034e-13	22	16022210	16028191	+	protein_coding	serpinc1
ENSDARG00000079753	985.892	0.630422	0.0814932	7.73588	1.02693e-14	4.25896e-13	17	41992053	42045253	+	protein_coding	kiz
ENSDARG00000010516	37931.4	0.407077	0.0526299	7.7347	1.03647e-14	4.29167e-13	24	21621653	21627293	+	protein_coding	rpl21
ENSDARG00000096107	53.8153	1.42642	0.184477	7.73225	1.05663e-14	4.36819e-13	4	45181361	45189530	-	protein_coding	BX649516.4
ENSDARG00000103827	213.807	-0.947331	0.122569	-7.72895	1.08441e-14	4.47591e-13	22	2111119	2118122	+	protein_coding	znf1144
ENSDARG00000011640	756.635	-0.729016	0.0944275	-7.72038	1.15986e-14	4.77975e-13	24	7686463	7699356	-	protein_coding	syt5b
ENSDARG00000025866	78.9712	1.30712	0.16934	7.71893	1.17314e-14	4.82681e-13	5	45918679	45938325	+	protein_coding	ankdd1b
ENSDARG00000104956	305.559	1.01913	0.132045	7.71801	1.18157e-14	4.85377e-13	4	75690970	75708006	-	protein_coding	si:dkey-165o8.2
ENSDARG00000012801	896.969	0.551614	0.071512	7.71359	1.22323e-14	5.01697e-13	2	48119493	48171441	-	protein_coding	pfkpb
ENSDARG00000000796	1247.91	-0.722381	0.0936745	-7.71161	1.24245e-14	5.08777e-13	23	32149268	32194397	-	protein_coding	nr4a1
ENSDARG00000055518	11004.8	0.631905	0.0819492	7.71093	1.24901e-14	5.10656e-13	21	28445051	28472239	+	protein_coding	pygma
ENSDARG00000088202	267.685	0.861479	0.111827	7.70366	1.32225e-14	5.39753e-13	1	24376697	24462691	-	protein_coding	sh3d19
ENSDARG00000097816	134.8	1.09889	0.143	7.6845	1.53598e-14	6.26013e-13	15	37707268	37719679	-	protein_coding	si:dkey-117a8.1
ENSDARG00000045930	4056.76	-0.451786	0.0588607	-7.67551	1.64765e-14	6.70474e-13	25	6122822	6153077	+	protein_coding	rbpms2a
ENSDARG00000056036	761.634	-0.770753	0.100428	-7.67466	1.65853e-14	6.73847e-13	5	28972934	29002322	+	protein_coding	stxbp1b
ENSDARG00000027750	1622.72	0.506053	0.0660095	7.66637	1.76935e-14	7.17749e-13	5	29159776	29177272	+	protein_coding	dpp7
ENSDARG00000060682	10794	0.520061	0.0678507	7.66478	1.79136e-14	7.25541e-13	9	45591238	45603009	-	protein_coding	agr1
ENSDARG00000070494	6556.79	0.419119	0.0547046	7.66149	1.83782e-14	7.43201e-13	20	22435179	22476255	-	protein_coding	pdgfra
ENSDARG00000004874	156.801	-1.17359	0.153186	-7.66124	1.84149e-14	7.43526e-13	7	69478913	69494504	+	protein_coding	spata6l
ENSDARG00000012694	72356.7	0.461687	0.0604652	7.63559	2.24795e-14	9.06231e-13	1	56130221	56176976	-	protein_coding	c3a.1
ENSDARG00000074340	6500.22	0.465769	0.0610173	7.63339	2.28668e-14	9.20415e-13	7	30275512	30280934	-	protein_coding	serf2
ENSDARG00000054823	5397.36	0.398417	0.05222	7.62958	2.35523e-14	9.46539e-13	17	27271398	27273296	-	protein_coding	id3
ENSDARG00000093219	2340.08	0.536017	0.0702788	7.62701	2.40257e-14	9.64072e-13	3	15691302	15719823	+	processed_transcript	BX936308.2
ENSDARG00000100660	199.526	0.994108	0.130489	7.61831	2.5702e-14	1.02975e-12	4	269442	277081	-	protein_coding	si:ch73-252i11.1
ENSDARG00000032242	5326.99	0.478012	0.0627715	7.61511	2.63473e-14	1.05397e-12	4	12031957	12033866	+	protein_coding	tnnt2c
ENSDARG00000079659	799.126	0.685923	0.0900976	7.61311	2.67581e-14	1.06876e-12	15	2498495	2507988	+	protein_coding	wdr53
ENSDARG00000012609	70.1613	-1.40655	0.184787	-7.61175	2.70403e-14	1.07837e-12	9	32840113	32847642	-	protein_coding	hpxa
ENSDARG00000090160	422.496	-0.76783	0.100886	-7.6109	2.72198e-14	1.08387e-12	4	49821233	49952636	-	protein_coding	zgc:173709
ENSDARG00000089885	2734.69	-0.529139	0.069566	-7.60629	2.82077e-14	1.12148e-12	12	16967714	16986968	+	protein_coding	slc16a12b
ENSDARG00000094268	61.9917	1.38561	0.182185	7.60552	2.83764e-14	1.12647e-12	5	44272963	44286987	-	protein_coding	si:ch73-337l15.2
ENSDARG00000104064	443.261	0.736133	0.096839	7.60162	2.92457e-14	1.1592e-12	4	31327979	31412964	+	protein_coding	si:ch211-127b6.2
ENSDARG00000073874	1310.51	-0.560867	0.0738776	-7.59184	3.15393e-14	1.24821e-12	9	22181415	22182396	-	protein_coding	crygm2d6
ENSDARG00000042069	5318.75	0.353488	0.0465892	7.58735	3.26511e-14	1.29024e-12	5	15350953	15357819	+	protein_coding	pebp1
ENSDARG00000098803	2110.63	0.507199	0.0668795	7.58377	3.35654e-14	1.32435e-12	23	42362336	42372651	+	protein_coding	cyp2aa4
ENSDARG00000057738	2326.5	-0.432197	0.057052	-7.57549	3.57768e-14	1.40947e-12	13	8255105	8270718	+	protein_coding	hells
ENSDARG00000076371	294.207	0.803707	0.10611	7.57426	3.61188e-14	1.42078e-12	11	44178559	44214767	-	protein_coding	SHROOM2
ENSDARG00000100673	56.1606	1.38744	0.183244	7.57156	3.68765e-14	1.44839e-12	4	54519510	54549283	+	protein_coding	znf974
ENSDARG00000034001	661.402	0.671526	0.0887211	7.56896	3.76235e-14	1.4755e-12	18	17032311	17075098	-	protein_coding	tango6
ENSDARG00000054058	6411.94	-0.409865	0.0542771	-7.55133	4.30821e-14	1.68703e-12	6	40769516	40771813	-	protein_coding	h1-10
ENSDARG00000062326	21012.9	-0.396747	0.0525421	-7.55103	4.31845e-14	1.68849e-12	5	22969634	22972775	+	protein_coding	hmgn7
ENSDARG00000099960	1272.25	-0.499536	0.0662092	-7.54481	4.52934e-14	1.76828e-12	2	19163964	19215112	+	protein_coding	elovl1a
ENSDARG00000043518	155.777	1.03027	0.136603	7.54213	4.62349e-14	1.80233e-12	20	15083986	15090862	-	protein_coding	si:dkey-239i20.2
ENSDARG00000090552	2887.32	0.469683	0.0623241	7.53614	4.84105e-14	1.88431e-12	16	43028078	43041450	-	protein_coding	si:dkey-7j14.6
ENSDARG00000056566	66.4491	-1.34951	0.179116	-7.53428	4.91019e-14	1.90836e-12	19	31437688	31522677	-	protein_coding	necab1
ENSDARG00000069378	836.366	0.672113	0.089227	7.53262	4.97303e-14	1.92989e-12	18	22028673	22094102	-	protein_coding	pard6a
ENSDARG00000060113	3770.9	0.543411	0.0722794	7.51819	5.55381e-14	2.15206e-12	17	16090159	16108384	+	protein_coding	znf395a
ENSDARG00000055389	5924.13	0.335192	0.0446031	7.51499	5.69135e-14	2.20207e-12	9	35832293	35842375	+	protein_coding	si:dkey-67c22.2
ENSDARG00000036445	1536.28	0.797092	0.106145	7.50948	5.93626e-14	2.29341e-12	7	21180746	21313684	+	protein_coding	serpinh2
ENSDARG00000075170	134.858	-1.1889	0.15836	-7.50755	6.02433e-14	2.32398e-12	17	44767724	44776224	-	protein_coding	zdhhc22
ENSDARG00000053685	849.286	0.726536	0.0968837	7.49905	6.42811e-14	2.47606e-12	7	29351498	29356084	-	protein_coding	gtf2a2
ENSDARG00000104476	70.8652	1.35657	0.180926	7.49789	6.48509e-14	2.49431e-12	4	56379906	56395134	+	protein_coding	si:dkey-41c6.3
ENSDARG00000099758	1941.71	0.523479	0.069906	7.48832	6.97593e-14	2.67913e-12	1	30443192	30510957	-	protein_coding	igf2bp2b
ENSDARG00000096917	586.057	-0.760162	0.101581	-7.48329	7.24846e-14	2.77968e-12	22	13276692	13350356	-	protein_coding	si:ch211-227m13.1
ENSDARG00000003381	852.145	0.657565	0.0879511	7.47648	7.63386e-14	2.92316e-12	17	15388478	15410985	+	protein_coding	si:ch211-266g18.6
ENSDARG00000056621	8303.87	0.338456	0.045281	7.47458	7.74489e-14	2.96131e-12	18	22285991	22295064	+	protein_coding	ctcf
ENSDARG00000062506	4113.26	0.398788	0.0533585	7.47375	7.79429e-14	2.97582e-12	18	17076679	17147803	-	protein_coding	zc3h18
ENSDARG00000095298	27.3285	-1.42181	0.190331	-7.4702	8.00702e-14	3.05254e-12	15	41746719	41749364	-	protein_coding	ftr73
ENSDARG00000042529	195.852	1.01833	0.136556	7.45725	8.83458e-14	3.3631e-12	8	25225589	25247284	-	protein_coding	gnat2
ENSDARG00000013979	2151.14	-0.434354	0.0583025	-7.45001	9.33327e-14	3.54774e-12	14	23717164	23726768	+	protein_coding	ndfip1
ENSDARG00000115017	72.3963	-1.33498	0.179203	-7.44956	9.36506e-14	3.55462e-12	4	60048420	60080244	-	protein_coding	znf1033
ENSDARG00000057460	16619	-0.548117	0.0735859	-7.44867	9.42866e-14	3.57353e-12	9	22091160	22092089	-	protein_coding	crygm2d13
ENSDARG00000027491	1858.56	-0.514704	0.0691415	-7.44422	9.75188e-14	3.69065e-12	12	48674380	48682751	+	protein_coding	uros
ENSDARG00000019566	8565.98	-0.471591	0.0634061	-7.43763	1.0251e-13	3.87389e-12	9	44291720	44295071	-	protein_coding	neurod1
ENSDARG00000010145	1557.92	0.537935	0.0723389	7.43632	1.03532e-13	3.90682e-12	10	3322662	3332362	-	protein_coding	tor4aa
ENSDARG00000026395	1338.97	-0.511972	0.0689039	-7.43023	1.08408e-13	4.08488e-12	18	15334116	15373620	-	protein_coding	rfx4
ENSDARG00000092364	182.878	1.18668	0.159991	7.41718	1.19644e-13	4.50174e-12	18	16986494	16989717	+	protein_coding	si:ch211-218c6.8
ENSDARG00000037000	435.877	0.779252	0.105075	7.41618	1.20547e-13	4.52915e-12	6	7428612	7439490	-	protein_coding	fkbp11
ENSDARG00000069661	1279.67	-0.50643	0.0683744	-7.40671	1.29472e-13	4.85744e-12	20	560804	566577	+	protein_coding	si:dkey-121j17.6
ENSDARG00000105134	293.126	-0.936437	0.126633	-7.39489	1.41524e-13	5.30193e-12	14	33939212	33945799	-	protein_coding	zdhhc24
ENSDARG00000097158	159.984	1.10032	0.148805	7.39434	1.42107e-13	5.31611e-12	12	39444746	39447630	-	lincRNA	BX294100.1
ENSDARG00000001829	4236.42	-0.369229	0.0499509	-7.39185	1.44805e-13	5.40925e-12	24	24101810	24118451	-	protein_coding	zgc:112982
ENSDARG00000001818	1452.22	0.546946	0.0741301	7.3782	1.60445e-13	5.98488e-12	22	26129249	26175237	-	protein_coding	c3b.2
ENSDARG00000091513	1077.56	0.597487	0.0810553	7.37135	1.68906e-13	6.29146e-12	1	30343713	30366824	-	protein_coding	C9H3orf70
ENSDARG00000098481	3805.38	0.425177	0.057792	7.35702	1.88057e-13	6.99475e-12	5	64994084	65004791	-	protein_coding	anxa1d
ENSDARG00000117734	414.685	1.3261	0.180278	7.35587	1.89684e-13	7.04519e-12	15	46291408	46295532	+	lincRNA	CABZ01044023.1
ENSDARG00000016318	556.54	-0.885353	0.120376	-7.35487	1.91114e-13	7.08816e-12	14	34064248	34065937	+	protein_coding	med7
ENSDARG00000059931	742.887	0.589379	0.0801778	7.35091	1.96864e-13	7.291e-12	6	54093056	54111928	-	protein_coding	hyal2a
ENSDARG00000076104	1253.02	0.677409	0.0921844	7.34841	2.00576e-13	7.41787e-12	7	30240790	30267169	+	protein_coding	sema4bb
ENSDARG00000094974	52.3674	-1.36615	0.186147	-7.33905	2.15113e-13	7.94419e-12	13	22843829	22847484	-	transcribed_unprocessed_pseudogene	BX530068.1
ENSDARG00000078768	336.077	-0.84223	0.11482	-7.33522	2.21353e-13	8.16303e-12	15	24946320	24960781	-	protein_coding	abhd15a
ENSDARG00000039929	3297.6	-0.59346	0.0810141	-7.32539	2.38198e-13	8.77177e-12	5	51594208	51609006	+	protein_coding	ckmt2b
ENSDARG00000089814	372.745	0.791776	0.108246	7.31457	2.58207e-13	9.49514e-12	4	32649954	32897136	+	protein_coding	znf1042
ENSDARG00000015678	14.8994	1.29347	0.176975	7.30879	2.69559e-13	9.89857e-12	1	9986674	9988840	-	protein_coding	si:dkeyp-75b4.9
ENSDARG00000055632	494.634	-0.717378	0.0981761	-7.30705	2.73065e-13	1.00132e-11	15	24644015	24671419	+	protein_coding	smtnl
ENSDARG00000037914	95.5674	-1.23584	0.169162	-7.30566	2.75912e-13	1.01033e-11	3	34652143	34656745	-	protein_coding	znfl1
ENSDARG00000092000	132.801	1.15164	0.157699	7.30282	2.81805e-13	1.03045e-11	4	48769554	48785580	+	protein_coding	znf1020
ENSDARG00000041685	437.088	-0.839397	0.114992	-7.2996	2.88629e-13	1.05392e-11	15	21220743	21239416	-	protein_coding	si:dkey-105h12.2
ENSDARG00000044815	896.204	-0.589155	0.0807368	-7.29723	2.93755e-13	1.07113e-11	7	50448477	50477289	+	protein_coding	serinc4
ENSDARG00000061354	1882.05	-0.473697	0.0649498	-7.29328	3.02497e-13	1.10146e-11	3	26019425	26032712	+	protein_coding	foxred2
ENSDARG00000062956	636.451	-0.751788	0.103088	-7.29271	3.0378e-13	1.10459e-11	7	13382851	13487378	+	protein_coding	dagla
ENSDARG00000006235	3359.73	-0.416359	0.0571344	-7.28735	3.16101e-13	1.14778e-11	17	12753578	12764360	-	protein_coding	brms1la
ENSDARG00000019765	7747.32	0.37917	0.0520394	7.2862	3.18825e-13	1.15605e-11	1	55169129	55183088	-	protein_coding	zgc:158803
ENSDARG00000104491	1313.57	-0.598771	0.0821985	-7.28446	3.22964e-13	1.16943e-11	22	1205786	1245226	-	protein_coding	ampd2a
ENSDARG00000030237	3887.25	0.336388	0.0462819	7.26824	3.64203e-13	1.31691e-11	17	26803469	26813630	+	protein_coding	pgrmc2
ENSDARG00000013749	2096.01	-0.719338	0.0990215	-7.26446	3.74539e-13	1.3524e-11	23	409577	419441	+	protein_coding	slc25a55b
ENSDARG00000062688	5103.59	-0.601333	0.0828162	-7.26106	3.84078e-13	1.38492e-11	19	20247434	20270207	-	protein_coding	gpnmb
ENSDARG00000070214	158.571	-0.983928	0.135832	-7.24374	4.36487e-13	1.57171e-11	11	37948838	37997419	-	protein_coding	slc41a1
ENSDARG00000100792	91.4642	-1.30622	0.180441	-7.23903	4.51921e-13	1.62504e-11	1	50794668	50838160	-	protein_coding	zgc:154142
ENSDARG00000102722	480.852	0.756873	0.104666	7.23131	4.78353e-13	1.7177e-11	11	37178270	37200200	+	protein_coding	itih3b
ENSDARG00000079486	922.73	0.640716	0.0886688	7.22594	4.97648e-13	1.78452e-11	12	2906609	2940070	-	protein_coding	fam20a
ENSDARG00000076996	1038.69	-0.601833	0.0833553	-7.2201	5.19493e-13	1.86029e-11	2	6150854	6182098	-	protein_coding	IPO13
ENSDARG00000058047	2217.13	0.407726	0.056508	7.21537	5.37871e-13	1.92344e-11	16	11773394	11779661	-	protein_coding	pafah1b3
ENSDARG00000037852	1639.62	0.524891	0.0728088	7.20918	5.62908e-13	2.01021e-11	23	383781	397300	+	protein_coding	zgc:101663
ENSDARG00000018010	6744.8	0.356245	0.0494267	7.20754	5.6973e-13	2.03178e-11	19	42609131	42617723	+	protein_coding	crtap
ENSDARG00000037517	1260.37	-0.661489	0.0918794	-7.19953	6.04183e-13	2.15169e-11	23	20431139	20511954	+	protein_coding	slc35c2
ENSDARG00000005561	1081.15	0.51274	0.0712483	7.19653	6.17651e-13	2.19664e-11	5	34578478	34600710	+	protein_coding	gfm2
ENSDARG00000099839	284.995	-0.893081	0.12427	-7.1866	6.64261e-13	2.35917e-11	2	51737096	51757328	-	protein_coding	si:ch211-9d9.1
ENSDARG00000069184	1263.49	-0.55367	0.0770564	-7.18525	6.70844e-13	2.3793e-11	21	35215809	35281609	+	protein_coding	ubtd2
ENSDARG00000116912	82.3731	1.16028	0.161546	7.18237	6.85148e-13	2.42671e-11	3	40293505	40306031	+	protein_coding	AL928657.2
ENSDARG00000037059	2178.96	-0.518736	0.0722329	-7.18143	6.89861e-13	2.44008e-11	6	8263547	8311044	-	protein_coding	slc44a2
ENSDARG00000005861	4359.81	-0.346723	0.0483218	-7.17529	7.21517e-13	2.54857e-11	17	41475605	41798856	-	protein_coding	ralgapa2
ENSDARG00000025032	2710.77	-0.369442	0.0514933	-7.17456	7.25404e-13	2.55882e-11	14	23746709	23801389	-	protein_coding	nr3c1
ENSDARG00000033440	3956.96	0.392882	0.0547685	7.1735	7.31037e-13	2.5752e-11	13	12606820	12633160	+	protein_coding	metap1
ENSDARG00000046081	1346.6	-0.491118	0.0684791	-7.1718	7.40205e-13	2.60396e-11	20	7584210	7593106	+	protein_coding	bloc1s2
ENSDARG00000059816	727.999	0.594171	0.0828621	7.1706	7.46677e-13	2.62317e-11	1	55007271	55008882	-	protein_coding	zgc:136864
ENSDARG00000053209	1353.68	-0.69956	0.0976079	-7.16705	7.66334e-13	2.68496e-11	7	34182962	34192834	-	protein_coding	smad6a
ENSDARG00000008403	1579.3	0.592052	0.0826067	7.16712	7.65917e-13	2.68496e-11	3	15805916	15811037	+	protein_coding	phospho1
ENSDARG00000032155	3074.89	0.383264	0.0535004	7.16375	7.84979e-13	2.74288e-11	13	31545529	31580190	+	protein_coding	ppm1aa
ENSDARG00000018681	356.814	-0.83851	0.117046	-7.16392	7.84003e-13	2.74288e-11	25	8180538	8201983	-	protein_coding	saal1
ENSDARG00000096186	49.7571	1.36305	0.190336	7.16129	7.99241e-13	2.78541e-11	4	33225160	33230042	+	protein_coding	si:dkey-247i3.5
ENSDARG00000070396	163.059	1.1129	0.155405	7.16128	7.99296e-13	2.78541e-11	20	26916638	26919945	+	protein_coding	serpinb1l2
ENSDARG00000115405	98220.8	-0.471937	0.0659113	-7.16019	8.05678e-13	2.80389e-11	3	55122661	55123439	+	protein_coding	hbbe1.2
ENSDARG00000088366	322.606	-0.789603	0.110292	-7.15924	8.11274e-13	2.81958e-11	14	35901248	35911982	+	protein_coding	zgc:77938
ENSDARG00000100257	143.015	1.04545	0.146084	7.1565	8.27617e-13	2.87254e-11	4	57855378	57869437	-	protein_coding	zgc:174314
ENSDARG00000069853	2579.39	-0.41928	0.0586155	-7.15306	8.4864e-13	2.94158e-11	9	21819081	21824647	+	protein_coding	txndc9
ENSDARG00000087293	45.4602	1.34228	0.18773	7.15004	8.67495e-13	3.00292e-11	4	33574462	33679928	+	protein_coding	si:dkey-84h14.1
ENSDARG00000014358	417.012	0.674313	0.0943561	7.14647	8.90365e-13	3.07798e-11	11	23205888	23219367	-	protein_coding	optc
ENSDARG00000099846	496.686	-0.725189	0.10169	-7.13134	9.93955e-13	3.4306e-11	16	21698979	21741877	+	protein_coding	si:ch211-154o6.3
ENSDARG00000011672	2369.01	0.453078	0.0635347	7.1312	9.95008e-13	3.4306e-11	8	26586483	26609259	-	protein_coding	sema3b
ENSDARG00000032234	325.196	0.750793	0.105342	7.12716	1.02462e-12	3.52799e-11	8	27743549	27768785	+	protein_coding	wnt2bb
ENSDARG00000094041	16441.2	-0.940596	0.132151	-7.11759	1.09832e-12	3.77677e-11	19	5367329	5372572	-	protein_coding	krt17
ENSDARG00000101948	60.1438	1.35037	0.189887	7.11143	1.1485e-12	3.94411e-11	4	34119823	34130890	+	protein_coding	si:ch211-223g7.6
ENSDARG00000059997	468.335	0.666431	0.0937248	7.1105	1.15621e-12	3.96533e-11	5	45976129	46066558	+	protein_coding	sv2ca
ENSDARG00000026359	245.701	-1.06118	0.149334	-7.10607	1.1939e-12	4.08919e-11	13	22849795	22862133	-	protein_coding	pbld2
ENSDARG00000093535	1166.33	0.476725	0.0671674	7.09757	1.26969e-12	4.34306e-11	10	41982997	41986326	-	processed_transcript	BX005309.1
ENSDARG00000035610	1611.61	-0.488844	0.0689042	-7.09455	1.29778e-12	4.43327e-11	5	22605529	22621417	-	protein_coding	zgc:113208
ENSDARG00000008461	1519.81	0.482239	0.0679836	7.09347	1.30793e-12	4.46208e-11	8	40185599	40205712	-	protein_coding	anapc5
ENSDARG00000113582	97.0178	-1.14586	0.161634	-7.08919	1.34897e-12	4.59606e-11	4	59112310	59159690	-	protein_coding	znf993
ENSDARG00000094105	55.0544	-1.29367	0.182494	-7.08884	1.35242e-12	4.60178e-11	19	31342022	31348348	+	processed_transcript	BX005064.1
ENSDARG00000068870	385.195	0.796246	0.11236	7.08657	1.37479e-12	4.67178e-11	8	23731482	23737370	+	protein_coding	fance
ENSDARG00000002787	5442.13	0.386061	0.0545241	7.08056	1.43573e-12	4.87247e-11	18	20225960	20257511	+	protein_coding	tle3a
ENSDARG00000101206	383.134	-0.720381	0.101767	-7.07873	1.45486e-12	4.93093e-11	8	7839207	7851590	-	protein_coding	zgc:113363
ENSDARG00000037588	571.733	-0.806534	0.113992	-7.07536	1.49058e-12	5.04544e-11	23	17655789	17657348	-	protein_coding	bhlhe23
ENSDARG00000086169	146.491	-1.02791	0.145708	-7.05455	1.73165e-12	5.85378e-11	21	39645761	39670375	-	protein_coding	rskrb
ENSDARG00000058259	8772.16	0.44028	0.0624667	7.04823	1.81203e-12	6.11754e-11	25	19753889	19869495	+	protein_coding	celsr1b
ENSDARG00000078992	5268.36	-0.464912	0.0659689	-7.04745	1.82231e-12	6.14425e-11	25	21114670	21156678	-	protein_coding	wnk1a
ENSDARG00000104968	177.937	-1.15784	0.164331	-7.04579	1.84413e-12	6.20976e-11	4	54583638	54657615	+	protein_coding	si:ch211-227e10.1
ENSDARG00000096210	163.934	-1.00392	0.142574	-7.04139	1.90329e-12	6.40069e-11	4	59362812	59371123	+	protein_coding	znf1050
ENSDARG00000101322	4592.8	-0.515612	0.0732337	-7.04063	1.91369e-12	6.42732e-11	2	4849268	4874966	-	protein_coding	tfr1a
ENSDARG00000069988	218.201	-0.973427	0.138267	-7.04021	1.91945e-12	6.43833e-11	21	11244067	11251815	+	protein_coding	arid6
ENSDARG00000002663	794.058	0.542048	0.0770963	7.03079	2.05373e-12	6.87987e-11	4	8016456	8027318	+	protein_coding	optn
ENSDARG00000037921	1661.12	-0.643786	0.0915764	-7.03005	2.06464e-12	6.90751e-11	3	35589211	35602233	-	protein_coding	gng13b
ENSDARG00000094215	102.281	-1.15762	0.164744	-7.02682	2.11301e-12	7.06023e-11	4	76988214	77004811	-	antisense	BX005417.1
ENSDARG00000075090	39.2199	1.33629	0.190304	7.02185	2.18948e-12	7.30635e-11	4	77118051	77120928	-	protein_coding	CU467646.1
ENSDARG00000103900	2374.63	0.417799	0.059524	7.01899	2.2347e-12	7.44768e-11	6	18935814	19035749	-	protein_coding	sept9b
ENSDARG00000061020	1803.04	0.395679	0.05638	7.01807	2.24956e-12	7.48759e-11	12	30367078	30422456	+	protein_coding	ccdc186
ENSDARG00000104290	411.835	-0.761783	0.108617	-7.01346	2.325e-12	7.72876e-11	2	7557911	7587660	+	protein_coding	ripk2
ENSDARG00000096979	296.896	0.81657	0.116501	7.00911	2.39834e-12	7.96237e-11	17	43021661	43022468	-	protein_coding	NPC2
ENSDARG00000075008	522.21	0.616152	0.0879174	7.0083	2.4123e-12	7.99848e-11	2	44512323	44545869	+	protein_coding	pask
ENSDARG00000098671	5031.08	-0.380352	0.0543014	-7.00446	2.47936e-12	8.21034e-11	14	16034446	16044793	+	protein_coding	prelid1a
ENSDARG00000001873	12649.9	0.412107	0.058848	7.00291	2.50701e-12	8.29133e-11	9	48185935	48214216	-	protein_coding	phgdh
ENSDARG00000057879	962.466	0.471561	0.0675248	6.98353	2.87849e-12	9.50781e-11	16	11992497	12006828	+	protein_coding	p3h3
ENSDARG00000016160	4470.78	-0.463133	0.0663481	-6.98035	2.9444e-12	9.71315e-11	19	32472995	32487469	-	protein_coding	gmpr
ENSDARG00000040640	297.496	-0.982041	0.140705	-6.97943	2.96375e-12	9.76457e-11	22	7758461	7809904	-	protein_coding	si:ch73-44m9.3
ENSDARG00000006786	1984.68	-0.569171	0.0815846	-6.97645	3.02734e-12	9.96146e-11	3	24094580	24111412	+	protein_coding	copz2
ENSDARG00000087131	90.0317	-1.19465	0.171387	-6.97048	3.15863e-12	1.03803e-10	16	52343904	52371175	+	protein_coding	ifnlr1
ENSDARG00000102167	1126.39	-0.687974	0.0987514	-6.96672	3.24406e-12	1.06476e-10	16	42289075	42306597	-	protein_coding	ppox
ENSDARG00000036457	1107.42	0.472482	0.0678558	6.96303	3.3302e-12	1.09165e-10	19	9786721	9798248	+	protein_coding	cacng6a
ENSDARG00000018328	2447.49	0.439814	0.0632071	6.9583	3.44407e-12	1.12755e-10	8	27555313	27624329	+	protein_coding	rhocb
ENSDARG00000100454	29.8496	-1.33143	0.191379	-6.95704	3.47501e-12	1.13625e-10	7	22632048	22655452	+	antisense	BX649313.1
ENSDARG00000098588	244.768	0.825574	0.118684	6.95606	3.49932e-12	1.14276e-10	17	1063987	1069194	+	protein_coding	gchfr
ENSDARG00000069111	486.9	0.727507	0.104616	6.95404	3.5497e-12	1.15776e-10	9	39960117	40073255	-	protein_coding	ikzf2
ENSDARG00000094658	150.18	-0.993312	0.142953	-6.94854	3.69098e-12	1.20232e-10	18	18787383	18793265	-	unprocessed_pseudogene	BX571681.3
ENSDARG00000057575	3426.97	-0.40437	0.0582318	-6.94415	3.80754e-12	1.23874e-10	11	24251140	24299538	+	protein_coding	pnp4a
ENSDARG00000005416	869.754	0.497143	0.0716137	6.94201	3.86565e-12	1.25607e-10	20	3005471	3087162	-	protein_coding	map3k5
ENSDARG00000055172	2906.97	-0.627135	0.0903774	-6.93908	3.94673e-12	1.28081e-10	3	25154077	25165189	+	protein_coding	si:ch211-256m1.8
ENSDARG00000016233	2742.82	0.44538	0.0641891	6.93857	3.96101e-12	1.28384e-10	2	11483071	11504778	-	protein_coding	sdr16c5a
ENSDARG00000087765	10319.2	-0.416823	0.0600754	-6.93832	3.96793e-12	1.28448e-10	9	22309837	22310919	-	protein_coding	crygm2d10
ENSDARG00000054771	261.845	-0.863955	0.124529	-6.93776	3.98375e-12	1.288e-10	8	31465221	31606514	-	protein_coding	ghra
ENSDARG00000073845	1589.17	-0.528168	0.0761697	-6.9341	4.08816e-12	1.32011e-10	14	7902373	7917861	+	protein_coding	zgc:110843
ENSDARG00000019420	9729.06	-0.421968	0.0608782	-6.93135	4.16835e-12	1.34433e-10	4	16885853	16906923	+	protein_coding	etnk1
ENSDARG00000009313	1417.85	-0.470252	0.0678655	-6.92918	4.23279e-12	1.36342e-10	3	25121155	25133244	+	protein_coding	napsa
ENSDARG00000054931	976.561	-0.683291	0.0986722	-6.92487	4.36389e-12	1.40391e-10	7	25049576	25100304	+	protein_coding	ppp2r5b
ENSDARG00000062904	438.857	-0.714666	0.103239	-6.92246	4.43863e-12	1.42618e-10	5	9046812	9069365	+	protein_coding	idua
ENSDARG00000104431	7903.87	0.48712	0.0703925	6.92006	4.51467e-12	1.44882e-10	5	8111349	8171625	-	protein_coding	slc1a3a
ENSDARG00000102430	217.298	-0.927511	0.13407	-6.91811	4.57717e-12	1.46707e-10	11	44858978	44876005	-	protein_coding	opn6a
ENSDARG00000075565	2554.53	0.515235	0.074532	6.91293	4.74746e-12	1.51977e-10	8	39511931	39578792	+	protein_coding	lzts1
ENSDARG00000055158	4768.04	-0.457501	0.0662118	-6.90966	4.85827e-12	1.55333e-10	17	32822587	32865788	-	protein_coding	prox1a
ENSDARG00000069407	121.302	1.0162	0.147137	6.90651	4.96708e-12	1.58422e-10	8	13161679	13184989	-	protein_coding	zgc:194990
ENSDARG00000054447	2325.09	-0.576565	0.0834796	-6.90665	4.96216e-12	1.58422e-10	11	43419808	43458612	+	protein_coding	slc29a1b
ENSDARG00000041295	1156.99	-0.697227	0.101093	-6.89687	5.31613e-12	1.69346e-10	16	50166420	50181206	-	protein_coding	lim2.5
ENSDARG00000078114	4846.27	0.329646	0.0478319	6.89176	5.51076e-12	1.75331e-10	8	23689991	23701880	-	protein_coding	si:ch73-237c6.1
ENSDARG00000076667	29835.1	0.311755	0.0452674	6.88697	5.69917e-12	1.81104e-10	14	22129095	22140213	+	protein_coding	ccng1
ENSDARG00000070394	2558.8	-0.546445	0.0793906	-6.88299	5.86081e-12	1.86013e-10	6	40045034	40058686	-	protein_coding	uroc1
ENSDARG00000035544	1466.24	-0.553345	0.0804401	-6.87897	6.02873e-12	1.91109e-10	7	60079301	60092321	+	protein_coding	etnppl
ENSDARG00000094088	612.195	0.564673	0.0821039	6.87755	6.08924e-12	1.92791e-10	8	14085893	14091886	-	protein_coding	si:ch211-229n2.7
ENSDARG00000059657	169.345	0.929828	0.135228	6.87599	6.15599e-12	1.94667e-10	5	56090850	56119028	-	protein_coding	mks1
ENSDARG00000105447	160.006	-1.03894	0.151102	-6.87573	6.16711e-12	1.94782e-10	18	43365889	43440181	+	protein_coding	si:ch211-129p13.1
ENSDARG00000089921	110.461	1.0284	0.149614	6.87366	6.25747e-12	1.97395e-10	23	19675779	19677933	+	protein_coding	smim4
ENSDARG00000038465	2085.73	0.447909	0.0652248	6.86715	6.5498e-12	2.06366e-10	6	58543335	58563582	+	protein_coding	stmn3
ENSDARG00000093237	749.703	-0.720244	0.104923	-6.86449	6.67297e-12	2.09954e-10	1	41454209	41464007	+	protein_coding	si:ch211-89o9.4
ENSDARG00000097959	4685.47	0.52687	0.0767547	6.86434	6.67984e-12	2.09954e-10	17	2549502	2555215	+	protein_coding	si:dkey-248g15.3
ENSDARG00000099371	3899.91	0.431108	0.0628087	6.86382	6.70442e-12	2.10472e-10	3	6639795	6669640	+	protein_coding	cygb1
ENSDARG00000062139	1463.63	0.533202	0.077723	6.86029	6.87199e-12	2.15472e-10	13	13945217	14004546	+	protein_coding	eif2ak3
ENSDARG00000037309	505.471	0.600328	0.0875256	6.85888	6.94006e-12	2.17344e-10	1	24520502	24558838	-	protein_coding	gatb
ENSDARG00000089418	996.536	-0.530989	0.0775459	-6.84742	7.51933e-12	2.35201e-10	8	32481576	32497815	-	protein_coding	si:dkey-164f24.2
ENSDARG00000075054	200.23	-0.976611	0.142677	-6.84492	7.65207e-12	2.39065e-10	10	3049635	3106762	+	protein_coding	rasgrf2a
ENSDARG00000099624	2902.87	-0.41066	0.0600483	-6.83882	7.98463e-12	2.49155e-10	5	23024032	23028214	+	protein_coding	chmp1b
ENSDARG00000004405	415.42	0.72804	0.106515	6.83509	8.19547e-12	2.55427e-10	19	18118320	18130567	-	protein_coding	snx10a
ENSDARG00000078387	113.704	1.04822	0.153446	6.8312	8.42044e-12	2.62124e-10	16	22295661	22303130	-	protein_coding	si:dkey-92i15.4
ENSDARG00000090850	37752.1	0.334842	0.0490229	6.83032	8.47271e-12	2.63435e-10	20	10538024	10541197	+	protein_coding	serpina1l
ENSDARG00000041085	135.835	1.09616	0.160575	6.82647	8.7031e-12	2.70275e-10	18	21071022	21076006	+	protein_coding	arpin
ENSDARG00000092610	2767.7	-0.385548	0.056488	-6.82531	8.77337e-12	2.72132e-10	9	34380298	34389875	+	protein_coding	lamp1b
ENSDARG00000091723	26.4518	-1.28898	0.188897	-6.82369	8.8732e-12	2.749e-10	17	45602639	45621301	+	protein_coding	si:ch211-202f3.4
ENSDARG00000062269	240.414	0.887025	0.130107	6.81767	9.2527e-12	2.86315e-10	18	21686114	21725805	-	protein_coding	fan1
ENSDARG00000025522	1504.74	-0.506075	0.0743232	-6.80911	9.82033e-12	3.03518e-10	23	31640238	31693309	-	protein_coding	sgk1
ENSDARG00000021195	3657.52	-0.483031	0.070966	-6.80652	9.99895e-12	3.08672e-10	3	16265923	16285259	+	protein_coding	st8sia6
ENSDARG00000103400	175.308	0.943308	0.138648	6.80363	1.02018e-11	3.1456e-10	4	56995820	57001458	-	protein_coding	si:ch211-161m3.1
ENSDARG00000014670	1253.94	-0.496819	0.0730586	-6.80028	1.04418e-11	3.21577e-10	8	19364567	19395110	-	protein_coding	colgalt2
ENSDARG00000089441	6726.74	-0.363247	0.0534404	-6.79725	1.06636e-11	3.28019e-10	16	22695210	22713192	-	protein_coding	si:ch211-105c13.3
ENSDARG00000033307	1618.48	0.482182	0.0709512	6.79596	1.0759e-11	3.30563e-10	25	24039363	24046870	-	protein_coding	igf2b
ENSDARG00000060626	2991.91	0.470634	0.0692642	6.79477	1.08484e-11	3.32916e-10	23	32238336	32304754	-	protein_coding	dgkaa
ENSDARG00000090232	829.765	-0.6226	0.091706	-6.78908	1.12848e-11	3.45897e-10	15	47418564	47421836	+	protein_coding	clpb
ENSDARG00000034588	1226.82	-0.544819	0.0802735	-6.78703	1.14463e-11	3.50434e-10	3	22242268	22316844	+	protein_coding	scn4ab
ENSDARG00000088484	390.191	0.845064	0.12458	6.78328	1.17475e-11	3.59231e-10	18	48491006	48500545	-	protein_coding	kcnj1a.6
ENSDARG00000019651	29.5803	-1.29656	0.19115	-6.78293	1.17766e-11	3.597e-10	21	40786803	40799404	-	protein_coding	zgc:162239
ENSDARG00000095922	388.959	0.70112	0.103444	6.77777	1.22041e-11	3.72318e-10	8	50966805	50967999	+	processed_transcript	CR855300.1
ENSDARG00000061052	9962.73	0.284976	0.0420515	6.77684	1.22829e-11	3.74284e-10	10	36475859	36547128	-	protein_coding	nipblb
ENSDARG00000091897	351.011	-0.754836	0.11145	-6.77285	1.26271e-11	3.84318e-10	13	27216640	27232573	+	lincRNA	BX323884.1
ENSDARG00000076710	256.101	0.953382	0.140786	6.77184	1.27152e-11	3.86549e-10	15	37731054	37733238	-	protein_coding	si:dkey-42l23.7
ENSDARG00000104519	48.7661	-1.25074	0.184718	-6.77106	1.27845e-11	3.88201e-10	3	301478	302222	+	protein_coding	KDELR3
ENSDARG00000058775	94.225	-1.17474	0.173629	-6.76582	1.32552e-11	4.02024e-10	17	6331993	6349044	-	protein_coding	oct2
ENSDARG00000013721	5866.76	-0.575313	0.0851841	-6.75376	1.44059e-11	4.36413e-10	12	6041574	6048286	+	protein_coding	g6pca.2
ENSDARG00000026811	1339.37	-0.525179	0.0777676	-6.75319	1.44632e-11	4.37639e-10	20	49940817	50014936	-	protein_coding	extl3
ENSDARG00000034943	5793.08	0.331312	0.0490978	6.74799	1.49902e-11	4.53057e-10	14	31865098	31884097	+	protein_coding	tm9sf5
ENSDARG00000044375	2379.01	-0.473826	0.0702538	-6.74449	1.53571e-11	4.63604e-10	21	38312548	38315241	+	protein_coding	zgc:158291
ENSDARG00000043332	527.831	-0.656661	0.0973997	-6.74192	1.56303e-11	4.71304e-10	8	17554312	17771755	-	protein_coding	prkcz
ENSDARG00000012126	851.236	-0.834058	0.123747	-6.74001	1.58378e-11	4.77008e-10	21	13066704	13085242	-	protein_coding	zgc:109965
ENSDARG00000103727	363.558	-0.731407	0.108695	-6.72898	1.70857e-11	5.13996e-10	23	44940699	44965582	-	protein_coding	tfr2
ENSDARG00000036869	153.332	-1.02959	0.153086	-6.72553	1.74955e-11	5.25714e-10	23	31554268	31555696	-	protein_coding	tcf21
ENSDARG00000044167	11103.3	0.315729	0.0469766	6.72097	1.80514e-11	5.41791e-10	6	47843759	47865858	+	protein_coding	padi2
ENSDARG00000056627	2232.74	-0.394424	0.0587022	-6.71906	1.82896e-11	5.48309e-10	14	24400798	24410673	-	protein_coding	cxcl14
ENSDARG00000062756	260.129	0.789166	0.117477	6.7176	1.84743e-11	5.53206e-10	18	18861358	18870632	+	protein_coding	pllp
ENSDARG00000057253	113.772	1.23708	0.184581	6.70211	2.05431e-11	6.14447e-10	2	19505262	19508136	+	protein_coding	pimr141
ENSDARG00000097774	85.0068	-1.1724	0.17494	-6.7017	2.06014e-11	6.1548e-10	3	21201427	21206946	-	antisense	CR387996.1
ENSDARG00000056464	2497.28	0.443019	0.0661426	6.69793	2.11386e-11	6.30806e-10	2	24304853	24308682	+	protein_coding	fitm1l
ENSDARG00000052150	32582.5	0.301952	0.0450934	6.69614	2.14001e-11	6.37876e-10	3	52999961	53076469	+	protein_coding	pbx4
ENSDARG00000087440	320.206	-1.01983	0.152325	-6.69508	2.15549e-11	6.41752e-10	7	22680559	22684292	+	protein_coding	ponzr4
ENSDARG00000029479	967.807	0.470946	0.0703877	6.69074	2.22043e-11	6.6033e-10	8	8686129	8698607	-	protein_coding	zgc:86609
ENSDARG00000093732	94.8417	1.09766	0.164062	6.6905	2.22409e-11	6.60662e-10	5	65670604	65674635	-	processed_transcript	CR396583.1
ENSDARG00000070830	619.127	-0.689353	0.103067	-6.68841	2.25606e-11	6.69392e-10	25	20027174	20049449	-	protein_coding	zgc:136858
ENSDARG00000090033	112.549	1.19495	0.178743	6.68527	2.30492e-11	6.83109e-10	4	45388994	45417987	+	protein_coding	si:dkey-16p6.1
ENSDARG00000101181	1711.89	0.483904	0.0724157	6.6823	2.3522e-11	6.96327e-10	16	23403601	23406155	+	protein_coding	s100w
ENSDARG00000057113	1714.89	0.648823	0.0971684	6.67731	2.43371e-11	7.19637e-10	21	20914887	20932603	-	protein_coding	c6
ENSDARG00000076462	774.652	-0.551691	0.0826378	-6.67601	2.45529e-11	7.25189e-10	17	26569600	26586739	+	protein_coding	ndnfl
ENSDARG00000002487	3152.49	0.338742	0.0507451	6.67536	2.46619e-11	7.27584e-10	12	5399679	5418340	-	protein_coding	noc3l
ENSDARG00000075016	23227.6	-0.354219	0.0530898	-6.67206	2.52229e-11	7.43289e-10	20	53439664	53470252	+	protein_coding	apobb.2
ENSDARG00000002295	116.275	1.0215	0.153196	6.66788	2.59526e-11	7.63925e-10	8	14855470	14883692	+	protein_coding	si:dkey-21p1.3
ENSDARG00000058102	8627.53	-0.365131	0.0547735	-6.66619	2.62529e-11	7.71889e-10	10	10386434	10564968	+	protein_coding	sardh
ENSDARG00000070453	1354.81	-0.555876	0.0834188	-6.66368	2.67051e-11	7.84298e-10	17	15121976	15149275	-	protein_coding	gch1
ENSDARG00000051762	1982.76	0.481455	0.0723169	6.65758	2.78374e-11	8.16626e-10	25	34662357	34670413	-	protein_coding	CABZ01080568.1
ENSDARG00000026444	648.087	0.613952	0.0922363	6.6563	2.80805e-11	8.22827e-10	24	21978229	21989406	-	protein_coding	apoob
ENSDARG00000040041	17656.1	0.336263	0.0505286	6.6549	2.83486e-11	8.29747e-10	24	35536663	35561672	-	protein_coding	mcm4
ENSDARG00000040469	871.141	0.621513	0.0934115	6.65349	2.8622e-11	8.36806e-10	14	4047214	4076480	-	protein_coding	enpp6
ENSDARG00000019763	2420.33	0.623709	0.0937665	6.65173	2.89666e-11	8.45929e-10	6	8355121	8362516	-	protein_coding	acp5a
ENSDARG00000042221	17709.4	0.446099	0.0670881	6.64945	2.9419e-11	8.58175e-10	20	26478196	26532167	-	protein_coding	mthfd1l
ENSDARG00000079031	325.022	-0.755101	0.11358	-6.64817	2.96763e-11	8.64709e-10	21	20722171	20733615	-	protein_coding	si:ch211-22d5.2
ENSDARG00000037421	429.559	0.731104	0.109985	6.64731	2.98494e-11	8.68778e-10	14	21332521	21336385	-	protein_coding	egr1
ENSDARG00000086678	1843.54	-0.449572	0.0676357	-6.64697	2.99193e-11	8.69836e-10	16	1504279	1757521	-	protein_coding	ascc3
ENSDARG00000079071	288.204	-0.745016	0.112222	-6.63877	3.16309e-11	9.18569e-10	9	34996244	35010396	+	protein_coding	jam2b
ENSDARG00000093546	193.894	0.83884	0.126394	6.63669	3.20801e-11	9.30574e-10	4	76775836	76785895	+	protein_coding	si:ch73-56d11.5
ENSDARG00000077549	2529.61	0.42104	0.0634506	6.63572	3.22931e-11	9.35707e-10	13	7241169	7261679	+	protein_coding	aifm2
ENSDARG00000040528	363.937	-0.686022	0.103463	-6.6306	3.34317e-11	9.67619e-10	3	57741932	57744323	-	protein_coding	lgals3bpb
ENSDARG00000092039	488.786	-0.666821	0.100658	-6.62459	3.48217e-11	1.00673e-09	8	23040726	23081667	-	protein_coding	si:dkey-70p6.1
ENSDARG00000102004	17198.8	0.444633	0.0671249	6.62397	3.4967e-11	1.0098e-09	19	10855157	10859694	+	protein_coding	apoea
ENSDARG00000056334	388.108	0.70862	0.107024	6.62113	3.56471e-11	1.0283e-09	23	24589632	24598877	+	protein_coding	mlh3
ENSDARG00000002405	1160.41	0.437737	0.0661189	6.62046	3.58093e-11	1.03183e-09	5	20786771	20814588	-	protein_coding	si:ch211-225b11.1
ENSDARG00000090268	134322	-0.438778	0.066296	-6.61846	3.62952e-11	1.04467e-09	19	5339363	5345932	-	protein_coding	krtt1c19e
ENSDARG00000061414	1284.69	-0.438536	0.0662821	-6.6162	3.68559e-11	1.05964e-09	22	26798852	26844334	+	protein_coding	slx4
ENSDARG00000090914	1969.98	0.513545	0.0777732	6.60311	4.02625e-11	1.1563e-09	11	38505156	38513978	-	protein_coding	si:ch211-117k10.3
ENSDARG00000029075	10473	-0.531899	0.0805602	-6.6025	4.04276e-11	1.15976e-09	6	39993604	40029423	-	protein_coding	pfkfb4b
ENSDARG00000038297	106.819	-1.12383	0.170247	-6.60119	4.07875e-11	1.16879e-09	3	16747316	16760923	-	protein_coding	aspdh
ENSDARG00000102848	125.156	1.07111	0.162324	6.59858	4.15128e-11	1.18826e-09	4	46771834	46792139	+	processed_transcript	BX927336.3
ENSDARG00000090912	13680.7	0.312475	0.0474013	6.59213	4.33555e-11	1.23964e-09	17	43030316	43031828	-	protein_coding	npc2
ENSDARG00000095486	32.442	1.2534	0.190163	6.59119	4.36301e-11	1.24612e-09	4	77113390	77116266	-	protein_coding	CU467646.3
ENSDARG00000115830	25.5509	-1.19484	0.181356	-6.58836	4.44718e-11	1.26877e-09	3	1862870	1875971	-	processed_transcript	BX465228.2
ENSDARG00000031702	1138.87	-0.488747	0.0741895	-6.58782	4.46343e-11	1.27201e-09	12	6195190	6451609	+	protein_coding	prkg1b
ENSDARG00000077875	26.247	-1.24715	0.189398	-6.58479	4.55521e-11	1.29674e-09	23	22616062	22633136	+	protein_coding	slc2a5
ENSDARG00000004060	6950	0.323801	0.0491769	6.5844	4.56727e-11	1.29875e-09	11	35759651	35763323	-	protein_coding	bhlhe40
ENSDARG00000090286	28736.4	0.341198	0.0518247	6.58369	4.58923e-11	1.30356e-09	20	10544099	10547411	+	protein_coding	serpina1
ENSDARG00000078520	3130.87	0.32393	0.0492035	6.58347	4.59591e-11	1.30403e-09	4	77966054	77974820	+	protein_coding	ikbip
ENSDARG00000089233	69.7386	1.1672	0.177403	6.57939	4.72396e-11	1.3389e-09	8	635703	648289	+	protein_coding	csgalnact1b
ENSDARG00000006603	2515.41	0.458399	0.0696998	6.57676	4.80808e-11	1.36126e-09	23	5765513	5818992	-	protein_coding	csrp1a
ENSDARG00000099425	6681.19	0.38878	0.0591406	6.57382	4.90396e-11	1.38689e-09	23	45282857	45300325	+	protein_coding	CABZ01073265.1
ENSDARG00000097992	543.344	-0.576391	0.0876845	-6.57347	4.91565e-11	1.38868e-09	8	17778258	17784911	-	antisense	BX005450.1
ENSDARG00000055120	16389.3	0.366938	0.0558393	6.57133	4.98669e-11	1.40722e-09	17	32622930	32631514	+	protein_coding	ctsba
ENSDARG00000031976	672.542	0.715027	0.108861	6.56829	5.0898e-11	1.43476e-09	15	30323490	30348677	+	protein_coding	nos2b
ENSDARG00000029885	4576.61	-0.49901	0.0760697	-6.5599	5.3843e-11	1.51613e-09	14	33280717	33297318	-	protein_coding	rab41
ENSDARG00000103554	22787.8	0.337225	0.0514485	6.5546	5.57919e-11	1.56931e-09	21	4766243	4849056	-	protein_coding	notch1a
ENSDARG00000063126	3888.63	0.37879	0.0578169	6.55155	5.69413e-11	1.5999e-09	5	2066261	2112030	-	protein_coding	gusb
ENSDARG00000030508	173.917	0.834164	0.127329	6.55123	5.70661e-11	1.60168e-09	3	431249	440125	+	protein_coding	CCDC134
ENSDARG00000033444	495.408	-0.635552	0.0970288	-6.55014	5.7485e-11	1.61169e-09	21	34033579	34075107	+	protein_coding	map4k6
ENSDARG00000071394	156.64	-1.01791	0.155409	-6.54988	5.75827e-11	1.61269e-09	22	20427169	20429374	+	protein_coding	foxq2
ENSDARG00000110323	173.728	0.910574	0.139105	6.54595	5.91203e-11	1.65397e-09	4	56059806	56151174	-	protein_coding	znf986
ENSDARG00000087597	44.4871	1.23572	0.188858	6.54313	6.02447e-11	1.68361e-09	4	45085359	45100253	-	protein_coding	si:dkey-51d8.3
ENSDARG00000074806	737.354	0.494793	0.0756275	6.5425	6.04982e-11	1.68888e-09	12	30233976	30308351	+	protein_coding	afap1l2
ENSDARG00000113961	620.122	0.675152	0.103301	6.53578	6.32795e-11	1.76462e-09	6	10028885	10037207	-	protein_coding	nudt15
ENSDARG00000012519	13746.5	0.277941	0.0425604	6.53052	6.55423e-11	1.82576e-09	8	7506826	7567815	-	protein_coding	hcfc1b
ENSDARG00000061890	579.811	0.590569	0.090491	6.52628	6.74253e-11	1.8762e-09	23	24511416	24542952	-	protein_coding	atp13a2
ENSDARG00000005549	1646.35	0.425354	0.0652109	6.52274	6.90346e-11	1.91892e-09	7	30209910	30227878	-	protein_coding	znf710b
ENSDARG00000091131	3470.34	0.312123	0.0478627	6.52121	6.97436e-11	1.93656e-09	22	786555	809282	+	protein_coding	cry3b
ENSDARG00000075622	5174.97	0.395227	0.0606305	6.51863	7.0954e-11	1.96807e-09	16	46567407	46573211	-	protein_coding	zgc:174938
ENSDARG00000071212	5555.37	0.318519	0.0488673	6.51803	7.12362e-11	1.97378e-09	11	39075612	39105253	-	protein_coding	p3h1
ENSDARG00000057378	2087.83	-0.399997	0.0613865	-6.51603	7.21914e-11	1.99812e-09	13	18659324	18669575	+	protein_coding	selenou1a
ENSDARG00000061747	439.184	-0.673385	0.10338	-6.51371	7.3315e-11	2.02705e-09	9	33863522	33877514	-	protein_coding	dipk2b
ENSDARG00000077256	11063.6	0.330477	0.0507403	6.5131	7.36158e-11	2.03321e-09	7	24457190	24472991	-	protein_coding	nat8l
ENSDARG00000115857	246.464	-0.80427	0.123489	-6.51289	7.37168e-11	2.03383e-09	3	7463167	7464250	-	protein_coding	znf1001
ENSDARG00000078694	4857.34	0.318142	0.0488914	6.50713	7.66013e-11	2.11117e-09	2	258697	283376	+	protein_coding	phlpp1
ENSDARG00000063509	2965.96	-0.502965	0.07732	-6.50498	7.77017e-11	2.13923e-09	9	9719224	9732212	-	protein_coding	lrrc58b
ENSDARG00000053364	434.277	-0.790852	0.121621	-6.50262	7.89331e-11	2.17083e-09	3	32546498	32565883	+	protein_coding	pax10
ENSDARG00000003375	1691.25	0.48971	0.0753581	6.49844	8.11553e-11	2.22958e-09	2	10287132	10338813	-	protein_coding	gng12a
ENSDARG00000006868	162.028	-0.889393	0.13697	-6.49334	8.39558e-11	2.30408e-09	8	54220550	54223316	-	protein_coding	trh
ENSDARG00000098734	190.617	-0.815814	0.125645	-6.49302	8.41304e-11	2.30643e-09	6	9268856	9282080	-	protein_coding	ccdc14
ENSDARG00000101407	1268.21	0.530479	0.0817673	6.48766	8.71773e-11	2.38744e-09	23	46191872	46201008	-	protein_coding	tgm1l4
ENSDARG00000099302	273.38	0.742866	0.114566	6.48416	8.92265e-11	2.44099e-09	22	1576862	1577746	+	processed_transcript	AL954741.1
ENSDARG00000023157	2131.24	0.388894	0.0599912	6.48252	9.02029e-11	2.4651e-09	2	37953570	37956768	-	protein_coding	cbln10
ENSDARG00000028295	1550.96	0.405046	0.0624922	6.48153	9.07942e-11	2.47865e-09	8	23725956	23731213	+	protein_coding	mkrn4
ENSDARG00000074002	2359.45	0.417651	0.0645536	6.46984	9.81083e-11	2.67271e-09	6	40629065	40646203	+	protein_coding	slc6a11a
ENSDARG00000039164	191.128	1.06168	0.164096	6.46986	9.80916e-11	2.67271e-09	22	3910609	3914222	-	protein_coding	mhc1uma
ENSDARG00000060102	7118.03	0.310005	0.0479578	6.46412	1.01888e-10	2.77277e-09	5	44846279	44942760	+	protein_coding	kank1a
ENSDARG00000019260	337.521	0.726346	0.112381	6.46326	1.0247e-10	2.78568e-09	9	48706037	48736388	-	protein_coding	dhrs9
ENSDARG00000000161	412.036	-0.67456	0.104601	-6.44888	1.12681e-10	3.06006e-09	20	25359063	25436389	-	protein_coding	itsn2a
ENSDARG00000036993	489.078	0.662025	0.102748	6.4432	1.16984e-10	3.1736e-09	23	25232410	25287666	+	protein_coding	erbb3b
ENSDARG00000103405	51.8212	-1.20884	0.187904	-6.43329	1.2487e-10	3.38402e-09	4	37503993	37510877	+	protein_coding	znf1102
ENSDARG00000075441	1381.38	0.38257	0.059508	6.42889	1.28538e-10	3.47977e-09	12	30312307	30345444	-	protein_coding	vwa2
ENSDARG00000079672	631.497	-0.557094	0.0866578	-6.42867	1.28725e-10	3.4812e-09	7	12140954	12371206	-	protein_coding	efl1
ENSDARG00000000631	2038.84	0.465922	0.0725712	6.4202	1.36093e-10	3.67664e-09	9	28939911	29029980	-	protein_coding	ptpn4a
ENSDARG00000090097	172.428	-0.988554	0.154016	-6.41851	1.37615e-10	3.7139e-09	16	34557015	34565638	-	processed_transcript	CR626886.1
ENSDARG00000097560	194.669	-1.04723	0.163166	-6.41822	1.37876e-10	3.71707e-09	6	17119278	17217521	-	antisense	BX511311.3
ENSDARG00000059150	1034.51	-0.515068	0.0803054	-6.41387	1.4187e-10	3.82077e-09	14	247455	251089	-	protein_coding	tmem107
ENSDARG00000070914	4782.06	-0.392747	0.0612627	-6.41086	1.44696e-10	3.89286e-09	25	18326297	18330503	-	protein_coding	dusp6
ENSDARG00000101423	5682.21	0.344613	0.053781	6.4077	1.47728e-10	3.97029e-09	15	16174	32151	-	protein_coding	cyp2y3
ENSDARG00000002336	3632.74	0.363754	0.0567698	6.40752	1.47905e-10	3.97096e-09	15	20463447	20468302	-	protein_coding	dlc
ENSDARG00000074749	6477.89	0.407937	0.0637029	6.40374	1.51615e-10	4.06636e-09	9	40685612	40765868	-	protein_coding	abca12
ENSDARG00000075375	38.8562	1.20986	0.188941	6.40339	1.51961e-10	4.07142e-09	8	49173130	49201258	-	protein_coding	zgc:171501
ENSDARG00000046140	100.293	1.06207	0.165943	6.4002	1.55171e-10	4.15314e-09	3	21200762	21218133	+	protein_coding	zgc:112038
ENSDARG00000019498	1079.36	0.510168	0.0797394	6.39795	1.57478e-10	4.21054e-09	10	39264801	39283883	-	protein_coding	cry5
ENSDARG00000101484	362.357	0.668544	0.104522	6.39621	1.59283e-10	4.25444e-09	4	68922111	68965221	+	protein_coding	si:dkey-264f17.2
ENSDARG00000074865	1209.13	-0.52579	0.082245	-6.39297	1.62699e-10	4.34121e-09	14	11762990	11967832	+	protein_coding	frmpd3
ENSDARG00000056767	2462	-0.464111	0.0726044	-6.39232	1.63383e-10	4.35497e-09	3	19621033	19649535	+	protein_coding	itgb3a
ENSDARG00000116164	11712.8	-0.419787	0.0657354	-6.386	1.70276e-10	4.53405e-09	9	22134730	22135576	-	protein_coding	crygm2d8
ENSDARG00000057687	334.385	-0.660721	0.103499	-6.38382	1.72723e-10	4.5945e-09	16	12710903	12723738	-	protein_coding	sbk3
ENSDARG00000100669	243.614	0.991722	0.15537	6.38295	1.73706e-10	4.61591e-09	4	77740227	77915287	+	protein_coding	si:dkey-61p9.9
ENSDARG00000090768	82.1953	1.04386	0.163545	6.38269	1.74006e-10	4.61916e-09	17	2569520	2596125	-	protein_coding	zp3.2
ENSDARG00000098535	171.467	-0.950598	0.148991	-6.38025	1.76796e-10	4.68844e-09	14	46530975	46533340	-	sense_intronic	BX004823.1
ENSDARG00000068265	2758.62	0.336145	0.0527198	6.37607	1.81686e-10	4.81321e-09	14	44774088	44777491	+	protein_coding	tomm5
ENSDARG00000060315	1010.91	0.613926	0.0963029	6.37494	1.83032e-10	4.84392e-09	2	36898981	36905195	+	protein_coding	rabgap1l2
ENSDARG00000097205	2711	-0.446486	0.0701306	-6.36649	1.93404e-10	5.1132e-09	15	20843160	20894776	+	protein_coding	ulk2
ENSDARG00000069375	1005.23	0.597328	0.0938305	6.36603	1.93985e-10	5.12334e-09	15	21875544	21877996	-	protein_coding	zgc:162608
ENSDARG00000004939	4322.58	0.403233	0.0633717	6.36299	1.97867e-10	5.22055e-09	16	41717312	41732459	+	protein_coding	mtdhb
ENSDARG00000062054	3474.18	0.57327	0.0901451	6.35941	2.02533e-10	5.33824e-09	25	23591989	23645806	+	protein_coding	cpt1ab
ENSDARG00000059846	541.542	0.569403	0.0895791	6.35643	2.06491e-10	5.43703e-09	5	41582642	41638039	-	protein_coding	epg5
ENSDARG00000099437	586.652	-0.592837	0.093303	-6.35389	2.09934e-10	5.5221e-09	13	48617973	48652585	+	protein_coding	si:ch1073-268j14.1
ENSDARG00000042859	491.823	-0.574032	0.0903497	-6.35344	2.10546e-10	5.5326e-09	20	36646760	36671660	-	protein_coding	slc5a6a
ENSDARG00000060885	959.163	-0.453071	0.0713291	-6.35185	2.12745e-10	5.58472e-09	18	26800060	26811959	-	protein_coding	znf592
ENSDARG00000004748	7822.77	-0.36319	0.0571804	-6.35166	2.1301e-10	5.58602e-09	3	39472341	39488639	-	protein_coding	zgc:100868
ENSDARG00000036967	5225.38	-0.336341	0.0530156	-6.34419	2.23603e-10	5.85791e-09	1	41849151	41865986	+	protein_coding	smox
ENSDARG00000109508	274.13	0.67614	0.106649	6.33985	2.29991e-10	6.01919e-09	6	49628430	49634787	-	protein_coding	BX323459.1
ENSDARG00000079978	197.892	0.809487	0.127768	6.33562	2.36385e-10	6.18029e-09	8	22977303	23006126	+	protein_coding	samd10a
ENSDARG00000112049	291.666	-0.783021	0.12367	-6.33152	2.42757e-10	6.34051e-09	7	20826239	20836625	-	protein_coding	cldn15a
ENSDARG00000063518	2688.25	0.382216	0.0603779	6.33039	2.44544e-10	6.38075e-09	2	63297	66646	-	protein_coding	zgc:153913
ENSDARG00000053558	1791.62	-0.448035	0.0707948	-6.32864	2.47325e-10	6.44683e-09	17	43610893	43623370	-	protein_coding	rtkn2a
ENSDARG00000104037	2967.92	0.430855	0.0680987	6.32692	2.50108e-10	6.51284e-09	14	21115028	21123588	-	protein_coding	si:dkey-74k8.4
ENSDARG00000087188	809.998	-0.778157	0.123	-6.32645	2.50863e-10	6.52596e-09	3	14099692	14103551	-	protein_coding	nfil3-6
ENSDARG00000100793	87.0992	1.02765	0.162451	6.32588	2.51788e-10	6.54346e-09	4	32156733	32190844	+	protein_coding	CR450785.1
ENSDARG00000010531	2674.63	-0.34729	0.0549111	-6.32458	2.53917e-10	6.59218e-09	22	22302613	22315323	+	protein_coding	scamp4
ENSDARG00000028848	2073.05	-0.450618	0.0712641	-6.32321	2.56183e-10	6.64438e-09	3	22984097	22994433	+	protein_coding	lsm12a
ENSDARG00000018478	65.358	-1.1376	0.179924	-6.32265	2.57121e-10	6.66205e-09	2	22676742	22688651	-	protein_coding	agxtb
ENSDARG00000113027	140.304	0.925714	0.146586	6.31517	2.69862e-10	6.9852e-09	7	47143302	47148440	-	protein_coding	BX005073.3
ENSDARG00000062915	837.191	-0.534931	0.08478	-6.30963	2.79697e-10	7.23257e-09	18	15382028	15420168	-	protein_coding	polr3b
ENSDARG00000039069	737.858	-0.700429	0.111069	-6.30623	2.85908e-10	7.37848e-09	13	35391608	35472531	-	protein_coding	slx4ip
ENSDARG00000071095	1265.55	0.446136	0.0707443	6.30631	2.85771e-10	7.37848e-09	22	28446364	28482973	+	protein_coding	abi3bpb
ENSDARG00000012467	2562.18	0.464261	0.0736408	6.3044	2.89321e-10	7.45913e-09	20	3218892	3238110	-	protein_coding	spint1b
ENSDARG00000101251	25451.4	0.393691	0.0624805	6.30102	2.95688e-10	7.61572e-09	25	25123384	25131755	+	protein_coding	ldha
ENSDARG00000094501	23.537	1.19218	0.189281	6.29848	3.00582e-10	7.72646e-09	9	25073538	25074199	+	processed_transcript	BX323457.2
ENSDARG00000074955	9630.16	-0.260525	0.041363	-6.29852	3.00506e-10	7.72646e-09	21	40353542	40398932	-	protein_coding	nup98
ENSDARG00000029388	132.078	-0.929298	0.147561	-6.29772	3.02064e-10	7.75685e-09	20	23440631	23444653	+	protein_coding	si:dkey-90m5.4
ENSDARG00000040946	3125.56	-0.402418	0.0639861	-6.28916	3.19197e-10	8.18874e-09	9	32751427	32753535	-	protein_coding	olig2
ENSDARG00000076153	426.861	-0.726033	0.115459	-6.28821	3.21151e-10	8.23073e-09	23	31380606	31400792	-	protein_coding	lca5
ENSDARG00000092784	95.3025	-1.07856	0.171529	-6.28794	3.21707e-10	8.23683e-09	4	60001730	60008646	+	protein_coding	znf1109
ENSDARG00000056640	4396.37	0.48316	0.0768496	6.28709	3.23473e-10	8.27391e-09	13	13930262	13944288	+	protein_coding	rpia
ENSDARG00000097636	63.2485	-1.15223	0.183485	-6.27966	3.39312e-10	8.66196e-09	17	26982034	26985759	-	antisense	AL928908.3
ENSDARG00000078574	2418.16	0.418778	0.0666879	6.27967	3.39284e-10	8.66196e-09	23	25770400	25779995	-	protein_coding	si:dkey-21c19.3
ENSDARG00000005139	5003.08	0.307068	0.0489069	6.27863	3.41572e-10	8.71109e-09	24	20559008	20572170	+	protein_coding	hhatlb
ENSDARG00000092644	2200.82	0.406695	0.0648117	6.27503	3.49575e-10	8.90644e-09	16	51084471	51151993	-	protein_coding	ago1
ENSDARG00000034146	1715.03	0.371367	0.0591894	6.27423	3.51378e-10	8.94361e-09	20	5074117	5094423	+	protein_coding	ccnk
ENSDARG00000103872	11.7101	1.08602	0.173135	6.27267	3.54903e-10	9.02448e-09	4	33537812	33543597	+	protein_coding	si:dkey-84h14.4
ENSDARG00000063313	1590.91	0.423682	0.0675873	6.26867	3.64153e-10	9.25062e-09	3	3641428	3670604	+	protein_coding	plbd1
ENSDARG00000043483	3490.2	-0.567305	0.0905663	-6.26398	3.75278e-10	9.52392e-09	15	47903863	47909281	+	protein_coding	otx5
ENSDARG00000092159	22.7693	-1.18509	0.18923	-6.26268	3.78425e-10	9.5944e-09	2	14970006	14971019	+	processed_transcript	CR788249.1
ENSDARG00000038258	1217.86	0.445863	0.0712408	6.25854	3.88607e-10	9.84293e-09	2	5456540	5475910	-	protein_coding	proca
ENSDARG00000090543	823.121	0.496286	0.0793017	6.25819	3.89465e-10	9.85507e-09	25	3868437	3884533	+	protein_coding	tmem138
ENSDARG00000005762	4520.21	-0.29959	0.0478914	-6.25561	3.95953e-10	1.00095e-08	16	14684915	15050842	+	protein_coding	col14a1a
ENSDARG00000091101	262.274	0.833497	0.133256	6.25485	3.97898e-10	1.00489e-08	17	53425036	53426917	+	protein_coding	fabp10b
ENSDARG00000004167	656.177	-0.613402	0.0981051	-6.2525	4.03936e-10	1.01914e-08	2	7132280	7148449	+	protein_coding	zgc:110366
ENSDARG00000100386	37.2452	1.19002	0.190611	6.24321	4.28667e-10	1.08049e-08	4	55188227	55227627	-	protein_coding	si:dkey-61p9.9
ENSDARG00000069113	4232.3	-0.350731	0.0561881	-6.2421	4.3174e-10	1.08718e-08	21	36801619	36972127	-	protein_coding	dbn1
ENSDARG00000110003	234.561	0.748418	0.119989	6.23737	4.44994e-10	1.11947e-08	3	7152769	7170661	-	protein_coding	BX005085.4
ENSDARG00000075454	1284.52	0.502665	0.0806119	6.23562	4.50001e-10	1.13097e-08	18	73433	81280	-	protein_coding	hdc
ENSDARG00000071555	1650.23	0.355656	0.057046	6.23454	4.53118e-10	1.1377e-08	22	812847	817479	-	protein_coding	zgc:153675
ENSDARG00000101146	374.584	-0.694268	0.111377	-6.23348	4.56184e-10	1.14429e-08	11	45187797	45199251	-	protein_coding	CR293511.1
ENSDARG00000071876	275	-0.716329	0.114939	-6.23224	4.59805e-10	1.15226e-08	14	9456674	9475845	+	protein_coding	rell2
ENSDARG00000103716	13.468	1.03834	0.166798	6.2251	4.81239e-10	1.20481e-08	8	36283547	36287046	-	protein_coding	si:busm1-194e12.11
ENSDARG00000095595	23.736	1.18758	0.190782	6.22479	4.82202e-10	1.20606e-08	9	30104919	30107960	-	processed_transcript	BX322575.1
ENSDARG00000059646	10907.7	-0.284296	0.045703	-6.2205	4.95578e-10	1.23833e-08	8	23639123	23656730	+	protein_coding	nt5dc2
ENSDARG00000032705	5357.28	-0.453226	0.0729108	-6.21618	5.09417e-10	1.27168e-08	11	43114107	43116249	+	protein_coding	foxg1b
ENSDARG00000101893	31.7181	1.1818	0.190177	6.21423	5.15755e-10	1.28627e-08	22	23593191	23596961	-	unprocessed_pseudogene	CR388178.1
ENSDARG00000026335	431.76	-0.655598	0.105582	-6.2094	5.31878e-10	1.3252e-08	17	45529452	45552631	-	protein_coding	susd4
ENSDARG00000061303	597.302	0.559237	0.0901279	6.20492	5.47236e-10	1.36216e-08	6	37894219	38054851	+	protein_coding	oca2
ENSDARG00000099042	32.1808	-1.18534	0.191161	-6.20072	5.62053e-10	1.3977e-08	5	65157575	65171706	+	protein_coding	cfap157
ENSDARG00000102687	362.218	0.728738	0.117647	6.19427	5.85576e-10	1.45481e-08	22	56643	57177	-	protein_coding	CABZ01085139.1
ENSDARG00000098129	347.608	-0.688539	0.111228	-6.19033	6.00391e-10	1.49019e-08	16	50969247	50980728	+	protein_coding	si:dkeyp-97a10.2
ENSDARG00000101351	50.6139	1.14708	0.185344	6.18893	6.05721e-10	1.50198e-08	4	56090841	56103095	-	protein_coding	si:dkey-16p6.1
ENSDARG00000054753	1736.08	-0.509827	0.0824288	-6.18506	6.20787e-10	1.53787e-08	17	15542076	15546862	-	protein_coding	col10a1a
ENSDARG00000073866	951.185	-0.526344	0.0851234	-6.1833	6.27739e-10	1.55361e-08	17	16348829	16422654	-	protein_coding	tdp1
ENSDARG00000087094	126.19	0.933445	0.151	6.18175	6.33946e-10	1.56748e-08	14	33973145	33981544	-	protein_coding	foxa
ENSDARG00000039516	3164.12	0.387937	0.06276	6.18127	6.35866e-10	1.57073e-08	2	1486821	1499584	+	protein_coding	c8a
ENSDARG00000035958	3965.45	0.410938	0.0665053	6.17903	6.44952e-10	1.59166e-08	7	39399746	39406763	+	protein_coding	tnni2b.1
ENSDARG00000008377	11816.6	0.236315	0.0382584	6.17681	6.54089e-10	1.61267e-08	3	39656187	39690218	+	protein_coding	epn2
ENSDARG00000073720	381.647	-0.787172	0.127546	-6.17169	6.75651e-10	1.66426e-08	8	31923857	31938364	-	protein_coding	NA
ENSDARG00000089124	58623.4	-0.41415	0.0671343	-6.16897	6.87344e-10	1.69145e-08	3	55138412	55139127	-	protein_coding	hbae1.3
ENSDARG00000097504	3915.71	-0.390623	0.0633365	-6.16742	6.94113e-10	1.70649e-08	15	21180093	21198286	+	unprocessed_pseudogene	CR626907.3
ENSDARG00000057719	835.685	-0.482245	0.0781948	-6.16722	6.94995e-10	1.70704e-08	13	8281222	8304605	-	protein_coding	atl2
ENSDARG00000036820	4799.82	-0.336291	0.0545787	-6.16158	7.20246e-10	1.76739e-08	8	26292559	26326501	+	protein_coding	mgll
ENSDARG00000117347	56.3737	1.15086	0.186786	6.16137	7.2116e-10	1.76797e-08	8	27197081	27199090	-	lincRNA	CR376741.4
ENSDARG00000117407	163.213	0.916369	0.148789	6.15884	7.32808e-10	1.79483e-08	5	13603535	13616296	+	lincRNA	AL954191.2
ENSDARG00000033738	21208.4	-0.246131	0.0399783	-6.15663	7.43083e-10	1.81828e-08	23	28374457	28388513	+	protein_coding	zgc:153867
ENSDARG00000077236	776.882	-0.662588	0.107626	-6.15637	7.44308e-10	1.81956e-08	15	37559569	37562582	+	protein_coding	hspb6
ENSDARG00000069045	595.59	0.54856	0.0891262	6.15486	7.51425e-10	1.83523e-08	18	17020966	17024878	+	protein_coding	chtf8
ENSDARG00000038056	604.196	-0.611834	0.0994182	-6.15414	7.54846e-10	1.84185e-08	1	22685960	22691182	-	protein_coding	fgfbp2b
ENSDARG00000017799	432.763	-0.677024	0.110164	-6.14562	7.96499e-10	1.94166e-08	23	1730662	1748141	+	protein_coding	tgm1
ENSDARG00000078683	816.593	0.541157	0.0881159	6.14143	8.17833e-10	1.9918e-08	15	3766100	3804420	+	protein_coding	RNF14
ENSDARG00000074322	255.515	0.694222	0.113079	6.13928	8.28942e-10	2.01696e-08	25	13191390	13194926	+	protein_coding	si:ch211-194m7.3
ENSDARG00000092361	12.0936	1.04835	0.170785	6.1384	8.33569e-10	2.02632e-08	1	7964275	7975769	-	protein_coding	si:dkey-79f11.7
ENSDARG00000045947	24127.1	0.329984	0.0537645	6.13758	8.37879e-10	2.03489e-08	12	4377623	4388704	-	protein_coding	hrc
ENSDARG00000055216	76824	-0.270683	0.0441182	-6.13541	8.49401e-10	2.06095e-08	23	35690656	35694461	-	protein_coding	tuba1c
ENSDARG00000009922	2674.63	-0.420855	0.068613	-6.13375	8.58334e-10	2.08068e-08	2	10183639	10192487	-	protein_coding	dmbx1a
ENSDARG00000077815	627.837	0.591858	0.0965065	6.13283	8.63273e-10	2.0907e-08	5	57359541	57361594	-	protein_coding	cdc26
ENSDARG00000112575	127.021	-0.988348	0.161242	-6.12959	8.81067e-10	2.1318e-08	10	42169981	42179824	+	protein_coding	CU467905.1
ENSDARG00000076310	365.986	-0.689745	0.112532	-6.12933	8.82492e-10	2.13327e-08	23	45584222	45606426	+	protein_coding	NA
ENSDARG00000027355	14272	-0.354898	0.0579275	-6.1266	8.97789e-10	2.16755e-08	1	17676744	17679089	+	protein_coding	slc25a4
ENSDARG00000104540	2925.07	0.574026	0.0936956	6.1265	8.98344e-10	2.16755e-08	23	42336141	42409339	+	protein_coding	cyp2aa8
ENSDARG00000039459	4351.75	-0.289482	0.0472579	-6.12557	9.03567e-10	2.17813e-08	8	14503609	14554785	-	protein_coding	qsox1
ENSDARG00000088810	462.366	-0.676485	0.110443	-6.1252	9.05686e-10	2.18121e-08	7	19930563	19940473	-	protein_coding	prox3
ENSDARG00000039217	1139.81	0.462723	0.0755921	6.12132	9.2802e-10	2.23179e-08	6	33931094	33950917	+	protein_coding	orc1
ENSDARG00000075098	861.352	-0.593846	0.0970161	-6.12111	9.29266e-10	2.23179e-08	1	38758260	38803495	+	protein_coding	wdr17
ENSDARG00000088439	1882.96	0.396913	0.0648424	6.12119	9.288e-10	2.23179e-08	14	26224540	26227970	+	protein_coding	gm2a
ENSDARG00000057728	55.1045	-1.15272	0.188461	-6.11649	9.56601e-10	2.29531e-08	18	15616166	15635407	+	protein_coding	slc17a8
ENSDARG00000060354	1005.69	-0.699232	0.11447	-6.10844	1.00611e-09	2.41188e-08	2	37227010	37242537	+	protein_coding	samd7
ENSDARG00000058285	1136.17	-0.573434	0.0939415	-6.10416	1.0334e-09	2.47501e-08	18	8340885	8367566	+	protein_coding	cpt1b
ENSDARG00000013946	5912.35	0.302903	0.0496246	6.10388	1.03524e-09	2.47713e-08	2	23379400	23391266	-	protein_coding	ivns1abpb
ENSDARG00000078135	952.459	-0.544485	0.0892163	-6.10298	1.04109e-09	2.48885e-08	3	19732172	19813526	+	protein_coding	mrc2
ENSDARG00000096026	110.2	-0.958666	0.157162	-6.09986	1.06158e-09	2.53549e-08	4	59589200	59595197	+	protein_coding	si:dkey-4e4.1
ENSDARG00000031366	759.561	-0.458242	0.075172	-6.09591	1.08819e-09	2.59665e-08	17	25550234	25563847	-	protein_coding	rtn4ip1
ENSDARG00000078755	177.803	-0.80786	0.132557	-6.09445	1.09816e-09	2.61805e-08	24	30053650	30096666	-	protein_coding	plppr4b
ENSDARG00000023111	12839.2	0.366578	0.0601598	6.0934	1.10535e-09	2.63275e-08	20	42688487	42702884	-	protein_coding	plg
ENSDARG00000052846	1574.12	-0.40197	0.0659982	-6.09062	1.12473e-09	2.67646e-08	5	40504909	40510399	-	protein_coding	fsta
ENSDARG00000092285	23.4654	1.16069	0.190576	6.09044	1.12603e-09	2.67711e-08	5	42022825	42071619	-	protein_coding	cenpv
ENSDARG00000055506	22.3221	-1.13343	0.186156	-6.08861	1.13893e-09	2.7053e-08	24	6094163	6096557	-	protein_coding	si:ch211-37e10.1
ENSDARG00000030166	1205.17	-0.611553	0.100456	-6.08775	1.14509e-09	2.71744e-08	6	2619892	2627495	-	protein_coding	hyi
ENSDARG00000013443	4162.3	0.310372	0.0509989	6.08586	1.15865e-09	2.74711e-08	17	21372290	21418340	-	protein_coding	atp6v1ba
ENSDARG00000088589	391.304	-0.873582	0.143595	-6.08364	1.17481e-09	2.78288e-08	7	22675474	22677211	+	protein_coding	ponzr3
ENSDARG00000011519	395.255	0.760569	0.12517	6.07627	1.23011e-09	2.91123e-08	3	22222243	22242868	-	protein_coding	myl4
ENSDARG00000069463	10949.6	0.322118	0.0530176	6.07568	1.23463e-09	2.91926e-08	7	26029671	26047946	+	protein_coding	alox12
ENSDARG00000089553	34.4917	-1.16224	0.191373	-6.07318	1.25405e-09	2.96247e-08	17	26981131	26985437	+	protein_coding	si:dkey-221l4.11
ENSDARG00000010250	4136.71	-0.332412	0.0547594	-6.0704	1.27592e-09	3.0114e-08	7	56703253	56722320	+	protein_coding	nqo1
ENSDARG00000030092	1871.79	0.334196	0.0550607	6.06959	1.28237e-09	3.02388e-08	20	48116475	48139941	+	protein_coding	tram2
ENSDARG00000031768	3304.5	-0.472183	0.0778316	-6.06672	1.30549e-09	3.07559e-08	25	33849646	33969717	+	protein_coding	roraa
ENSDARG00000078283	857.278	0.516215	0.0850993	6.06604	1.31104e-09	3.08588e-08	6	124171	131401	-	protein_coding	si:zfos-323e3.4
ENSDARG00000041791	152.766	0.869824	0.14346	6.06319	1.33445e-09	3.13814e-08	18	16387744	16590056	-	protein_coding	mgat4c
ENSDARG00000099412	833.294	-0.437369	0.0722065	-6.05719	1.38518e-09	3.25449e-08	16	29310144	29334672	-	protein_coding	bcan
ENSDARG00000076146	326.222	0.65979	0.109022	6.05192	1.4313e-09	3.35676e-08	7	2244858	2249885	+	protein_coding	zgc:172075
ENSDARG00000087483	1391.08	-0.386055	0.0637893	-6.05203	1.43028e-09	3.35676e-08	24	24170913	24177641	+	protein_coding	si:dkey-226l10.6
ENSDARG00000094760	1727.83	0.567252	0.0937406	6.0513	1.43686e-09	3.36676e-08	5	23256186	23266238	+	protein_coding	si:dkey-125i10.3
ENSDARG00000090120	336.177	0.817457	0.13515	6.0485	1.46198e-09	3.42254e-08	3	46635526	46637476	+	protein_coding	si:dkey-248g21.1
ENSDARG00000103597	85.9452	0.984336	0.162916	6.04199	1.52221e-09	3.56033e-08	4	57419947	57426660	+	protein_coding	si:dkey-40j3.3
ENSDARG00000035256	4397.34	0.451033	0.0746841	6.03921	1.54871e-09	3.61905e-08	5	41485276	41494831	-	protein_coding	eef2l2
ENSDARG00000100398	516.092	-0.552735	0.0915304	-6.03882	1.5525e-09	3.62464e-08	11	41242643	41372948	+	protein_coding	pax7a
ENSDARG00000107353	400.931	-0.705356	0.116812	-6.0384	1.55652e-09	3.63077e-08	10	21511494	21521507	+	protein_coding	BX957322.3
ENSDARG00000039650	1668.53	-0.371457	0.0615313	-6.03688	1.57123e-09	3.66001e-08	2	48284463	48298985	-	protein_coding	itm2cb
ENSDARG00000086445	38.9289	-1.14924	0.190372	-6.03681	1.57188e-09	3.66001e-08	20	35551635	35557902	-	protein_coding	adgrf7
ENSDARG00000057437	1388.53	0.503951	0.0835264	6.03343	1.60512e-09	3.73406e-08	24	26306361	26328721	-	protein_coding	apodb
ENSDARG00000010764	87.4143	0.980456	0.162515	6.03303	1.60911e-09	3.73999e-08	15	43166510	43198413	+	protein_coding	flj13639
ENSDARG00000019743	2420.22	-0.372419	0.0617445	-6.03161	1.62332e-09	3.76965e-08	7	1062971	1108935	-	protein_coding	dctn1a
ENSDARG00000112674	1126.28	0.419855	0.069636	6.02928	1.64691e-09	3.82102e-08	12	35947864	35949936	-	protein_coding	AL954682.2
ENSDARG00000043283	2380	0.323721	0.0537125	6.02692	1.67109e-09	3.87365e-08	8	18588550	18601241	+	protein_coding	prrg1
ENSDARG00000097770	977.842	-1.05614	0.175277	-6.02553	1.68558e-09	3.90374e-08	15	23799460	23801499	+	protein_coding	si:ch211-167j9.4
ENSDARG00000053344	204.822	0.730755	0.121313	6.02374	1.70428e-09	3.94353e-08	8	43814820	43923788	-	protein_coding	adgrd1
ENSDARG00000024204	13945.7	0.279647	0.0464446	6.02109	1.73252e-09	4.00531e-08	20	34770196	34783743	+	protein_coding	mcm3
ENSDARG00000041708	1617.05	-0.403709	0.0671356	-6.01334	1.81742e-09	4.19784e-08	22	25066109	25078718	-	protein_coding	kat14
ENSDARG00000086184	961.906	-0.453628	0.0754568	-6.01176	1.83524e-09	4.23525e-08	1	51608741	51615475	-	protein_coding	FBXO48
ENSDARG00000100227	2382.76	0.36326	0.0604489	6.00937	1.86243e-09	4.29418e-08	15	7299755	7337537	-	protein_coding	SLC7A1
ENSDARG00000016360	7668.21	-0.26318	0.0438088	-6.00748	1.88434e-09	4.34083e-08	24	20941359	20956781	-	protein_coding	kpna1
ENSDARG00000104808	4031.81	-0.388221	0.064627	-6.0071	1.88872e-09	4.34706e-08	21	249969	294747	+	protein_coding	jak2a
ENSDARG00000110940	5318.32	0.331204	0.0551509	6.00541	1.90847e-09	4.38864e-08	2	58777363	58795694	-	protein_coding	ptprsa
ENSDARG00000036371	53544.6	-0.401368	0.0668711	-6.00212	1.94762e-09	4.47471e-08	1	53945933	53953532	+	protein_coding	acta1a
ENSDARG00000062152	5410.22	0.375677	0.0626409	5.99731	2.00612e-09	4.60503e-08	22	22276282	22301929	-	protein_coding	chaf1a
ENSDARG00000040200	16.383	-1.0699	0.178453	-5.99542	2.02963e-09	4.65488e-08	3	1880881	1888204	-	processed_transcript	BX465228.1
ENSDARG00000093569	1588.62	0.461813	0.0770373	5.99467	2.03898e-09	4.67219e-08	3	16240983	16289826	-	protein_coding	bckdhbl
ENSDARG00000037618	1471.56	0.470101	0.0784994	5.98859	2.1167e-09	4.84601e-08	12	48340132	48342259	+	protein_coding	ddit4
ENSDARG00000007697	25706.2	-0.339138	0.0566345	-5.98819	2.12187e-09	4.85357e-08	17	15433517	15435887	+	protein_coding	fabp7a
ENSDARG00000086847	90.6451	-1.0224	0.170744	-5.9879	2.12565e-09	4.85793e-08	16	25806399	25815388	+	protein_coding	irgq1
ENSDARG00000006760	587.038	-0.574478	0.0959436	-5.98766	2.12886e-09	4.86098e-08	13	27073900	27210001	+	protein_coding	slc24a3
ENSDARG00000031783	221.187	-0.773132	0.129203	-5.98385	2.17924e-09	4.97165e-08	2	42776223	42871286	-	protein_coding	adcy8
ENSDARG00000034063	255.442	0.808308	0.135233	5.97715	2.27082e-09	5.17602e-08	17	53349625	53353653	-	protein_coding	unm_sa911
ENSDARG00000052693	1185.15	0.433975	0.0726863	5.97052	2.36504e-09	5.38606e-08	5	49019181	49028962	-	processed_transcript	si:dkey-172m14.1
ENSDARG00000111716	270.577	0.711427	0.119191	5.96879	2.39023e-09	5.43867e-08	4	45357557	45359149	+	protein_coding	si:ch211-162i8.5
ENSDARG00000006848	992.829	-0.423	0.0708985	-5.96627	2.42737e-09	5.51833e-08	9	23754274	23765480	-	protein_coding	parp9
ENSDARG00000110371	172.292	0.79034	0.132483	5.9656	2.43733e-09	5.53613e-08	17	1704441	1705013	-	protein_coding	CABZ01086293.1
ENSDARG00000105367	29.4672	1.12778	0.189131	5.96298	2.47678e-09	5.62081e-08	7	3889072	3895071	-	protein_coding	si:dkey-88n24.11
ENSDARG00000077836	309.94	0.748096	0.125513	5.9603	2.51777e-09	5.70886e-08	6	30668097	30676074	+	protein_coding	ttc22
ENSDARG00000077641	769.096	0.489495	0.0821757	5.95668	2.57408e-09	5.83143e-08	16	42900237	42933332	-	protein_coding	thbs3a
ENSDARG00000093764	35.9644	1.13493	0.190801	5.94822	2.71077e-09	6.13576e-08	18	33725575	33731615	+	protein_coding	si:dkey-145c18.5
ENSDARG00000041802	292.865	-0.689816	0.116013	-5.94602	2.74744e-09	6.21334e-08	18	16749090	16756144	+	protein_coding	rnf141
ENSDARG00000007737	2555.05	-0.328198	0.0552041	-5.94517	2.76162e-09	6.23996e-08	20	16170847	16212016	+	protein_coding	zyg11
ENSDARG00000035809	189309	0.248514	0.0418061	5.94444	2.77403e-09	6.26256e-08	12	3095698	3133483	-	protein_coding	col1a1b
ENSDARG00000039429	12224.1	-0.291687	0.0490781	-5.94333	2.79295e-09	6.29979e-08	13	24918095	25199260	-	protein_coding	adka
ENSDARG00000056108	1650.17	0.532295	0.0895805	5.94208	2.81422e-09	6.34226e-08	12	9880492	9884326	+	protein_coding	ndufa4
ENSDARG00000092801	11.407	0.975992	0.164282	5.94094	2.83391e-09	6.38109e-08	16	22009139	22012320	-	lincRNA	CR855277.2
ENSDARG00000037283	2918.69	0.395747	0.0666437	5.93825	2.88079e-09	6.48104e-08	1	25650916	25666604	+	protein_coding	plrg1
ENSDARG00000001721	725.953	0.616248	0.103805	5.93661	2.90972e-09	6.54045e-08	2	42942551	42960353	-	protein_coding	oc90
ENSDARG00000053713	8826.38	0.28817	0.0486378	5.92481	3.12664e-09	7.02196e-08	17	38602601	38716245	+	protein_coding	ccdc88c
ENSDARG00000067701	1555.41	0.552055	0.093243	5.92061	3.20758e-09	7.1975e-08	14	923521	933630	+	protein_coding	myoz3a
ENSDARG00000034434	1793.4	-0.474807	0.0802091	-5.91962	3.22693e-09	7.23469e-08	7	15446228	15610129	+	protein_coding	igf1rb
ENSDARG00000056090	11814.6	0.323318	0.0546356	5.91771	3.26463e-09	7.31289e-08	8	27807265	27827660	+	protein_coding	capza1b
ENSDARG00000087164	4895.51	-0.332687	0.0562244	-5.91712	3.27632e-09	7.33275e-08	9	22244536	22245572	-	protein_coding	crygm2d4
ENSDARG00000088330	76936.5	-0.421513	0.0712537	-5.91566	3.30543e-09	7.39153e-08	3	55127548	55128258	-	protein_coding	hbae1.3
ENSDARG00000111321	43.2393	-1.10387	0.186693	-5.91274	3.36465e-09	7.51748e-08	8	16742090	16788626	-	protein_coding	CR759968.2
ENSDARG00000043431	451.737	0.607174	0.102727	5.91057	3.40923e-09	7.61053e-08	1	57347887	57365052	+	protein_coding	b3gntl1
ENSDARG00000053684	49119.9	0.384527	0.065062	5.91015	3.41792e-09	7.62336e-08	14	21106443	21121199	+	protein_coding	aldob
ENSDARG00000037537	428.877	0.539524	0.0913013	5.90927	3.43627e-09	7.65773e-08	23	19968955	19977214	-	protein_coding	ccnq
ENSDARG00000094821	79.0537	-1.00672	0.170476	-5.90538	3.51834e-09	7.83389e-08	22	7792790	7795193	+	protein_coding	si:ch73-44m9.2
ENSDARG00000069328	297.625	0.637953	0.108051	5.9042	3.54353e-09	7.88321e-08	18	21101834	21105968	-	protein_coding	si:dkey-12e7.1
ENSDARG00000020981	180.191	0.872719	0.147864	5.90216	3.58777e-09	7.96903e-08	2	9990490	10040264	+	protein_coding	slc35a3b
ENSDARG00000014914	6253.42	0.289892	0.0491164	5.90214	3.58824e-09	7.96903e-08	14	33473803	33481618	-	protein_coding	lamp2
ENSDARG00000094281	235.907	-0.694042	0.117676	-5.89791	3.68126e-09	8.16861e-08	8	20880847	20892051	+	protein_coding	si:ch73-196i15.3
ENSDARG00000010047	295.841	0.682181	0.115793	5.8914	3.82931e-09	8.48988e-08	21	21796662	21799292	+	protein_coding	neu3.2
ENSDARG00000036096	1575.69	-0.499035	0.0847422	-5.88886	3.88863e-09	8.61406e-08	7	34102660	34149263	-	protein_coding	smad3a
ENSDARG00000070683	306.996	-0.709369	0.120509	-5.88644	3.94605e-09	8.73379e-08	25	16132579	16146851	-	protein_coding	dkk3b
ENSDARG00000086056	984.517	0.537357	0.0912977	5.88576	3.96225e-09	8.76218e-08	16	17007088	17056630	-	protein_coding	plekhg6
ENSDARG00000079779	504.607	-0.612435	0.104113	-5.88243	4.0428e-09	8.93269e-08	1	7847786	7894255	-	protein_coding	radil
ENSDARG00000094560	34.3383	-1.12526	0.191364	-5.88021	4.09734e-09	9.0455e-08	23	36150429	36154411	+	lincRNA	BX005254.2
ENSDARG00000103154	90.1814	0.995484	0.169305	5.87981	4.10737e-09	9.05995e-08	3	6178346	6191950	-	protein_coding	si:ch73-144l3.1
ENSDARG00000053291	14358.3	0.291544	0.0496234	5.87512	4.22536e-09	9.31228e-08	16	33101850	33105677	-	protein_coding	pnrc2
ENSDARG00000042899	410.798	0.584317	0.0995053	5.87222	4.30002e-09	9.4688e-08	8	23783065	23809686	+	protein_coding	ELAPOR1
ENSDARG00000058352	297.399	0.639189	0.108865	5.87138	4.32182e-09	9.50874e-08	24	21959707	21973365	-	protein_coding	acot9.1
ENSDARG00000023290	29924.5	0.310943	0.052965	5.87073	4.33877e-09	9.53794e-08	19	42955279	42993306	+	protein_coding	fabp3
ENSDARG00000022689	5062.97	0.3743	0.0637676	5.86975	4.3645e-09	9.58638e-08	2	43638982	43653328	-	protein_coding	itgb1b.2
ENSDARG00000116928	125.837	0.840988	0.14332	5.8679	4.41359e-09	9.67784e-08	1	56553899	56556326	-	protein_coding	CABZ01059408.1
ENSDARG00000056314	37980.1	-0.277789	0.0473398	-5.86797	4.41169e-09	9.67784e-08	15	21113964	21132480	-	protein_coding	a2ml
ENSDARG00000099277	69.814	1.01305	0.172719	5.86534	4.48214e-09	9.81158e-08	4	55172714	55178568	-	protein_coding	znf1039
ENSDARG00000057151	4133.48	-0.29551	0.0503819	-5.86539	4.48071e-09	9.81158e-08	20	48037018	48061351	-	protein_coding	prep
ENSDARG00000045015	639.708	-0.532975	0.0908872	-5.86414	4.51463e-09	9.87438e-08	11	329686	339847	+	protein_coding	cyp27b1
ENSDARG00000101374	120.407	0.876422	0.149492	5.86266	4.55499e-09	9.95425e-08	4	30884011	31064584	-	protein_coding	si:dkey-11n14.1
ENSDARG00000021147	1559.06	-0.367569	0.0627434	-5.85829	4.67644e-09	1.02111e-07	17	26928417	26935339	-	protein_coding	nipal3
ENSDARG00000100844	172.052	-0.866452	0.147906	-5.85813	4.68102e-09	1.02125e-07	15	45563490	45590345	+	protein_coding	cldn15lb
ENSDARG00000070677	1042.67	-0.427543	0.0729907	-5.8575	4.69873e-09	1.02425e-07	11	20056731	20059407	+	protein_coding	fezf2
ENSDARG00000038754	5544.92	0.348253	0.0594866	5.85432	4.78977e-09	1.04322e-07	2	35603636	35611789	+	protein_coding	plk3
ENSDARG00000069549	506.02	0.517819	0.0885109	5.85034	4.9056e-09	1.06755e-07	9	28688573	28691972	+	protein_coding	zgc:162396
ENSDARG00000116378	28.1347	-1.11943	0.1914	-5.84862	4.95669e-09	1.07768e-07	4	76492690	76507576	+	protein_coding	ms4a17a.17
ENSDARG00000096863	21.105	-1.07528	0.183855	-5.84849	4.96045e-09	1.07768e-07	15	38046434	38049999	+	protein_coding	si:ch73-380l3.4
ENSDARG00000016404	3558.87	-0.392222	0.067089	-5.84629	5.0266e-09	1.09114e-07	8	29962634	30068277	+	protein_coding	ptch1
ENSDARG00000059363	216.151	0.74304	0.127104	5.84593	5.03756e-09	1.09261e-07	19	917851	932264	+	protein_coding	tgfbr2a
ENSDARG00000070568	6839.13	0.311438	0.0533066	5.84239	5.14558e-09	1.11511e-07	3	26244352	26266464	+	protein_coding	atad5a
ENSDARG00000104470	1024.69	-0.456569	0.0781751	-5.84034	5.2093e-09	1.12797e-07	11	45159352	45171208	-	protein_coding	syngr2b
ENSDARG00000020979	660.235	-0.549354	0.0940786	-5.83931	5.24184e-09	1.13407e-07	6	51676226	51763503	+	protein_coding	ripor3
ENSDARG00000076532	194805	0.231953	0.0397351	5.83748	5.29959e-09	1.14561e-07	11	40677615	40696136	-	protein_coding	si:ch211-222l21.1
ENSDARG00000086288	1890.78	-0.398289	0.0682596	-5.83492	5.38175e-09	1.1624e-07	18	39434588	39473055	-	protein_coding	scg3
ENSDARG00000073723	1074.01	0.480291	0.0823264	5.83398	5.41195e-09	1.16796e-07	7	56676837	56684776	+	protein_coding	zgc:194679
ENSDARG00000105258	605.008	0.536014	0.091913	5.83175	5.4848e-09	1.18234e-07	16	52847078	52864785	+	protein_coding	cep72
ENSDARG00000027495	998.017	-0.560223	0.0960658	-5.83167	5.4877e-09	1.18234e-07	23	40410643	40438581	+	protein_coding	elovl4b
ENSDARG00000077252	39.6318	1.11445	0.191115	5.83133	5.49888e-09	1.18376e-07	22	5835692	5839686	-	protein_coding	si:rp71-36a1.5
ENSDARG00000059781	701.775	-0.548191	0.0940172	-5.83075	5.51774e-09	1.18684e-07	2	55914698	55970970	+	protein_coding	atcayb
ENSDARG00000052074	1967.1	0.490887	0.0841998	5.83002	5.54191e-09	1.19094e-07	7	51816320	51825070	+	protein_coding	si:ch211-122f10.4
ENSDARG00000078440	352.402	-0.669331	0.11481	-5.8299	5.546e-09	1.19094e-07	6	6301204	6346557	-	protein_coding	ccdc88aa
ENSDARG00000055874	6257.39	0.404778	0.0695188	5.82258	5.79469e-09	1.24332e-07	1	20839481	20911297	-	protein_coding	cpe
ENSDARG00000055036	1913.03	-0.395773	0.0679858	-5.82142	5.83507e-09	1.25095e-07	11	3614325	3629216	-	protein_coding	itih3a
ENSDARG00000087529	3075.14	0.353065	0.060667	5.81972	5.89452e-09	1.26265e-07	19	48060463	48069778	+	protein_coding	zgc:85936
ENSDARG00000028367	267.99	0.788097	0.135498	5.81629	6.01683e-09	1.28779e-07	16	44983612	45001842	-	protein_coding	sult2st3
ENSDARG00000117130	278.618	0.689391	0.118563	5.81456	6.07949e-09	1.30013e-07	21	36581383	36601799	+	protein_coding	BX936439.1
ENSDARG00000030687	3582.1	-0.420623	0.0723799	-5.81132	6.1981e-09	1.3244e-07	11	33870356	33919309	-	protein_coding	phka2
ENSDARG00000092290	101.009	0.903287	0.155483	5.80955	6.26418e-09	1.33742e-07	1	23489268	23506534	+	protein_coding	si:dkeyp-26a9.2
ENSDARG00000104853	172.301	-0.78308	0.134821	-5.8083	6.31122e-09	1.34636e-07	11	44400863	44409856	-	protein_coding	il1rapl1b
ENSDARG00000092067	2978.94	-0.337161	0.0580893	-5.80418	6.46808e-09	1.37869e-07	16	31853918	31868985	+	protein_coding	atn1
ENSDARG00000020738	55.7034	1.03715	0.17871	5.80353	6.49313e-09	1.38289e-07	3	1037958	1045311	+	protein_coding	zgc:153921
ENSDARG00000087556	299.326	-0.652833	0.1125	-5.80294	6.51613e-09	1.38665e-07	17	27545182	27706743	+	protein_coding	pacrg
ENSDARG00000093079	1006.92	0.485235	0.0836596	5.8001	6.62741e-09	1.40918e-07	2	5457387	5475921	-	protein_coding	proca
ENSDARG00000086305	113.342	0.88962	0.153462	5.79701	6.75086e-09	1.43425e-07	17	24006791	24017300	+	protein_coding	si:ch211-63b16.4
ENSDARG00000061000	116.508	-0.873799	0.150826	-5.79341	6.89707e-09	1.46412e-07	11	38033114	38083473	-	protein_coding	klhdc8a
ENSDARG00000005425	1268.77	-0.399334	0.0689408	-5.79243	6.93766e-09	1.47153e-07	15	43208592	43238220	-	protein_coding	wdfy1
ENSDARG00000054606	202.452	0.732327	0.126442	5.79179	6.96382e-09	1.47587e-07	5	38825224	38834564	+	protein_coding	mrpl1
ENSDARG00000025858	7618.67	0.297283	0.0513418	5.79026	7.02757e-09	1.48817e-07	8	49092038	49115695	+	protein_coding	zgc:56525
ENSDARG00000076228	3919	0.307182	0.053069	5.78835	7.10808e-09	1.50399e-07	2	33926605	33952021	+	protein_coding	kif2c
ENSDARG00000097292	162.457	0.79079	0.136644	5.78722	7.15615e-09	1.51293e-07	8	26253251	26267110	+	protein_coding	slc26a6
ENSDARG00000062897	2782.83	-0.338413	0.0584838	-5.78644	7.18924e-09	1.51869e-07	5	8964925	9027936	+	protein_coding	tnksb
ENSDARG00000032157	365.379	-0.599417	0.10375	-5.7775	7.58205e-09	1.60037e-07	21	36623161	36737293	+	protein_coding	grk6
ENSDARG00000033327	3382.32	0.308534	0.053418	5.77585	7.65641e-09	1.61475e-07	13	29127959	29227803	+	protein_coding	unc5b
ENSDARG00000077862	164.362	0.893663	0.154837	5.77163	7.85094e-09	1.65443e-07	22	30446986	30457736	+	protein_coding	si:dkey-169i5.4
ENSDARG00000098312	16407.3	0.247129	0.042825	5.77068	7.8954e-09	1.66206e-07	5	52844680	52862805	+	protein_coding	scarb2a
ENSDARG00000003197	118.316	-0.91434	0.158449	-5.77058	7.89996e-09	1.66206e-07	16	3185540	3189799	+	protein_coding	wdr21
ENSDARG00000069595	7690.51	-0.352707	0.0611424	-5.76862	7.99245e-09	1.68016e-07	1	45707218	45744854	+	protein_coding	si:ch211-214c7.4
ENSDARG00000037865	1570.11	-0.380005	0.0658893	-5.76732	8.05406e-09	1.69174e-07	3	39579392	39599339	+	protein_coding	cln3
ENSDARG00000033539	39239.6	-0.250589	0.0434559	-5.76653	8.09208e-09	1.69836e-07	20	25618113	25631256	-	protein_coding	paics
ENSDARG00000104541	7073.68	0.316489	0.0549181	5.76292	8.26716e-09	1.7337e-07	13	48358466	48381055	+	protein_coding	msh6
ENSDARG00000096249	9726.23	0.323717	0.0561856	5.76157	8.33372e-09	1.74625e-07	2	55429987	55492315	+	protein_coding	ap1m1
ENSDARG00000114783	311.863	0.593997	0.10313	5.75969	8.42661e-09	1.76429e-07	4	34860182	34882311	+	protein_coding	znf985
ENSDARG00000103253	348.466	-0.668584	0.116121	-5.75764	8.53004e-09	1.7845e-07	6	9163006	9173106	+	protein_coding	zgc:112023
ENSDARG00000093224	23.6583	1.08935	0.189221	5.75702	8.5614e-09	1.78962e-07	9	20433811	20436515	+	processed_transcript	CR456628.1
ENSDARG00000043697	5593.24	0.323035	0.0561139	5.75678	8.57356e-09	1.79005e-07	8	6863461	6866890	+	protein_coding	nefmb
ENSDARG00000057093	3256.89	-0.30409	0.0528236	-5.7567	8.57724e-09	1.79005e-07	11	24819323	24851464	+	protein_coding	kdm5ba
ENSDARG00000006206	99.2674	-0.976241	0.169633	-5.75502	8.66325e-09	1.80655e-07	9	54290895	54292162	+	protein_coding	pou4f3
ENSDARG00000051711	35.5561	1.09569	0.190427	5.75388	8.72169e-09	1.81728e-07	25	10929789	10935577	+	protein_coding	CR339041.2
ENSDARG00000025325	579.417	-0.571784	0.0993857	-5.75319	8.75758e-09	1.82272e-07	1	53954229	53963933	+	protein_coding	ccsapa
ENSDARG00000026680	1364.12	-0.387925	0.0674289	-5.75311	8.76187e-09	1.82272e-07	21	38585685	38619305	-	protein_coding	slc25a14
ENSDARG00000023445	1032.92	0.402743	0.0700373	5.7504	8.90308e-09	1.85061e-07	23	19834214	19953089	-	protein_coding	atp2b3b
ENSDARG00000037361	6237.78	0.309867	0.0539054	5.74835	9.012e-09	1.87176e-07	12	982795	990149	-	protein_coding	kdelr2b
ENSDARG00000074575	988.886	-0.412957	0.0718473	-5.74771	9.04605e-09	1.87733e-07	1	31071707	31105376	-	protein_coding	ppp1r9alb
ENSDARG00000060153	1203.63	0.414683	0.0721779	5.74529	9.17644e-09	1.90287e-07	6	45918980	45929465	+	protein_coding	h6pd
ENSDARG00000041645	10599.9	-0.321131	0.0559454	-5.74008	9.46341e-09	1.96081e-07	15	21137045	21155657	-	protein_coding	sb:cb37
ENSDARG00000055426	498.25	0.594121	0.103548	5.73764	9.6006e-09	1.98765e-07	20	26905157	26915916	+	protein_coding	rwdd2b
ENSDARG00000053301	5239.36	0.32387	0.0564596	5.73632	9.67556e-09	2.00157e-07	17	41463941	41466145	+	protein_coding	insm1b
ENSDARG00000017034	1885.25	0.51485	0.0897637	5.73562	9.71573e-09	2.00828e-07	25	32473276	32495363	+	protein_coding	sqor
ENSDARG00000032618	742.822	0.447787	0.078074	5.73541	9.7274e-09	2.00909e-07	4	12715694	12718367	-	protein_coding	mgst1.1
ENSDARG00000070107	2298.91	-0.810724	0.141447	-5.73165	9.94563e-09	2.05253e-07	7	7401691	7420301	-	protein_coding	six7
ENSDARG00000104221	724.898	-0.539933	0.0942265	-5.73017	1.00333e-08	2.06898e-07	5	53824958	53865456	+	protein_coding	sat2b
ENSDARG00000104129	216.925	-0.779201	0.135991	-5.72979	1.00557e-08	2.07195e-07	7	38787830	38792543	-	protein_coding	si:dkey-23n7.10
ENSDARG00000056742	1733.81	-0.464441	0.0810858	-5.72778	1.01753e-08	2.09494e-07	1	14348398	14364710	+	protein_coding	crmp1
ENSDARG00000016771	114861	0.263915	0.0461023	5.72456	1.03703e-08	2.13339e-07	2	16780642	16794710	+	protein_coding	tfa
ENSDARG00000015759	12931	-0.278441	0.0486611	-5.72204	1.05252e-08	2.16353e-07	14	41469477	41478392	-	protein_coding	tspan7
ENSDARG00000045824	1431.75	0.366416	0.064038	5.72185	1.05371e-08	2.16427e-07	25	19733703	19752145	+	protein_coding	zgc:101783
ENSDARG00000095921	6718.41	-0.269795	0.0471553	-5.72142	1.05638e-08	2.16633e-07	2	57268780	57287258	-	processed_transcript	si:ch1073-325m22.2
ENSDARG00000013371	816.409	0.494613	0.0864488	5.72146	1.05613e-08	2.16633e-07	16	12793910	12809886	-	protein_coding	isoc2
ENSDARG00000078757	4200.1	-0.333003	0.0582082	-5.7209	1.05961e-08	2.17124e-07	15	21157584	21165237	-	protein_coding	si:ch211-212c13.8
ENSDARG00000068940	5017.73	-0.322127	0.0563266	-5.71891	1.07212e-08	2.19514e-07	5	9070381	9073433	-	protein_coding	atp5meb
ENSDARG00000117239	52.366	1.07956	0.188861	5.71616	1.08958e-08	2.22914e-07	8	27179688	27180908	+	lincRNA	CR376741.2
ENSDARG00000033950	4443.56	0.329115	0.0575961	5.71419	1.10225e-08	2.25329e-07	23	20261569	20325731	-	protein_coding	lamb2l
ENSDARG00000089781	2907.5	-0.299867	0.0525046	-5.71125	1.1215e-08	2.29082e-07	5	1239656	1274811	-	protein_coding	ciz1a
ENSDARG00000021154	3252.45	-0.32364	0.0567012	-5.70782	1.14434e-08	2.33565e-07	12	3926167	3940768	-	protein_coding	zgc:92040
ENSDARG00000074889	834.46	0.42281	0.074078	5.70764	1.14554e-08	2.33625e-07	8	18204116	18211605	-	protein_coding	CT025742.1
ENSDARG00000012325	989.189	0.527338	0.0924071	5.70668	1.15198e-08	2.34755e-07	2	16449626	16458472	+	protein_coding	zgc:110269
ENSDARG00000076848	148.271	-0.934117	0.163746	-5.70468	1.16565e-08	2.37353e-07	3	57718366	57737913	-	protein_coding	zgc:112492
ENSDARG00000058695	152.153	0.888352	0.155739	5.70411	1.16951e-08	2.37953e-07	2	6963295	6996486	+	protein_coding	ddr2b
ENSDARG00000056510	777.53	-0.476071	0.0835034	-5.70121	1.18958e-08	2.41848e-07	16	32009202	32013929	-	protein_coding	gstk1
ENSDARG00000009942	1777.93	0.333248	0.0584696	5.69951	1.20154e-08	2.44088e-07	11	11781972	11792766	-	protein_coding	cdc6
ENSDARG00000035602	7052.77	-0.369672	0.0649309	-5.69331	1.24599e-08	2.52919e-07	5	20188437	20195350	-	protein_coding	dao.1
ENSDARG00000001913	1711.42	0.389366	0.0684019	5.69232	1.25321e-08	2.54187e-07	2	20406398	20428140	+	protein_coding	palmda
ENSDARG00000090866	364.571	0.618693	0.108781	5.6875	1.2891e-08	2.61262e-07	18	48498365	48530221	-	protein_coding	kcnj1a.2
ENSDARG00000098529	4277.21	0.378692	0.0665949	5.6865	1.29669e-08	2.62594e-07	16	40575741	40586793	+	protein_coding	ccne2
ENSDARG00000111046	132.419	0.82541	0.145254	5.68255	1.32705e-08	2.68533e-07	4	36150331	36156389	+	protein_coding	znf1116
ENSDARG00000087835	508.574	0.527866	0.0929522	5.6789	1.35563e-08	2.74102e-07	15	8314931	8319988	-	protein_coding	si:ch211-113p18.3
ENSDARG00000100406	1553.36	-0.425269	0.0749316	-5.67543	1.38337e-08	2.79495e-07	11	37201482	37229533	+	protein_coding	zgc:112265
ENSDARG00000078313	8167.29	0.274084	0.0483209	5.67217	1.40997e-08	2.84647e-07	22	5331674	5428243	+	protein_coding	MYO9B
ENSDARG00000033987	2290.35	-0.361075	0.0637514	-5.66379	1.48065e-08	2.98683e-07	15	2190228	2415435	+	protein_coding	rsrc1
ENSDARG00000040920	1111.42	-0.396733	0.0701085	-5.65885	1.52392e-08	3.07174e-07	22	30811774	30935510	-	protein_coding	si:dkey-49n23.1
ENSDARG00000042904	11389	-0.348428	0.0615847	-5.65771	1.53406e-08	3.08978e-07	20	32286764	32332736	-	protein_coding	foxo3b
ENSDARG00000095193	79.3639	0.972543	0.171928	5.65669	1.54318e-08	3.10574e-07	8	22404980	22436971	+	protein_coding	si:dkey-23c22.7
ENSDARG00000103265	86.458	0.92039	0.162718	5.65637	1.5461e-08	3.10921e-07	4	54434813	54489069	+	protein_coding	si:ch211-223g7.2
ENSDARG00000074656	461.766	0.594951	0.10524	5.65327	1.57428e-08	3.16343e-07	16	29509132	29513434	+	protein_coding	ctss2.1
ENSDARG00000042728	3726.75	-0.27482	0.0486237	-5.65197	1.58623e-08	3.18498e-07	7	61977049	62003838	-	protein_coding	plaa
ENSDARG00000104197	681.597	0.444514	0.0786895	5.64896	1.61419e-08	3.23634e-07	23	26142612	26180539	+	protein_coding	ptpn22
ENSDARG00000016725	11848.6	0.242484	0.0429255	5.64895	1.61431e-08	3.23634e-07	21	20715019	20716561	+	protein_coding	gadd45gb.1
ENSDARG00000039499	1889.23	0.325305	0.0576042	5.64724	1.63042e-08	3.26612e-07	13	27040886	27043334	+	protein_coding	soul2
ENSDARG00000062824	336.886	-0.671711	0.119062	-5.64167	1.6841e-08	3.37105e-07	18	16246805	16254746	+	protein_coding	alx1
ENSDARG00000058179	2920.78	-0.352934	0.0625732	-5.64034	1.69711e-08	3.39448e-07	6	15751981	15757867	-	protein_coding	ackr3b
ENSDARG00000003779	5909.37	0.283345	0.0502663	5.63689	1.73148e-08	3.46057e-07	2	30554255	30693742	-	protein_coding	ctnnd2b
ENSDARG00000024789	693.252	0.543748	0.0965106	5.63408	1.75992e-08	3.5147e-07	9	32805687	32813177	-	protein_coding	mxc
ENSDARG00000101918	67.18	-1.02965	0.182834	-5.6316	1.78549e-08	3.56302e-07	14	18781081	18789781	+	protein_coding	si:ch211-111e20.1
ENSDARG00000076659	4232.49	0.317226	0.0563343	5.63114	1.79023e-08	3.56974e-07	19	2569149	2582858	-	protein_coding	cdca7b
ENSDARG00000009505	8493.7	-0.277201	0.0492573	-5.62762	1.8271e-08	3.64045e-07	6	60112199	60122081	+	protein_coding	prelid3b
ENSDARG00000045926	1312.56	-0.601079	0.106849	-5.6255	1.84972e-08	3.68269e-07	25	6306884	6337380	+	protein_coding	crabp1a
ENSDARG00000024492	21795.7	0.346829	0.0616601	5.62485	1.85669e-08	3.69375e-07	19	38422058	38467554	+	protein_coding	col9a2
ENSDARG00000115894	42.9099	1.06959	0.190197	5.62358	1.8704e-08	3.71818e-07	4	57262331	57340828	-	protein_coding	zgc:194906
ENSDARG00000041051	3635.74	0.354196	0.0630042	5.62178	1.88995e-08	3.75416e-07	9	30263187	30264415	-	protein_coding	mid1ip1a
ENSDARG00000100864	45.2905	1.03998	0.185002	5.62143	1.89384e-08	3.75901e-07	4	66618955	66621983	-	processed_transcript	BX004873.1
ENSDARG00000033367	1954.93	0.339023	0.0603226	5.62017	1.90768e-08	3.7836e-07	19	32916371	32928486	-	protein_coding	rrm2b
ENSDARG00000075593	12321.4	0.261854	0.0465963	5.61964	1.91353e-08	3.79229e-07	16	7742657	7793457	-	protein_coding	trim71
ENSDARG00000009018	4828.73	-0.461207	0.0820797	-5.61902	1.92047e-08	3.8018e-07	16	29265795	29277164	-	protein_coding	rhbg
ENSDARG00000091792	660.291	-0.661469	0.117721	-5.61895	1.92125e-08	3.8018e-07	17	7763629	7783588	+	protein_coding	akap12a
ENSDARG00000018944	1743.62	-0.402544	0.0716451	-5.61858	1.92528e-08	3.80687e-07	22	34710035	34732882	+	protein_coding	hoga1
ENSDARG00000104026	310.444	0.634283	0.112896	5.6183	1.92843e-08	3.81019e-07	4	62198396	62218932	-	protein_coding	si:dkeyp-35e5.5
ENSDARG00000075161	927.33	-0.400398	0.0712689	-5.61814	1.93027e-08	3.81093e-07	21	21741803	21742991	+	protein_coding	defbl1
ENSDARG00000037773	3700.2	-0.333074	0.0593182	-5.61503	1.96525e-08	3.87703e-07	23	10762683	10786400	-	protein_coding	rybpa
ENSDARG00000057013	2851.01	-0.363946	0.0648212	-5.61461	1.97006e-08	3.88357e-07	2	44049080	44183613	-	protein_coding	cadm3
ENSDARG00000016375	4454.61	0.300345	0.0535009	5.61384	1.97885e-08	3.89795e-07	19	25656811	25678002	-	protein_coding	asns
ENSDARG00000055252	171.395	0.739737	0.131869	5.60963	2.02756e-08	3.99087e-07	17	33433565	33441020	+	protein_coding	snap23.2
ENSDARG00000117133	6593.55	0.305425	0.0544478	5.6095	2.02913e-08	3.99093e-07	5	4523632	4532516	-	protein_coding	cst14b.1
ENSDARG00000103937	15251.2	-0.313068	0.0558217	-5.60835	2.04262e-08	4.01443e-07	25	13332279	13381854	-	protein_coding	ndrg4
ENSDARG00000099995	2392.27	-0.349901	0.0623939	-5.60792	2.04767e-08	4.0213e-07	1	19930519	19989584	+	protein_coding	apbb2b
ENSDARG00000077573	107.25	-0.93948	0.167578	-5.60624	2.06771e-08	4.05759e-07	5	37888094	37900395	-	protein_coding	tmprss13b
ENSDARG00000037064	1399.22	0.386325	0.068934	5.60427	2.09129e-08	4.10075e-07	20	4769761	4793450	-	protein_coding	galca
ENSDARG00000011488	4515.41	-0.266604	0.0475753	-5.60383	2.09661e-08	4.1081e-07	15	6786756	6807963	+	protein_coding	sirt2
ENSDARG00000052764	376.774	-0.595492	0.106305	-5.60173	2.12222e-08	4.15514e-07	1	22388798	22412042	-	protein_coding	chrnb3a
ENSDARG00000019396	80.9411	1.00624	0.179708	5.59931	2.15212e-08	4.20733e-07	4	12381734	12388535	-	protein_coding	rergla
ENSDARG00000098465	8956.36	-0.785336	0.140254	-5.59939	2.15107e-08	4.20733e-07	3	60525981	60571218	-	protein_coding	si:ch73-366l1.5
ENSDARG00000104952	3064.32	0.394666	0.0705005	5.59806	2.16768e-08	4.23457e-07	19	10859218	10881486	-	protein_coding	PSMD4
ENSDARG00000102455	116.301	0.815366	0.145664	5.59758	2.17361e-08	4.24295e-07	4	56058845	56068511	-	protein_coding	znf1133
ENSDARG00000033999	1879.68	0.353141	0.0630998	5.59654	2.18666e-08	4.26521e-07	12	8954760	8958353	-	protein_coding	cyp26a1
ENSDARG00000005853	142.137	-0.800978	0.143238	-5.59194	2.2454e-08	4.37651e-07	9	34866575	34871900	-	protein_coding	slc25a6
ENSDARG00000102998	4558.11	-0.343434	0.0614247	-5.59113	2.25591e-08	4.3937e-07	5	53580845	53765478	+	protein_coding	taf6
ENSDARG00000008209	1885.22	-0.376323	0.0673128	-5.59065	2.26215e-08	4.40254e-07	20	30445970	30574029	+	protein_coding	myt1la
ENSDARG00000020594	8677.37	-0.326902	0.0584769	-5.59028	2.267e-08	4.40868e-07	20	36845786	36887516	-	protein_coding	txlnba
ENSDARG00000010423	1952.26	-0.333393	0.0596571	-5.58849	2.29051e-08	4.45106e-07	7	38653480	38659477	-	protein_coding	npsn
ENSDARG00000018853	5878.34	0.25382	0.0454396	5.58588	2.32526e-08	4.51522e-07	16	41740364	41787421	-	protein_coding	si:dkey-199f5.8
ENSDARG00000055416	2048.98	0.368835	0.0660391	5.58511	2.33556e-08	4.53183e-07	20	26880667	26888698	+	protein_coding	serpinb1
ENSDARG00000043701	767.89	0.457167	0.0818776	5.58354	2.3567e-08	4.56944e-07	8	7033048	7052493	+	protein_coding	gpd1a
ENSDARG00000097813	414.425	-0.671553	0.120294	-5.5826	2.36951e-08	4.59084e-07	5	36934567	36943975	-	antisense	BX927323.1
ENSDARG00000025757	1995.45	-0.427696	0.0767333	-5.5738	2.49237e-08	4.82527e-07	3	14611298	14638399	+	protein_coding	tspan35
ENSDARG00000068947	2247.71	-0.39144	0.0702627	-5.5711	2.53137e-08	4.89713e-07	18	15706159	15718931	+	protein_coding	si:ch211-264e16.1
ENSDARG00000006137	411.093	-0.569692	0.102307	-5.56845	2.57011e-08	4.96836e-07	8	44703853	44707937	+	protein_coding	star
ENSDARG00000017439	1731	0.331131	0.0594734	5.56771	2.58105e-08	4.9858e-07	23	10396841	10453077	+	protein_coding	eif4ba
ENSDARG00000112254	161.509	-0.789302	0.141821	-5.56546	2.61461e-08	5.04687e-07	20	29514913	29520273	+	protein_coding	BX248136.2
ENSDARG00000099966	22109.8	0.273656	0.0491797	5.56441	2.63048e-08	5.07373e-07	12	22560066	22573297	+	protein_coding	polr2a
ENSDARG00000075397	110.513	-0.882198	0.158575	-5.5633	2.64721e-08	5.10222e-07	17	44756246	44761580	+	protein_coding	cipca
ENSDARG00000062177	950.975	0.385691	0.0693755	5.55947	2.70595e-08	5.21156e-07	9	30013666	30054178	-	protein_coding	dcbld2
ENSDARG00000087196	342.371	-0.713382	0.12833	-5.55896	2.71388e-08	5.22297e-07	7	34290050	34293073	+	protein_coding	fibinb
ENSDARG00000075277	191.717	-0.799326	0.143815	-5.558	2.72876e-08	5.2477e-07	8	35212232	35761613	+	protein_coding	TMEM132C
ENSDARG00000045299	1801.14	0.421298	0.0758051	5.55765	2.73438e-08	5.25463e-07	21	1618180	1625976	-	protein_coding	vmo1b
ENSDARG00000090116	331.26	-0.649141	0.116812	-5.55717	2.74189e-08	5.25738e-07	4	40953319	41014777	+	protein_coding	znf1136
ENSDARG00000105651	73.4379	-1.01756	0.183103	-5.55731	2.73957e-08	5.25738e-07	7	38036840	38039046	-	lincRNA	BX323060.3
ENSDARG00000101205	3389.81	0.283414	0.0509992	5.55722	2.74104e-08	5.25738e-07	8	7875109	7912936	+	protein_coding	mbd1a
ENSDARG00000074818	54.8224	-1.04958	0.188904	-5.55614	2.75802e-08	5.28441e-07	7	6480211	6521757	+	protein_coding	si:cabz01036022.1
ENSDARG00000079634	940.103	-0.387523	0.0697953	-5.55228	2.81968e-08	5.39857e-07	20	49719140	49729446	-	protein_coding	filip1b
ENSDARG00000095665	115.73	0.901886	0.162441	5.5521	2.82265e-08	5.40026e-07	15	41932068	41945506	+	protein_coding	si:ch211-191a16.2
ENSDARG00000029232	202.884	-0.749464	0.135101	-5.54744	2.89881e-08	5.5419e-07	25	7591292	7601561	+	protein_coding	FO704779.1
ENSDARG00000027196	115.445	-0.903248	0.162848	-5.54659	2.91298e-08	5.56488e-07	3	32689706	32696592	+	protein_coding	si:dkey-16l2.17
ENSDARG00000041533	488.313	-0.581971	0.10496	-5.54471	2.94443e-08	5.62083e-07	22	26239423	26265355	-	protein_coding	ccdc130
ENSDARG00000016889	12405.2	0.308241	0.055654	5.53853	3.05027e-08	5.81861e-07	3	54581986	54589823	+	protein_coding	eif3g
ENSDARG00000075963	241.852	0.759964	0.137221	5.53826	3.05489e-08	5.82313e-07	19	7072853	7101100	+	protein_coding	mhc1uba
ENSDARG00000077326	3286.71	-0.292554	0.0528295	-5.5377	3.06476e-08	5.83338e-07	16	30905550	30932533	-	protein_coding	slc45a4b
ENSDARG00000029761	4457.68	-0.324212	0.0585453	-5.5378	3.06297e-08	5.83338e-07	19	20061891	20106486	-	protein_coding	mpp6b
ENSDARG00000088277	410.429	0.616208	0.111286	5.53717	3.07407e-08	5.84681e-07	19	42629534	42651615	-	protein_coding	susd5
ENSDARG00000104255	1047.6	0.513718	0.0927907	5.53631	3.08917e-08	5.87123e-07	12	4971514	5044931	+	protein_coding	arhgap27
ENSDARG00000060127	730.485	0.520487	0.0940734	5.53278	3.15201e-08	5.98628e-07	5	45322733	45532848	+	protein_coding	adamts3
ENSDARG00000057317	8469.51	0.340225	0.061519	5.53041	3.19486e-08	6.06324e-07	8	18515710	18537882	-	protein_coding	nexn
ENSDARG00000001891	369.827	-0.562394	0.101733	-5.52811	3.23691e-08	6.13855e-07	20	9241793	9278252	-	protein_coding	syt14b
ENSDARG00000105190	1265.56	0.448991	0.0812284	5.52752	3.24795e-08	6.15498e-07	6	18623491	18698669	-	protein_coding	rhbdl3
ENSDARG00000017388	497.768	0.59472	0.107618	5.52624	3.27167e-08	6.19542e-07	21	15713096	15720534	+	protein_coding	gstt1b
ENSDARG00000104760	514.956	0.594828	0.107745	5.52072	3.37623e-08	6.38875e-07	16	35593784	35644767	+	protein_coding	si:ch211-1i11.3
ENSDARG00000093052	869.492	0.549943	0.0996327	5.51971	3.39568e-08	6.42087e-07	21	20795471	20840723	-	protein_coding	c6
ENSDARG00000034773	1514.58	0.374097	0.0677867	5.51874	3.41433e-08	6.45144e-07	1	21540452	21563040	-	protein_coding	ncapd3
ENSDARG00000029832	688.363	-0.566142	0.102598	-5.51808	3.42723e-08	6.47112e-07	21	20324561	20329541	-	protein_coding	slc26a1
ENSDARG00000004880	958.12	-0.390192	0.0707171	-5.51765	3.43569e-08	6.48237e-07	2	44725549	44746723	-	protein_coding	acsm3
ENSDARG00000089477	590.495	-0.560834	0.101655	-5.51704	3.44763e-08	6.50017e-07	1	1870860	1928122	-	protein_coding	si:ch211-132g1.3
ENSDARG00000079932	9975.27	0.297136	0.0539006	5.51267	3.53439e-08	6.65891e-07	8	41229232	41256529	+	protein_coding	zgc:152830
ENSDARG00000101627	8209.06	0.24494	0.0444433	5.5113	3.56203e-08	6.70612e-07	24	42081727	42090635	-	protein_coding	ssr1
ENSDARG00000060830	3658.78	0.278514	0.0505381	5.51096	3.56886e-08	6.71412e-07	19	43612178	43639331	-	protein_coding	fam83hb
ENSDARG00000018111	1991.79	-0.339026	0.0615815	-5.50533	3.68486e-08	6.92731e-07	4	22484829	22519525	-	protein_coding	kdm7aa
ENSDARG00000042703	380.065	0.569208	0.103479	5.50068	3.78325e-08	7.10715e-07	18	887121	898873	-	protein_coding	parp6a
ENSDARG00000026505	201.665	0.796212	0.144851	5.49675	3.86849e-08	7.26202e-07	7	3483333	3510563	+	protein_coding	si:ch211-285c6.3
ENSDARG00000060065	10767.3	0.399727	0.0727389	5.49537	3.89893e-08	7.31388e-07	8	45293742	45328652	+	protein_coding	ubap2b
ENSDARG00000060977	5653.66	0.267281	0.048667	5.49204	3.97308e-08	7.44759e-07	14	45339985	45346558	-	protein_coding	zgc:153018
ENSDARG00000114516	26976.5	0.272935	0.0497276	5.4886	4.05136e-08	7.58884e-07	2	7663941	7666021	-	protein_coding	CABZ01021592.1
ENSDARG00000058992	5390.27	0.322525	0.0587883	5.48621	4.1064e-08	7.6864e-07	16	1362249	1399328	+	protein_coding	cers2b
ENSDARG00000008947	11927.8	0.225748	0.0411536	5.48548	4.12337e-08	7.71261e-07	13	33229445	33246154	-	protein_coding	rtf1
ENSDARG00000043442	1855.82	-0.384493	0.0700947	-5.48533	4.12702e-08	7.71386e-07	11	30626767	30636163	-	protein_coding	zgc:153665
ENSDARG00000069910	5485.86	0.260963	0.0476304	5.47891	4.27962e-08	7.99335e-07	1	34695372	34706903	+	protein_coding	gtf2f2a
ENSDARG00000042630	3162.12	0.355935	0.0649663	5.47875	4.28335e-08	7.99456e-07	20	30894092	30901034	-	protein_coding	hebp2
ENSDARG00000105317	50.3125	0.994605	0.181559	5.47814	4.29817e-08	8.01646e-07	11	44491761	44499007	-	protein_coding	si:ch1073-365p7.2
ENSDARG00000005536	3832.26	0.247624	0.0452077	5.47747	4.31443e-08	8.041e-07	20	27093041	27107709	+	protein_coding	ubr7
ENSDARG00000094946	105.358	-0.959285	0.175234	-5.47431	4.39231e-08	8.18028e-07	18	40572293	40583104	+	protein_coding	si:ch211-132b12.2
ENSDARG00000058225	1591.5	0.339332	0.0619893	5.47405	4.39876e-08	8.18643e-07	11	16139896	16152400	-	protein_coding	arpc4l
ENSDARG00000116197	250.765	0.651861	0.119112	5.47266	4.43328e-08	8.24476e-07	4	35576328	35615175	+	protein_coding	si:dkeyp-4c4.2
ENSDARG00000060002	268.184	-0.705112	0.128873	-5.47136	4.46603e-08	8.29972e-07	8	46386600	46406382	+	protein_coding	ogg1
ENSDARG00000100095	11542.6	-0.384784	0.0703359	-5.47066	4.48362e-08	8.32645e-07	5	65022286	65037525	-	protein_coding	anxa1b
ENSDARG00000057741	31.7404	-1.04377	0.190828	-5.46968	4.50851e-08	8.36668e-07	18	15644558	15666942	+	protein_coding	nr1h4
ENSDARG00000058953	1552.9	0.377077	0.0689506	5.4688	4.53082e-08	8.39608e-07	6	7322586	7390458	+	protein_coding	abcc4
ENSDARG00000057263	176.204	0.76568	0.140006	5.46892	4.52794e-08	8.39608e-07	16	51281958	51288178	-	protein_coding	zgc:173729
ENSDARG00000100916	993.671	-0.460859	0.0842848	-5.46788	4.55442e-08	8.43379e-07	14	15070493	15155384	-	protein_coding	uvssa
ENSDARG00000093349	126.671	0.915195	0.167419	5.46649	4.59022e-08	8.49403e-07	9	19681568	19762801	-	protein_coding	si:ch211-141e20.2
ENSDARG00000021794	2571.62	0.426476	0.0780534	5.46391	4.65765e-08	8.61267e-07	14	28545197	28562971	+	protein_coding	hmmr
ENSDARG00000034503	3952.56	0.411926	0.0754572	5.45907	4.78629e-08	8.84425e-07	2	48309599	48375342	-	protein_coding	per2
ENSDARG00000009262	1122.18	-0.423669	0.0776291	-5.4576	4.82603e-08	8.91133e-07	4	1988459	2036620	-	protein_coding	FAR2
ENSDARG00000096957	47.3576	-1.00926	0.184933	-5.45743	4.83084e-08	8.91388e-07	17	25188693	25197601	-	antisense	BX005351.1
ENSDARG00000075569	5464.07	0.267004	0.0489626	5.45323	4.94641e-08	9.12065e-07	6	33881371	33900867	+	protein_coding	gpbp1l1
ENSDARG00000009299	3832.27	-0.362625	0.0665072	-5.45241	4.96909e-08	9.15595e-07	25	22979742	23052707	-	protein_coding	dusp8a
ENSDARG00000043716	3549.94	0.35124	0.064425	5.45191	4.98307e-08	9.17521e-07	8	4697763	4699320	+	protein_coding	cldn5a
ENSDARG00000023703	394.351	0.548895	0.100717	5.44987	5.04072e-08	9.27479e-07	23	19670084	19673769	+	protein_coding	kctd6b
ENSDARG00000024619	1281.73	-0.468192	0.0859366	-5.4481	5.091e-08	9.36066e-07	19	15571289	15620967	+	protein_coding	foxo6b
ENSDARG00000040649	1812.01	-0.382551	0.070234	-5.4468	5.1283e-08	9.42258e-07	25	314607	348784	-	protein_coding	prickle1a
ENSDARG00000059965	566.024	-0.527531	0.0968837	-5.445	5.1806e-08	9.51194e-07	2	45300511	45376408	+	protein_coding	camsap2b
ENSDARG00000076779	4900.26	-0.302722	0.0556008	-5.44455	5.19356e-08	9.52899e-07	14	24316769	24391485	-	protein_coding	fam13b
ENSDARG00000089475	37935	-0.40825	0.0749938	-5.44378	5.21605e-08	9.56349e-07	3	55120329	55121125	-	protein_coding	hbae1.1
ENSDARG00000029045	1846.07	0.384121	0.070641	5.43765	5.3989e-08	9.89175e-07	17	44030691	44080733	+	protein_coding	peli2
ENSDARG00000090071	311.4	-0.68087	0.125224	-5.43724	5.41133e-08	9.90755e-07	14	48107215	48260744	-	protein_coding	rxfp1
ENSDARG00000093234	16.2507	0.993203	0.182713	5.43586	5.45333e-08	9.9774e-07	21	18877129	18891041	+	protein_coding	si:dkey-65l23.2
ENSDARG00000021208	1372.71	0.389784	0.0717301	5.43404	5.50917e-08	1.00725e-06	8	1766205	1781733	+	protein_coding	serpind1
ENSDARG00000026484	942.984	-0.424226	0.0780823	-5.43307	5.5394e-08	1.01206e-06	20	28782902	28800999	-	protein_coding	rab15
ENSDARG00000090054	10350.6	0.233607	0.0430024	5.43242	5.55941e-08	1.015e-06	13	4307582	4333181	-	protein_coding	znf318
ENSDARG00000067984	3109.18	0.328364	0.0604534	5.43169	5.58232e-08	1.01847e-06	5	32360335	32363372	-	protein_coding	gas1b
ENSDARG00000090366	279.307	-0.663373	0.122162	-5.43027	5.627e-08	1.02518e-06	4	33420246	33428994	+	protein_coding	znf1065
ENSDARG00000101199	19404.3	-0.329243	0.0606311	-5.43027	5.62686e-08	1.02518e-06	12	5115928	5120339	-	protein_coding	rbp4
ENSDARG00000058062	4001.37	0.290701	0.053553	5.42828	5.69006e-08	1.03594e-06	14	12370374	12391506	-	protein_coding	magt1
ENSDARG00000021137	8010.55	-0.262837	0.0484243	-5.42779	5.70558e-08	1.03804e-06	5	48683446	48940127	+	protein_coding	adgrv1
ENSDARG00000068255	99.1988	-0.881508	0.162444	-5.42654	5.74581e-08	1.04463e-06	1	55247369	55248496	-	protein_coding	nanos3
ENSDARG00000015228	129.136	0.853627	0.15735	5.42502	5.79481e-08	1.0528e-06	17	15018218	15029639	-	protein_coding	ero1a
ENSDARG00000051768	974.277	0.417282	0.0769728	5.42116	5.92129e-08	1.07503e-06	7	34549197	34618314	+	protein_coding	fhod1
ENSDARG00000006307	367.991	-0.622151	0.114793	-5.41976	5.96778e-08	1.08271e-06	11	24877819	24888595	+	protein_coding	shisa4
ENSDARG00000045904	602.244	-0.444143	0.0819642	-5.41874	6.00194e-08	1.08814e-06	25	22274641	22278655	+	protein_coding	nr2e3
ENSDARG00000103636	264.964	0.615976	0.113794	5.41309	6.19453e-08	1.12228e-06	4	57518789	57530817	-	protein_coding	zgc:174703
ENSDARG00000078523	5573.66	0.2337	0.0432038	5.40924	6.32938e-08	1.14591e-06	16	21547582	21620949	-	protein_coding	ddr1
ENSDARG00000096654	368.447	0.551486	0.101962	5.40874	6.34702e-08	1.1483e-06	20	320414	322619	+	protein_coding	si:dkey-119m7.8
ENSDARG00000006901	6290.23	0.271175	0.0501515	5.40712	6.40462e-08	1.15792e-06	8	44759575	44800841	+	protein_coding	si:ch1073-459j12.1
ENSDARG00000007396	1665.76	-0.350307	0.0648198	-5.40431	6.50571e-08	1.17537e-06	9	23026323	23033818	-	protein_coding	rnd3b
ENSDARG00000057949	632.697	-0.59147	0.109537	-5.39972	6.67466e-08	1.20506e-06	14	17125427	17162558	+	protein_coding	slc43a3b
ENSDARG00000078754	175.195	-0.779079	0.144343	-5.39742	6.7605e-08	1.21971e-06	16	16222393	16226180	-	protein_coding	gra
ENSDARG00000054560	1925.19	0.411313	0.0762194	5.39644	6.79776e-08	1.22558e-06	11	41994286	41996957	-	protein_coding	her15.2
ENSDARG00000061909	1663.86	-0.514733	0.0954092	-5.395	6.85233e-08	1.23456e-06	14	2382689	2400668	-	protein_coding	si:ch73-233f7.1
ENSDARG00000098270	113.908	-0.933382	0.173065	-5.39325	6.91942e-08	1.24578e-06	4	42556554	42564325	+	protein_coding	znf1053
ENSDARG00000061725	1262.49	-0.403061	0.0747441	-5.39254	6.94683e-08	1.24985e-06	2	24638366	24683365	+	protein_coding	mast3a
ENSDARG00000117786	2212.41	0.307261	0.0570019	5.39036	7.0315e-08	1.26421e-06	19	47909147	47917554	+	lincRNA	CABZ01072848.1
ENSDARG00000054937	202.397	-0.714047	0.132471	-5.39023	7.03666e-08	1.26426e-06	7	25129519	25133853	-	protein_coding	badb
ENSDARG00000103381	203.04	0.784404	0.145569	5.38855	7.10296e-08	1.27529e-06	4	58272336	58298039	+	protein_coding	si:ch211-196f19.1
ENSDARG00000032623	724.186	-0.410199	0.0761512	-5.38664	7.17888e-08	1.28803e-06	17	26879724	26926577	-	protein_coding	rcan3
ENSDARG00000067850	991.295	-0.422566	0.07851	-5.38232	7.35299e-08	1.31836e-06	2	56125173	56131312	-	protein_coding	jund
ENSDARG00000003820	3877.04	-0.452146	0.0840613	-5.37877	7.49971e-08	1.34374e-06	16	50089416	50111057	+	protein_coding	nr1d2a
ENSDARG00000086856	1310.03	-0.422023	0.0784901	-5.37677	7.58352e-08	1.35782e-06	23	41739720	41762956	-	protein_coding	stk35
ENSDARG00000044016	6369.11	-0.234827	0.0436882	-5.37506	7.65569e-08	1.36979e-06	20	715738	777219	+	protein_coding	myo6a
ENSDARG00000007988	1809.52	0.34115	0.0634843	5.37377	7.71066e-08	1.37868e-06	23	28770224	28796157	+	protein_coding	masp2
ENSDARG00000054666	2638.33	-0.376264	0.0700481	-5.37151	7.80791e-08	1.39511e-06	2	56139940	56162607	+	protein_coding	pgpep1
ENSDARG00000059804	3386.34	-0.302345	0.0562992	-5.37033	7.85944e-08	1.40296e-06	3	37083764	37107873	+	protein_coding	retreg3
ENSDARG00000078185	643.243	-0.425753	0.0792799	-5.37025	7.86268e-08	1.40296e-06	13	36446186	36525982	-	protein_coding	pacs2
ENSDARG00000039697	242.414	0.672209	0.125221	5.3682	7.95273e-08	1.41805e-06	17	21311400	21368775	-	protein_coding	shtn1
ENSDARG00000055723	1016.43	1.0248	0.19096	5.36656	8.02525e-08	1.43e-06	8	4798157	4800911	+	protein_coding	hsp70l
ENSDARG00000009534	14958.2	-0.21321	0.039761	-5.3623	8.21692e-08	1.46315e-06	2	10342176	10386738	-	protein_coding	wls
ENSDARG00000070669	203.209	0.648898	0.121016	5.36207	8.22739e-08	1.46401e-06	16	11834515	11840134	+	protein_coding	cxcr3.3
ENSDARG00000103848	1264.68	-0.44517	0.0830516	-5.36016	8.31479e-08	1.47855e-06	5	52625974	52733569	+	protein_coding	apba1a
ENSDARG00000100128	2970.86	-0.264775	0.0494018	-5.35961	8.34001e-08	1.48202e-06	2	59527148	59565832	+	protein_coding	CU861477.1
ENSDARG00000053499	1763.51	-0.373694	0.0697372	-5.3586	8.38694e-08	1.48934e-06	7	29992888	29997444	+	protein_coding	isl2b
ENSDARG00000075491	789.843	-0.432307	0.0806796	-5.35831	8.40025e-08	1.49068e-06	5	22871717	22952156	-	protein_coding	si:ch211-26b3.4
ENSDARG00000040627	170.549	-0.717219	0.133877	-5.3573	8.44755e-08	1.49805e-06	15	42599500	42679838	+	protein_coding	grik1b
ENSDARG00000086296	113.512	0.823908	0.153808	5.35672	8.47456e-08	1.50079e-06	4	44852269	44872722	-	protein_coding	znf1137
ENSDARG00000062757	1743.37	0.35612	0.0664797	5.35682	8.46982e-08	1.50079e-06	3	14641961	14688110	+	protein_coding	zgc:158403
ENSDARG00000003206	1103.97	-0.396981	0.0741246	-5.3556	8.52746e-08	1.50913e-06	23	34047412	34185019	+	protein_coding	chchd6a
ENSDARG00000104412	52.0487	0.99676	0.186141	5.35486	8.56227e-08	1.51426e-06	4	31943830	31993242	-	protein_coding	si:dkey-72l17.5
ENSDARG00000016056	465.329	-0.537529	0.100387	-5.3546	8.57466e-08	1.51542e-06	8	44442219	44448423	+	protein_coding	mhc1laa
ENSDARG00000021611	1682.4	0.359884	0.0672475	5.35163	8.71677e-08	1.53949e-06	23	25172681	25222673	+	protein_coding	si:dkey-151g10.3
ENSDARG00000055739	79.0792	0.943378	0.176303	5.35089	8.75217e-08	1.54469e-06	23	28685265	28692581	-	protein_coding	ribc1
ENSDARG00000095351	461.172	-0.496212	0.0927396	-5.3506	8.76654e-08	1.54618e-06	8	44340503	44344742	-	processed_transcript	CU914776.1
ENSDARG00000042533	3225.92	0.275077	0.0514208	5.34953	8.81811e-08	1.55316e-06	8	25295159	25297928	+	protein_coding	gstm.1
ENSDARG00000079148	3841.71	0.265918	0.0497078	5.34962	8.81388e-08	1.55316e-06	23	24600493	24661950	+	protein_coding	nckap5l
ENSDARG00000057714	1424.89	-0.514204	0.0961366	-5.34869	8.85943e-08	1.55938e-06	4	2228753	2250264	+	protein_coding	cmah
ENSDARG00000018566	3673.92	-0.267494	0.0500458	-5.34499	9.04221e-08	1.59047e-06	25	35019692	35041057	+	protein_coding	flnca
ENSDARG00000042390	110.457	0.833774	0.156004	5.34456	9.06367e-08	1.59187e-06	20	27822043	27864964	-	protein_coding	syndig1l
ENSDARG00000008979	3037.5	0.259351	0.0485266	5.34452	9.06561e-08	1.59187e-06	8	41467921	41519234	-	protein_coding	golga1
ENSDARG00000105362	72.3171	-0.914405	0.171094	-5.34446	9.06857e-08	1.59187e-06	11	1925803	1935883	-	protein_coding	faim2b
ENSDARG00000078973	718.272	-0.509666	0.0954025	-5.34227	9.17913e-08	1.61019e-06	23	13528052	13600004	+	protein_coding	uckl1b
ENSDARG00000089458	160.381	-0.857575	0.160564	-5.34103	9.24204e-08	1.62013e-06	17	5768607	5822120	+	protein_coding	rp1l1a
ENSDARG00000033802	531.447	0.531671	0.0995574	5.34034	9.27714e-08	1.62519e-06	9	38408990	38419140	+	protein_coding	cyp27a7
ENSDARG00000104903	460.298	-0.527029	0.0986951	-5.33998	9.29585e-08	1.62737e-06	25	7519672	7520937	-	protein_coding	cdkn1cb
ENSDARG00000075819	6065.02	-0.329351	0.0616906	-5.33875	9.35899e-08	1.63732e-06	16	6864243	6933178	+	protein_coding	arhgef2
ENSDARG00000114910	8013.38	-0.384915	0.0721348	-5.33605	9.49949e-08	1.66078e-06	7	7652	7987	+	pseudogene	FO704772.2
ENSDARG00000079947	268.102	-0.695193	0.130289	-5.33577	9.51405e-08	1.66221e-06	21	17280308	17296789	-	protein_coding	gfi1b
ENSDARG00000068995	14056	-0.218535	0.0409709	-5.3339	9.6128e-08	1.67833e-06	10	29816680	29817589	+	protein_coding	h2ax1
ENSDARG00000096000	81.7133	-0.899686	0.168716	-5.33254	9.68471e-08	1.68964e-06	4	43295389	43388943	-	protein_coding	si:dkey-29j8.2
ENSDARG00000076602	2456.4	0.389821	0.0731039	5.33243	9.69063e-08	1.68964e-06	15	43286784	43327911	-	protein_coding	prss16
ENSDARG00000027381	851.705	-0.444037	0.0832844	-5.33157	9.7365e-08	1.6965e-06	23	45155155	45339439	-	protein_coding	ccdc171
ENSDARG00000098462	60.8216	0.979254	0.183747	5.32937	9.85547e-08	1.71608e-06	7	42367466	42387360	+	lincRNA	CU570782.1
ENSDARG00000102889	4147.62	-0.341072	0.0640015	-5.32913	9.86856e-08	1.71721e-06	25	12853110	12906901	-	protein_coding	2015-09-01
ENSDARG00000042159	181.233	-0.696499	0.130721	-5.32813	9.92267e-08	1.72547e-06	8	32501404	32506569	-	protein_coding	RFESD
ENSDARG00000092546	12414.7	0.227593	0.0427267	5.32671	1.00009e-07	1.73791e-06	12	19199734	19204444	+	protein_coding	pdap1a
ENSDARG00000021896	1836.12	-0.355418	0.066744	-5.3251	1.009e-07	1.75221e-06	17	27186947	27235797	-	protein_coding	asap3
ENSDARG00000091317	1627.4	-0.457078	0.0858648	-5.32323	1.01939e-07	1.76908e-06	10	33614376	33621739	-	protein_coding	hunk
ENSDARG00000016999	2267.8	0.374585	0.0703826	5.32213	1.02559e-07	1.77864e-06	19	15440840	15473157	+	protein_coding	lin28a
ENSDARG00000059751	752.808	-0.496818	0.0933714	-5.32088	1.03266e-07	1.78971e-06	7	49272701	49320952	+	protein_coding	abtb2a
ENSDARG00000095696	226.119	0.658952	0.123863	5.31999	1.03776e-07	1.79735e-06	4	77021783	77042603	+	protein_coding	trpm2
ENSDARG00000094957	11.4971	-0.921636	0.17333	-5.31724	1.05352e-07	1.82343e-06	1	31288535	31296246	-	sense_intronic	BX284697.2
ENSDARG00000100886	187.496	-0.773418	0.145465	-5.31686	1.05576e-07	1.82608e-06	16	50953546	50968750	+	protein_coding	si:dkeyp-97a10.1
ENSDARG00000097091	66.9815	0.929204	0.174771	5.31668	1.05675e-07	1.82659e-06	4	44577871	44586079	+	protein_coding	si:dkey-7j22.2
ENSDARG00000103774	2779.12	0.295524	0.0556059	5.31462	1.06879e-07	1.84618e-06	14	16813815	17027395	+	protein_coding	limch1b
ENSDARG00000033832	10694.7	-0.83509	0.157148	-5.31402	1.07232e-07	1.85104e-06	8	11080570	11112058	-	protein_coding	ampd1
ENSDARG00000045847	5711.6	0.32203	0.0606221	5.31209	1.08375e-07	1.86952e-06	4	5317482	5325336	+	protein_coding	si:ch211-214j24.10
ENSDARG00000010002	937.242	0.391707	0.0737744	5.30953	1.09907e-07	1.89469e-06	22	21852069	21897279	-	protein_coding	gna11a
ENSDARG00000092985	98.8733	-0.87114	0.1641	-5.30861	1.10467e-07	1.90308e-06	21	43841655	43848930	+	processed_transcript	CU499330.1
ENSDARG00000095275	69.7119	0.904526	0.170412	5.30788	1.10908e-07	1.90941e-06	4	35167117	35209531	+	protein_coding	si:dkey-269p2.1
ENSDARG00000039958	652.283	0.430278	0.0810661	5.30774	1.10991e-07	1.90957e-06	16	33645720	33650578	-	protein_coding	utp11
ENSDARG00000018263	102.139	-0.837768	0.157854	-5.30722	1.11309e-07	1.91378e-06	1	9954488	9966195	+	protein_coding	pdia2
ENSDARG00000002021	1093.64	-0.400689	0.0755139	-5.30617	1.11953e-07	1.92358e-06	17	21126494	21152173	+	protein_coding	pygb
ENSDARG00000099802	431.622	-0.579344	0.109258	-5.30255	1.14199e-07	1.96087e-06	2	58186845	58201173	-	protein_coding	pnp5b
ENSDARG00000078962	115.935	0.89448	0.168735	5.30108	1.15117e-07	1.97532e-06	25	31944164	31953516	-	protein_coding	duox2
ENSDARG00000104702	4083.76	-0.301432	0.0568728	-5.30011	1.15733e-07	1.98458e-06	25	7492662	7504554	+	protein_coding	cat
ENSDARG00000078014	4319.92	0.300248	0.056656	5.29949	1.16125e-07	1.99e-06	4	77933083	77955302	+	protein_coding	pacsin2
ENSDARG00000104113	56.0614	-1.00284	0.189281	-5.29814	1.16991e-07	2.0035e-06	3	6325894	6351893	+	protein_coding	zgc:136767
ENSDARG00000073766	409.488	0.583479	0.110139	5.29766	1.17294e-07	2.00737e-06	4	26357220	26362129	+	protein_coding	tnni1d
ENSDARG00000078527	308.582	-0.670586	0.126653	-5.29466	1.19238e-07	2.0393e-06	16	29455973	29480335	-	protein_coding	lingo4b
ENSDARG00000092383	212.404	0.682415	0.128893	5.29444	1.1938e-07	2.04039e-06	2	48182603	48196092	-	protein_coding	snorc
ENSDARG00000097102	20636	-0.277937	0.0525413	-5.28986	1.22407e-07	2.09075e-06	15	5898409	5901514	-	protein_coding	si:ch73-281n10.2
ENSDARG00000029290	644.746	0.533537	0.100888	5.28842	1.2338e-07	2.10598e-06	20	26538136	26541177	+	protein_coding	stx11b.1
ENSDARG00000045633	441.669	-0.500886	0.0947746	-5.28502	1.25689e-07	2.14398e-06	25	27822187	27843066	-	protein_coding	asb15a
ENSDARG00000098513	2696.57	0.413619	0.0783275	5.28063	1.2874e-07	2.19458e-06	19	10859193	10864799	-	processed_transcript	CU855694.1
ENSDARG00000116625	291.817	-0.595191	0.112743	-5.27916	1.29775e-07	2.21078e-06	4	51160366	51173586	+	protein_coding	znf1141
ENSDARG00000070126	305.819	0.569188	0.107825	5.27884	1.30006e-07	2.21325e-06	4	9901115	9909371	-	protein_coding	si:dkey-22l11.6
ENSDARG00000055412	1412.47	-0.780493	0.147903	-5.27706	1.31273e-07	2.23191e-06	20	26827264	26866111	-	protein_coding	mylk4b
ENSDARG00000007125	889.932	0.433447	0.0821366	5.27715	1.31208e-07	2.23191e-06	8	6903326	6918721	-	protein_coding	asb6
ENSDARG00000031483	14085.1	0.694963	0.1317	5.27688	1.31403e-07	2.23265e-06	13	39119459	39160018	-	protein_coding	col9a1b
ENSDARG00000011975	115.837	-0.818452	0.155115	-5.2764	1.31745e-07	2.237e-06	20	29436600	29469228	+	protein_coding	fmn1
ENSDARG00000028336	1337.42	0.438632	0.0831399	5.27582	1.32161e-07	2.24259e-06	18	970245	977075	-	protein_coding	dhdhl
ENSDARG00000061231	1625.75	0.366111	0.0694145	5.27428	1.33278e-07	2.26007e-06	19	41769134	41829721	+	protein_coding	tinagl1
ENSDARG00000097048	3940.1	0.317382	0.0602045	5.27174	1.35139e-07	2.29013e-06	23	250797	253229	-	lincRNA	CU571318.1
ENSDARG00000007795	10251.3	-0.231421	0.0439354	-5.26731	1.38441e-07	2.34455e-06	13	33675555	33683913	-	protein_coding	cst3
ENSDARG00000077760	978.983	0.460791	0.0874927	5.26663	1.38953e-07	2.35169e-06	12	48307110	48312647	-	protein_coding	ascc1
ENSDARG00000096989	634.369	-0.457716	0.0869118	-5.26644	1.39097e-07	2.35259e-06	23	35486036	35491587	-	protein_coding	fam110c
ENSDARG00000099476	512.615	0.501853	0.0953034	5.26584	1.39546e-07	2.35865e-06	6	19263432	19271210	-	protein_coding	zgc:174863
ENSDARG00000109818	26.6707	-1.00361	0.190599	-5.26557	1.39757e-07	2.36069e-06	13	16027558	16066997	-	protein_coding	SPATA48
ENSDARG00000101892	4970.75	0.284524	0.0540777	5.26139	1.42972e-07	2.41342e-06	16	10422835	10428899	+	protein_coding	ino80e
ENSDARG00000093019	210.919	-0.67023	0.127473	-5.2578	1.4579e-07	2.45939e-06	8	8936911	8942454	+	protein_coding	si:dkey-83k24.5
ENSDARG00000019932	132.473	0.89009	0.169307	5.25724	1.46232e-07	2.46524e-06	3	18655672	18675688	-	protein_coding	slc5a11
ENSDARG00000086490	1110.83	-0.374087	0.0711629	-5.25677	1.46609e-07	2.47e-06	6	48041758	48058745	+	protein_coding	si:dkey-92f12.2
ENSDARG00000053315	81.0882	0.886962	0.168769	5.25547	1.47644e-07	2.48581e-06	9	19550366	19585848	-	protein_coding	tmprss3a
ENSDARG00000078309	1020.54	0.410778	0.078176	5.25453	1.484e-07	2.49693e-06	13	2070367	2112450	-	protein_coding	fam83b
ENSDARG00000059070	17242.7	0.223835	0.0426028	5.25398	1.48843e-07	2.50276e-06	24	20536055	20554969	+	protein_coding	gars1
ENSDARG00000096217	173.951	0.750006	0.14279	5.2525	1.50048e-07	2.52138e-06	4	45148651	45156379	+	protein_coding	si:dkey-51d8.9
ENSDARG00000098660	1669	-0.327145	0.0622908	-5.25189	1.50545e-07	2.52811e-06	14	52573475	52583021	-	protein_coding	CU469526.1
ENSDARG00000076332	1185.7	-0.480132	0.0914347	-5.25109	1.51201e-07	2.53748e-06	14	17599874	17659420	-	protein_coding	si:ch211-159i8.4
ENSDARG00000090697	9360.69	0.297132	0.0565978	5.24988	1.52198e-07	2.55257e-06	16	38556835	38631969	-	protein_coding	eif3ea
ENSDARG00000093230	292.891	0.650755	0.123964	5.24955	1.52475e-07	2.55555e-06	10	40792077	40799857	+	protein_coding	si:ch211-139n6.3
ENSDARG00000016496	2822.73	0.271851	0.0518052	5.24756	1.5413e-07	2.58163e-06	24	21514282	21539344	+	protein_coding	cdk8
ENSDARG00000023609	177.243	-0.877157	0.167181	-5.24674	1.54814e-07	2.59141e-06	11	38614475	38876352	+	lincRNA	AL845324.1
ENSDARG00000076192	3001.06	-0.383276	0.0730548	-5.24642	1.55079e-07	2.59418e-06	12	16440707	16446373	+	protein_coding	ankrd1b
ENSDARG00000099793	2182.57	-0.458647	0.0874255	-5.24615	1.55308e-07	2.59634e-06	19	19278081	19339337	-	protein_coding	cspg5b
ENSDARG00000014039	92.8331	-0.83675	0.159601	-5.24276	1.58189e-07	2.6428e-06	20	42537767	42561740	+	protein_coding	si:dkeyp-93d12.1
ENSDARG00000061207	3804.78	-0.240133	0.0458067	-5.2423	1.58584e-07	2.64695e-06	17	26611928	26692620	+	protein_coding	ttc7b
ENSDARG00000054458	7128.15	0.220957	0.0421493	5.24224	1.58641e-07	2.64695e-06	11	42304584	42418374	-	protein_coding	slmapa
ENSDARG00000078434	161.18	0.690329	0.131758	5.23935	1.61141e-07	2.68693e-06	8	19977711	20001065	+	protein_coding	znf692
ENSDARG00000101413	3113.1	0.279185	0.0532913	5.23885	1.61581e-07	2.69253e-06	11	220543	236984	-	protein_coding	dusp7
ENSDARG00000117324	912.236	-0.407085	0.0777425	-5.23633	1.63802e-07	2.72779e-06	22	37275953	37330117	-	lincRNA	LO018196.1
ENSDARG00000068792	69.2331	-0.964224	0.184209	-5.23441	1.65513e-07	2.75452e-06	8	24717001	24721472	+	processed_transcript	BX324132.1
ENSDARG00000022788	2085.81	-0.322917	0.0616949	-5.23409	1.65799e-07	2.75751e-06	16	21751921	21777545	-	protein_coding	cops7a
ENSDARG00000020795	6377.37	-0.258697	0.0494295	-5.23365	1.66192e-07	2.76228e-06	12	3022881	3042029	+	protein_coding	rac3b
ENSDARG00000094021	336.688	-0.556865	0.10643	-5.23222	1.67482e-07	2.78194e-06	18	18696206	18701764	-	unprocessed_pseudogene	BX649641.5
ENSDARG00000036834	8169.49	0.314157	0.0600653	5.23026	1.69276e-07	2.80994e-06	19	5349655	5352199	-	protein_coding	krt92
ENSDARG00000001890	13107.4	0.213445	0.0408125	5.22989	1.69607e-07	2.81364e-06	16	39385482	39477746	-	protein_coding	stt3b
ENSDARG00000038147	21204	0.37272	0.0712944	5.2279	1.71449e-07	2.84237e-06	12	20339412	20340543	-	protein_coding	hbbe3
ENSDARG00000039754	2118.84	0.28146	0.0538414	5.22759	1.71737e-07	2.84533e-06	8	26007307	26032245	+	protein_coding	xpc
ENSDARG00000002445	2618.83	-0.320794	0.0613735	-5.22692	1.72356e-07	2.85377e-06	16	7430997	7443388	-	protein_coding	prdm1a
ENSDARG00000117693	141.498	0.775003	0.148275	5.2268	1.72472e-07	2.85386e-06	14	19806640	19811485	+	lincRNA	CR318673.1
ENSDARG00000040838	1193.01	-0.34221	0.0655055	-5.22414	1.74962e-07	2.89322e-06	9	34938315	34945582	-	protein_coding	dcun1d2a
ENSDARG00000036424	783.82	-0.406558	0.0778559	-5.22193	1.7707e-07	2.92622e-06	11	42910903	42918971	-	protein_coding	pcdh20
ENSDARG00000013763	10434.5	0.257089	0.0492366	5.22151	1.77469e-07	2.93094e-06	13	33611702	33639050	-	protein_coding	rrbp1a
ENSDARG00000073997	1919.07	0.293723	0.0562725	5.21965	1.79258e-07	2.95861e-06	8	23861460	23879395	+	protein_coding	srpk1a
ENSDARG00000097465	734.624	0.448533	0.0859976	5.21565	1.83176e-07	3.02135e-06	17	24815185	24820801	-	protein_coding	trmt61b
ENSDARG00000035663	675.143	0.568248	0.108969	5.21476	1.84054e-07	3.03392e-06	19	42567538	42573297	-	protein_coding	zgc:103438
ENSDARG00000098406	158.046	0.677417	0.130039	5.20935	1.89499e-07	3.12168e-06	4	52050409	52083748	-	protein_coding	si:dkey-22a18.2
ENSDARG00000008413	2256.78	-0.373985	0.0718244	-5.20693	1.9199e-07	3.16071e-06	1	46263472	46401385	-	protein_coding	atp11a
ENSDARG00000051879	587.734	-0.486483	0.0934612	-5.20519	1.93803e-07	3.18854e-06	25	22719851	22849186	+	protein_coding	abcc8
ENSDARG00000060980	4712.48	0.288859	0.0555532	5.19969	1.99624e-07	3.28222e-06	21	3618518	3700334	-	protein_coding	atp8b1
ENSDARG00000003854	8789.91	0.300715	0.0578595	5.19733	2.0217e-07	3.32199e-06	14	937193	970853	-	protein_coding	acsl1b
ENSDARG00000057671	678.271	-0.4535	0.0873073	-5.19429	2.05502e-07	3.37459e-06	13	8375611	8446341	-	protein_coding	epas1b
ENSDARG00000116618	309.053	-0.67836	0.130605	-5.19397	2.05857e-07	3.37829e-06	22	8589422	8725768	-	protein_coding	si:ch73-27e22.8
ENSDARG00000019525	764.006	-0.425895	0.082009	-5.19327	2.0663e-07	3.38884e-06	5	63248265	63286077	-	protein_coding	tbcelb
ENSDARG00000100422	5895.24	0.280191	0.0539844	5.19021	2.10054e-07	3.44282e-06	4	190546	211714	-	protein_coding	ptpro
ENSDARG00000110069	677.256	-0.441882	0.0851507	-5.18941	2.10961e-07	3.4555e-06	22	25991129	26005894	-	protein_coding	pdgfaa
ENSDARG00000042962	478.081	-0.545736	0.105255	-5.18488	2.16159e-07	3.53841e-06	10	42044219	42087230	-	protein_coding	dgcr2
ENSDARG00000054202	106.534	-0.882004	0.170211	-5.18182	2.19728e-07	3.59457e-06	2	37879811	37883256	-	protein_coding	hbl4
ENSDARG00000097541	13.3531	0.926002	0.178709	5.18163	2.19952e-07	3.59597e-06	6	35916499	35952488	+	lincRNA	CU137680.1
ENSDARG00000044972	5598.9	0.315166	0.0608708	5.17762	2.24737e-07	3.67188e-06	8	8973424	9029175	+	protein_coding	bcap31
ENSDARG00000104600	47.1292	0.93733	0.18111	5.17548	2.2733e-07	3.71192e-06	7	53007449	53010555	+	lincRNA	CABZ01070527.1
ENSDARG00000061963	21.7028	0.978551	0.189097	5.17487	2.28072e-07	3.72168e-06	20	27749132	27755014	+	protein_coding	vrtn
ENSDARG00000102200	239.294	0.61204	0.118316	5.17291	2.30473e-07	3.7585e-06	5	57005837	57204352	-	protein_coding	man2a1
ENSDARG00000070426	5396.16	-0.372462	0.0720196	-5.17168	2.32004e-07	3.7811e-06	20	28266891	28269462	+	protein_coding	chac1
ENSDARG00000060927	1675.6	0.335673	0.0649092	5.17142	2.32326e-07	3.78397e-06	18	49225551	49247479	+	protein_coding	si:ch211-136a13.1
ENSDARG00000061543	6181.35	-0.346301	0.0669793	-5.17027	2.3376e-07	3.80494e-06	14	30730748	30734935	+	protein_coding	ccdc85b
ENSDARG00000011521	408.849	0.560157	0.108391	5.16795	2.36682e-07	3.85008e-06	8	30699428	30730675	+	protein_coding	upb1
ENSDARG00000095774	438.831	0.555865	0.107573	5.16733	2.37463e-07	3.86038e-06	23	19813676	19822223	+	protein_coding	emd
ENSDARG00000041691	323.365	0.592563	0.114686	5.16683	2.38095e-07	3.86822e-06	18	16125851	16130165	+	protein_coding	bhlhe41
ENSDARG00000100426	261.465	-0.60274	0.116761	-5.16216	2.44116e-07	3.96356e-06	17	25392523	25397558	-	protein_coding	fam167b
ENSDARG00000039302	3169.86	0.291687	0.0565085	5.16182	2.44558e-07	3.96826e-06	4	77973875	77996958	+	protein_coding	terfa
ENSDARG00000039225	8965.51	0.22598	0.0437855	5.16107	2.45543e-07	3.98176e-06	8	51992343	52091696	-	protein_coding	vps13a
ENSDARG00000062785	629.108	0.515493	0.0998886	5.16068	2.4605e-07	3.98699e-06	17	11445670	11466700	-	protein_coding	adpgk2
ENSDARG00000013251	280.076	-0.67694	0.131175	-5.16059	2.46173e-07	3.98699e-06	18	22739731	22753637	-	protein_coding	hsf4
ENSDARG00000090815	146.862	-0.739443	0.143323	-5.15929	2.47891e-07	4.01231e-06	7	6564652	6604623	-	protein_coding	kcnj10a
ENSDARG00000032079	696.641	0.451754	0.087566	5.15901	2.48259e-07	4.01576e-06	15	42995050	43078542	+	protein_coding	acsl3a
ENSDARG00000077665	53.6518	0.955252	0.185252	5.15649	2.51617e-07	4.06755e-06	2	19559046	19563419	+	protein_coding	pimr140
ENSDARG00000094308	119.65	0.763792	0.148138	5.15596	2.52329e-07	4.07653e-06	4	33191389	33204793	+	protein_coding	si:dkey-247i3.6
ENSDARG00000086283	1082.2	-0.340916	0.0661396	-5.15449	2.54326e-07	4.10622e-06	17	12075804	12135470	+	protein_coding	cnsta
ENSDARG00000004049	8623.62	0.245147	0.0475839	5.15189	2.57872e-07	4.1609e-06	20	3312858	3319736	-	protein_coding	marcksa
ENSDARG00000018399	747.089	-0.410549	0.0796933	-5.15162	2.58249e-07	4.16438e-06	10	28172343	28193642	-	protein_coding	rps6kb1a
ENSDARG00000099364	232.694	0.811079	0.157495	5.14988	2.60652e-07	4.20052e-06	22	7522727	7539414	-	protein_coding	BX511034.5
ENSDARG00000035699	3214.97	0.305817	0.059414	5.14723	2.64358e-07	4.25761e-06	8	537808	544787	+	protein_coding	srp19
ENSDARG00000040948	79.2073	-0.890068	0.172964	-5.14597	2.66139e-07	4.28364e-06	9	32728652	32730487	-	protein_coding	olig1
ENSDARG00000086408	18.1546	0.966534	0.187871	5.14467	2.67986e-07	4.3107e-06	22	25274711	25276038	+	protein_coding	zgc:171717
ENSDARG00000098530	13.0016	-0.9156	0.178029	-5.14299	2.70406e-07	4.34692e-06	4	37476366	37479399	-	protein_coding	si:dkey-106c17.2
ENSDARG00000103462	1655.22	-0.325725	0.0633441	-5.14215	2.71612e-07	4.3636e-06	18	45889495	45949578	+	protein_coding	dvl3b
ENSDARG00000017882	382.238	0.494418	0.0961584	5.1417	2.7226e-07	4.37131e-06	9	48673092	48701035	-	protein_coding	rdh1
ENSDARG00000055436	433.567	-0.544667	0.105939	-5.14134	2.72792e-07	4.37715e-06	20	26931495	26937453	-	protein_coding	ftr97
ENSDARG00000027236	103.624	-0.895912	0.174277	-5.14075	2.7364e-07	4.38805e-06	11	30244355	30252098	+	protein_coding	rs1a
ENSDARG00000027099	10078.8	0.220372	0.0428787	5.13943	2.75574e-07	4.41088e-06	16	41794714	41805240	-	protein_coding	psmc4
ENSDARG00000013292	646.768	-0.423693	0.0824392	-5.13946	2.75527e-07	4.41088e-06	20	27393667	27396568	+	protein_coding	tmem179aa
ENSDARG00000098856	1590.08	0.34662	0.0674409	5.13961	2.75313e-07	4.41088e-06	12	47162455	47456979	+	protein_coding	NA
ENSDARG00000029865	3360.5	-0.278305	0.0541552	-5.13902	2.76168e-07	4.41766e-06	8	42998943	43049069	+	protein_coding	rassf2a
ENSDARG00000007172	7854.13	-0.251595	0.0489641	-5.13836	2.77147e-07	4.4306e-06	8	9222683	9570511	-	protein_coding	plxna3
ENSDARG00000097397	81.6854	0.868025	0.168935	5.13822	2.77351e-07	4.43114e-06	25	29381861	29383370	-	unprocessed_pseudogene	ugt5a4
ENSDARG00000070094	515.735	0.66159	0.128789	5.13701	2.79145e-07	4.45704e-06	19	42573723	42588510	-	protein_coding	sytl1
ENSDARG00000055398	2834.08	-0.268575	0.0523285	-5.13248	2.85952e-07	4.56293e-06	20	26702376	26704331	+	protein_coding	foxc1b
ENSDARG00000102277	6963.2	0.289129	0.0563755	5.12862	2.91867e-07	4.65445e-06	24	41690544	41784173	+	protein_coding	lama1
ENSDARG00000076264	12.1839	-0.875814	0.170812	-5.12736	2.93835e-07	4.68296e-06	22	4797507	4798738	-	protein_coding	zgc:195170
ENSDARG00000020326	604.344	0.45639	0.0890221	5.1267	2.94861e-07	4.69644e-06	3	46479704	46555542	+	protein_coding	tyk2
ENSDARG00000089627	38.3016	-0.97237	0.189698	-5.12588	2.96154e-07	4.71413e-06	18	36903455	36909773	-	protein_coding	si:ch211-160d20.5
ENSDARG00000058366	3077.94	0.296067	0.0577625	5.12558	2.96621e-07	4.71867e-06	4	12033872	12040345	-	protein_coding	si:dkey-222f8.3
ENSDARG00000077955	889.783	0.375033	0.0731918	5.12398	2.99148e-07	4.75596e-06	24	21501841	21511737	-	protein_coding	rnf6
ENSDARG00000056765	92.317	-0.812543	0.158596	-5.12336	3.00134e-07	4.76872e-06	8	21366770	21372485	-	protein_coding	ela2l
ENSDARG00000045129	4372.65	0.270667	0.0528554	5.1209	3.04083e-07	4.8285e-06	12	13905285	13957037	+	protein_coding	fkbp10b
ENSDARG00000007245	521.506	-0.506521	0.0989202	-5.1205	3.04727e-07	4.83576e-06	3	21018052	21037840	-	protein_coding	rundc3aa
ENSDARG00000060741	94.9867	-0.890105	0.173882	-5.11901	3.07151e-07	4.87126e-06	3	31201541	31226841	-	protein_coding	syt17
ENSDARG00000068465	667.32	0.551001	0.107645	5.11867	3.0769e-07	4.87684e-06	10	8045363	8046764	-	protein_coding	zgc:136254
ENSDARG00000075261	1684.34	0.340229	0.0664761	5.11806	3.08693e-07	4.88975e-06	3	57632964	57666996	-	protein_coding	timp2b
ENSDARG00000037318	14432	0.20884	0.0408081	5.1176	3.0944e-07	4.89858e-06	23	24227295	24234371	-	protein_coding	ddost
ENSDARG00000094782	269.201	-0.59056	0.115407	-5.11721	3.1008e-07	4.90573e-06	1	54834118	54861588	+	protein_coding	si:ch211-196h16.4
ENSDARG00000013302	1328.48	0.311005	0.0607835	5.1166	3.11098e-07	4.91883e-06	8	40177360	40183197	-	protein_coding	gpx8
ENSDARG00000099678	122.574	-0.759911	0.148638	-5.1125	3.17926e-07	5.02373e-06	3	24675028	24681404	-	protein_coding	BX569789.1
ENSDARG00000105621	14.6385	-0.932496	0.182412	-5.11203	3.18715e-07	5.03314e-06	7	33168918	33171622	+	lincRNA	BX571811.1
ENSDARG00000062123	5806.79	-0.282983	0.0553919	-5.10875	3.24299e-07	5.11821e-06	6	16043317	16394528	-	protein_coding	agap1
ENSDARG00000073773	749.278	0.437577	0.0857117	5.10522	3.30418e-07	5.21161e-06	8	45381297	45395315	+	protein_coding	tti2
ENSDARG00000100349	4314.24	-0.256407	0.0502544	-5.10218	3.35772e-07	5.29284e-06	3	49459827	49504023	-	protein_coding	prkacaa
ENSDARG00000002193	63.6441	-0.958682	0.188018	-5.0989	3.4164e-07	5.38208e-06	8	54076194	54077740	-	protein_coding	rho
ENSDARG00000042872	221.973	-0.691763	0.135681	-5.09847	3.42412e-07	5.39097e-06	10	428268	454622	+	protein_coding	zdhhc8a
ENSDARG00000087088	52.2947	0.938229	0.184134	5.09536	3.48074e-07	5.47678e-06	21	39336284	39344589	+	protein_coding	si:ch211-274p24.4
ENSDARG00000055100	3868.92	-0.376494	0.0738927	-5.09515	3.4847e-07	5.4797e-06	22	26929553	26945493	-	protein_coding	cxcl12b
ENSDARG00000016545	2010.99	0.307805	0.0604133	5.09498	3.48773e-07	5.48115e-06	8	44926628	44976455	+	protein_coding	CRAT
ENSDARG00000039512	666.321	0.49459	0.0971177	5.09268	3.53036e-07	5.54479e-06	6	34038962	34073164	+	protein_coding	ap1m3
ENSDARG00000028396	8685.76	-0.826745	0.162396	-5.09093	3.56314e-07	5.59287e-06	6	41096057	41117242	+	protein_coding	fkbp5
ENSDARG00000019541	5106.09	0.25564	0.0502222	5.09019	3.57701e-07	5.61126e-06	2	3533116	3573000	+	protein_coding	gpt2l
ENSDARG00000009212	122051	0.272584	0.0535725	5.08813	3.6162e-07	5.66932e-06	8	45754870	45760087	-	protein_coding	ppiaa
ENSDARG00000104742	596.379	0.486168	0.0955673	5.08718	3.63429e-07	5.69423e-06	7	69019850	69047484	+	protein_coding	hnf4b
ENSDARG00000077872	5733.37	-0.252127	0.0496158	-5.08158	3.74313e-07	5.86122e-06	15	21167141	21177049	+	unprocessed_pseudogene	CR626907.1
ENSDARG00000089355	7109.04	0.247834	0.0487769	5.08098	3.75496e-07	5.87621e-06	13	4338881	4396657	-	protein_coding	si:dkeyp-121d4.3
ENSDARG00000061885	600.102	-0.465875	0.0917344	-5.07852	3.8039e-07	5.94921e-06	9	32560398	32604414	-	protein_coding	satb2
ENSDARG00000018382	115.31	0.829432	0.163364	5.0772	3.83043e-07	5.9871e-06	13	31716819	31748970	+	protein_coding	prkcha
ENSDARG00000102820	710.403	-0.476545	0.0939113	-5.07442	3.88687e-07	6.07166e-06	25	25666391	25736958	-	protein_coding	cib2
ENSDARG00000095295	440.955	-0.511852	0.100926	-5.07154	3.94603e-07	6.16036e-06	22	5908555	5919307	-	protein_coding	si:rp71-36a1.1
ENSDARG00000008278	7100.44	0.220538	0.0435207	5.06742	4.03253e-07	6.29162e-06	7	24979832	24995640	-	protein_coding	rcor2
ENSDARG00000038865	800.813	-0.426135	0.0841124	-5.06626	4.05713e-07	6.3262e-06	7	61764039	61806065	+	protein_coding	acox3
ENSDARG00000060559	1038.69	-0.36236	0.0715404	-5.06511	4.08154e-07	6.36044e-06	1	30736448	30762264	-	protein_coding	dis3
ENSDARG00000090503	527.009	-0.469323	0.0926648	-5.06474	4.08956e-07	6.36911e-06	20	9058678	9095105	-	protein_coding	oma1
ENSDARG00000087583	18.4909	0.949317	0.187693	5.05781	4.24104e-07	6.60108e-06	22	25289359	25290573	+	protein_coding	zgc:171717
ENSDARG00000103814	49.3954	0.962998	0.190404	5.05766	4.24439e-07	6.60233e-06	25	12967794	12969630	-	processed_transcript	CR450808.4
ENSDARG00000045352	3763.4	0.303204	0.0599798	5.05511	4.30145e-07	6.68709e-06	24	20920562	20921714	+	protein_coding	cst14a.2
ENSDARG00000105411	2380.97	0.485023	0.0959561	5.05464	4.31207e-07	6.69958e-06	14	46221003	46228094	-	protein_coding	si:ch211-113d11.5
ENSDARG00000044326	125.104	-0.815767	0.161424	-5.05357	4.33636e-07	6.73328e-06	6	36465346	36542102	+	processed_transcript	BX950188.1
ENSDARG00000092308	12.3241	0.881737	0.174533	5.05197	4.37276e-07	6.78575e-06	8	43078043	43083693	+	protein_coding	si:dkey-65l23.2
ENSDARG00000012987	6971.29	0.417657	0.0827161	5.04929	4.43461e-07	6.87762e-06	25	35913613	35938996	+	protein_coding	gpia
ENSDARG00000052827	937.829	0.497733	0.0986014	5.04793	4.46614e-07	6.92238e-06	3	40235287	40254634	-	protein_coding	top3a
ENSDARG00000061417	205.636	0.651122	0.128999	5.0475	4.4762e-07	6.93384e-06	24	41273251	41303239	+	protein_coding	nub1
ENSDARG00000079080	70.8056	-0.879915	0.174374	-5.04615	4.50806e-07	6.97902e-06	25	28907797	28926631	-	protein_coding	etfbkmt
ENSDARG00000079889	2129.62	-0.308444	0.0611316	-5.04558	4.52145e-07	6.99558e-06	10	35468977	35528389	+	protein_coding	phldb2a
ENSDARG00000003998	275.361	-0.545909	0.108236	-5.04367	4.56677e-07	7.06149e-06	17	20963476	20979077	-	protein_coding	phyhipla
ENSDARG00000087247	325.644	0.56727	0.112498	5.04249	4.59506e-07	7.101e-06	11	41540861	41699904	+	protein_coding	kcnab2a
ENSDARG00000069471	191.352	0.671441	0.133196	5.04099	4.63137e-07	7.15287e-06	1	47140787	47151790	-	protein_coding	mhc1zca
ENSDARG00000102520	83.8684	-0.834775	0.165604	-5.04078	4.63641e-07	7.15639e-06	2	19152371	19181569	-	antisense	BX323588.1
ENSDARG00000079412	138.588	0.790818	0.156888	5.04066	4.63921e-07	7.15646e-06	2	42236117	42242734	+	protein_coding	ftr02
ENSDARG00000113678	28.5146	-0.964711	0.191398	-5.04034	4.64694e-07	7.16412e-06	9	14291931	14297132	+	protein_coding	BX511082.1
ENSDARG00000052958	186.242	0.676629	0.13434	5.03668	4.73678e-07	7.29829e-06	8	48609520	48610544	+	protein_coding	nppb
ENSDARG00000103988	364.95	-0.564872	0.112155	-5.03652	4.74068e-07	7.29997e-06	5	65946221	65954173	+	protein_coding	mymk
ENSDARG00000034504	2765.33	-0.331987	0.0659456	-5.03425	4.79727e-07	7.38273e-06	7	28109363	28148310	-	protein_coding	lmo1
ENSDARG00000079880	19.9855	-0.945831	0.187962	-5.03204	4.85291e-07	7.46393e-06	8	30784019	30784982	+	protein_coding	tas2r200.1
ENSDARG00000016474	1610.66	-0.288667	0.0573877	-5.03012	4.90178e-07	7.53464e-06	17	18889636	18898115	-	protein_coding	galcb
ENSDARG00000059437	411.626	0.553251	0.110001	5.02952	4.91717e-07	7.55383e-06	5	69907221	69924642	-	protein_coding	fktn
ENSDARG00000100214	128.24	0.781224	0.155341	5.02907	4.92853e-07	7.5668e-06	4	45321431	45337903	-	protein_coding	si:dkey-247i3.6
ENSDARG00000056587	765.867	-0.496916	0.0988268	-5.02815	4.95231e-07	7.5988e-06	7	27455320	27697234	+	protein_coding	cyp2r1
ENSDARG00000074763	86.7887	0.841585	0.167404	5.02727	4.97521e-07	7.62944e-06	16	37947341	37964325	-	protein_coding	mrap2a
ENSDARG00000104501	377.578	-0.625752	0.124527	-5.02503	5.03361e-07	7.71444e-06	7	73819077	73820348	+	protein_coding	FP236812.1
ENSDARG00000090086	1362.46	-0.359305	0.0715756	-5.01994	5.16867e-07	7.91453e-06	2	56463166	56476990	+	protein_coding	rab11bb
ENSDARG00000091602	349.277	0.560092	0.111575	5.01988	5.17027e-07	7.91453e-06	11	30282140	30294085	+	protein_coding	si:dkey-163f14.6
ENSDARG00000017400	820.639	-0.475581	0.094771	-5.01821	5.21541e-07	7.97893e-06	6	8129542	8140958	+	protein_coding	klf1
ENSDARG00000053483	2042.08	0.327816	0.0653601	5.01553	5.28875e-07	8.08637e-06	6	43450220	43474757	+	protein_coding	zgc:113054
ENSDARG00000070954	299.956	-0.54857	0.109378	-5.01535	5.2938e-07	8.08933e-06	17	21782042	21784152	-	protein_coding	hmx2
ENSDARG00000099845	95.4106	0.830239	0.165572	5.01436	5.32092e-07	8.12598e-06	4	56315529	56328435	+	protein_coding	zgc:174275
ENSDARG00000089086	415.009	0.615488	0.122792	5.01246	5.37372e-07	8.20179e-06	11	18249808	18253111	-	protein_coding	mustn1b
ENSDARG00000014871	2633.77	-0.285357	0.0569334	-5.01212	5.38326e-07	8.21153e-06	3	40170215	40180201	+	protein_coding	syngr3a
ENSDARG00000104846	207.226	-0.675459	0.134845	-5.00916	5.46671e-07	8.33393e-06	10	43037063	43076207	+	protein_coding	atg10
ENSDARG00000096312	146.473	-0.800893	0.159928	-5.00785	5.50417e-07	8.3861e-06	19	28678093	28780381	-	lincRNA	BX957317.2
ENSDARG00000045156	200.556	0.806266	0.16101	5.00756	5.5123e-07	8.39356e-06	12	18681422	18717659	+	protein_coding	rgs9b
ENSDARG00000011723	621.335	-0.411074	0.0821138	-5.00615	5.55295e-07	8.45051e-06	2	27957641	27975530	-	protein_coding	C2H5orf22
ENSDARG00000040695	2781.31	0.291011	0.0581388	5.00546	5.57297e-07	8.47601e-06	16	20294975	20305104	+	protein_coding	fkbp14
ENSDARG00000078557	2194.06	0.91377	0.18259	5.00449	5.60098e-07	8.51363e-06	19	41551334	41597464	+	protein_coding	si:ch211-57n23.4
ENSDARG00000117444	651.765	0.502731	0.100461	5.00422	5.60884e-07	8.52058e-06	20	4309520	4318473	+	lincRNA	CABZ01067979.1
ENSDARG00000012887	2034.78	-0.301612	0.06031	-5.00104	5.70233e-07	8.65753e-06	7	67220373	67252108	-	protein_coding	znf143a
ENSDARG00000026052	82.7483	0.863076	0.172612	5.00009	5.73043e-07	8.69512e-06	4	8001873	8014463	-	protein_coding	ccdc3a
ENSDARG00000054321	11605.8	0.403413	0.0807237	4.99745	5.80939e-07	8.80559e-06	4	5776346	5784895	+	protein_coding	ngs
ENSDARG00000103696	39.1874	0.948795	0.189857	4.99743	5.81002e-07	8.80559e-06	22	5518313	5529241	-	protein_coding	CABZ01064968.1
ENSDARG00000022129	28508.7	0.236208	0.0472681	4.9972	5.81681e-07	8.81006e-06	7	22792131	22795637	+	protein_coding	rbm4.3
ENSDARG00000009142	6951.12	-0.275771	0.0551861	-4.9971	5.81976e-07	8.81006e-06	20	20731051	20814177	+	protein_coding	ppp1r13bb
ENSDARG00000096041	164.229	0.666881	0.133469	4.99651	5.83763e-07	8.83197e-06	4	45292203	45301719	-	protein_coding	si:ch211-162i8.2
ENSDARG00000016207	34.7626	0.953217	0.190885	4.99368	5.92387e-07	8.95722e-06	24	24064561	24071024	+	protein_coding	zgc:112408
ENSDARG00000010918	1431.71	-0.309802	0.0620571	-4.9922	5.96952e-07	9.021e-06	3	55045345	55079742	-	protein_coding	nprl3
ENSDARG00000052575	128.223	-0.795667	0.159414	-4.99119	6.00089e-07	9.06312e-06	14	41293109	41308561	-	protein_coding	arl13a
ENSDARG00000074270	1464.4	-0.386495	0.0774401	-4.99089	6.01005e-07	9.07167e-06	12	29223277	29233738	-	protein_coding	si:ch211-214e3.5
ENSDARG00000077157	2649.38	-0.414326	0.0830408	-4.98943	6.0558e-07	9.13543e-06	1	25959083	25966411	-	protein_coding	synpo2b
ENSDARG00000012745	1971.03	0.346027	0.0694209	4.98448	6.21292e-07	9.36701e-06	19	34169054	34218156	+	protein_coding	poc1bl
ENSDARG00000009901	2511.63	0.331779	0.0665785	4.98327	6.25184e-07	9.42021e-06	8	25615780	25625800	+	protein_coding	slc38a5a
ENSDARG00000055118	1008.66	-0.498938	0.10014	-4.98242	6.27946e-07	9.45635e-06	16	25535992	25548738	+	protein_coding	mylipb
ENSDARG00000078550	967.901	0.359287	0.0721489	4.97979	6.36517e-07	9.57985e-06	8	32801817	32805214	-	protein_coding	zgc:194839
ENSDARG00000039211	3073.06	-0.283661	0.0569673	-4.97937	6.37927e-07	9.59552e-06	7	26297168	26308242	-	protein_coding	zgc:77439
ENSDARG00000095533	38.957	0.935441	0.187953	4.97699	6.45808e-07	9.70511e-06	16	37948329	38001141	-	protein_coding	si:ch211-198c19.3
ENSDARG00000032614	3416.06	-0.263909	0.0530262	-4.97694	6.45961e-07	9.70511e-06	15	30424644	30832897	-	protein_coding	msi2b
ENSDARG00000020102	14.4711	-0.901853	0.181215	-4.97669	6.468e-07	9.7121e-06	21	40944529	40959709	+	protein_coding	kctd16b
ENSDARG00000101912	11.884	0.855191	0.171978	4.97268	6.60345e-07	9.90975e-06	4	56422335	56427949	+	protein_coding	si:dkey-65l23.2
ENSDARG00000013346	2423.67	0.271884	0.0547161	4.96899	6.73018e-07	1.00941e-05	23	19473934	19486571	-	protein_coding	tasorb
ENSDARG00000045302	3228.56	-0.271009	0.0545505	-4.96805	6.76305e-07	1.01375e-05	24	25467464	25500712	+	protein_coding	smpx
ENSDARG00000052960	1890.31	0.437442	0.0880739	4.96676	6.80817e-07	1.01993e-05	8	48613039	48617664	+	protein_coding	nppa
ENSDARG00000002582	2937.74	-0.28888	0.0581832	-4.965	6.87007e-07	1.02861e-05	9	21030929	21067971	-	protein_coding	tbx15
ENSDARG00000037961	3084.02	0.305869	0.0616195	4.96384	6.91128e-07	1.03384e-05	3	32535985	32541072	-	protein_coding	rcn3
ENSDARG00000052379	3379.09	-0.254524	0.0512761	-4.96379	6.91298e-07	1.03384e-05	8	23615131	23638031	+	protein_coding	ccdc22
ENSDARG00000015495	2529.76	-0.402176	0.0810376	-4.96283	6.94722e-07	1.03836e-05	1	18594145	18615063	-	protein_coding	klf3
ENSDARG00000089039	273.104	0.576403	0.11617	4.96173	6.98664e-07	1.04365e-05	25	35135675	35136267	-	protein_coding	zgc:173585
ENSDARG00000057128	3387.97	-0.438907	0.0884849	-4.96025	7.04022e-07	1.05105e-05	20	47953046	47984895	+	protein_coding	hadhaa
ENSDARG00000070050	1785.03	0.302309	0.0609741	4.958	7.1224e-07	1.06271e-05	1	25491323	25496133	-	protein_coding	sfrp2
ENSDARG00000098081	120.589	-0.774141	0.156154	-4.95754	7.13903e-07	1.06458e-05	17	53273683	53282539	-	protein_coding	GABRR1
ENSDARG00000101063	1043.41	0.343626	0.0693218	4.95697	7.16027e-07	1.06713e-05	5	4533243	4547917	+	protein_coding	CABZ01058650.1
ENSDARG00000087780	3188.61	0.247247	0.0498817	4.95666	7.17167e-07	1.06822e-05	17	49081827	49218502	+	protein_coding	tiam2a
ENSDARG00000092408	166.441	-0.664664	0.13418	-4.95352	7.2881e-07	1.08494e-05	8	16565836	16566479	-	unprocessed_pseudogene	CU467861.7
ENSDARG00000083424	158.601	0.684611	0.138339	4.94878	7.46808e-07	1.1111e-05	2	26501767	26501900	+	snoRNA	BX569796.1
ENSDARG00000039684	1084.68	-0.410677	0.0830167	-4.94692	7.53955e-07	1.1198e-05	20	7052869	7069612	-	protein_coding	sirt5
ENSDARG00000104635	113.266	0.729325	0.147429	4.94695	7.53867e-07	1.1198e-05	8	36268746	36292840	+	protein_coding	mhc2b
ENSDARG00000077228	1078.42	0.38871	0.0785731	4.94712	7.53212e-07	1.1198e-05	25	11795682	12203961	-	protein_coding	ntrk3a
ENSDARG00000041140	397.715	0.47421	0.0959256	4.94352	7.67263e-07	1.13892e-05	18	20468156	20482855	+	protein_coding	ddb2
ENSDARG00000001975	2795.57	-0.404521	0.0818318	-4.94332	7.68051e-07	1.13944e-05	7	35112051	35126374	-	protein_coding	hsd11b2
ENSDARG00000071159	121.311	-0.72162	0.145998	-4.94268	7.70556e-07	1.1425e-05	6	9191980	9201566	+	protein_coding	sft2d2b
ENSDARG00000037278	322.726	0.685259	0.138669	4.94168	7.74521e-07	1.14772e-05	1	25696797	25698039	+	protein_coding	lrata
ENSDARG00000093768	3100.99	-0.293249	0.0593587	-4.94028	7.8011e-07	1.15535e-05	13	4405281	4407074	+	protein_coding	prr18
ENSDARG00000007788	683.026	-0.506647	0.102598	-4.93815	7.88659e-07	1.16734e-05	25	19609712	19666107	-	protein_coding	atp2b1b
ENSDARG00000059658	26.6643	0.945075	0.191399	4.93772	7.90408e-07	1.16926e-05	5	56119974	56125769	+	protein_coding	mrm1
ENSDARG00000075045	69.051	0.84354	0.170919	4.93533	8.00149e-07	1.18233e-05	1	49222163	49225890	-	protein_coding	cxcl18b
ENSDARG00000018061	936.599	0.403868	0.0818307	4.93541	7.99822e-07	1.18233e-05	25	26827139	26833100	-	protein_coding	neil1
ENSDARG00000038609	89.1493	0.790577	0.1602	4.93493	8.01786e-07	1.18407e-05	2	44259481	44283554	-	protein_coding	mpz
ENSDARG00000056252	4812.04	0.221437	0.0448805	4.93394	8.05871e-07	1.18875e-05	8	25041712	25074319	-	protein_coding	sort1b
ENSDARG00000008019	61.4983	-0.933473	0.189193	-4.93399	8.05685e-07	1.18875e-05	25	19695651	19715136	+	protein_coding	mxg
ENSDARG00000117335	129.679	0.713567	0.14465	4.93305	8.09565e-07	1.19284e-05	20	3403646	3416581	+	lincRNA	LO018608.1
ENSDARG00000069377	500.307	0.525504	0.106526	4.9331	8.0936e-07	1.19284e-05	10	17987287	17988779	-	protein_coding	si:dkey-242g16.2
ENSDARG00000071049	515.063	0.475274	0.0963566	4.93245	8.12037e-07	1.19581e-05	20	305034	318532	+	protein_coding	si:dkey-119m7.4
ENSDARG00000103650	91.458	0.914631	0.185453	4.93188	8.14425e-07	1.19864e-05	12	44119431	44307963	-	protein_coding	si:ch73-329n5.1
ENSDARG00000003961	1322.62	0.331952	0.0673226	4.93077	8.1906e-07	1.20478e-05	6	42038357	42049350	-	protein_coding	parp3
ENSDARG00000031761	2337.75	0.328164	0.0665704	4.92959	8.24043e-07	1.21143e-05	5	32323774	32338872	-	protein_coding	dab2
ENSDARG00000043798	75.1022	0.843447	0.171156	4.92795	8.30964e-07	1.22091e-05	4	76692833	76701249	+	protein_coding	ms4a17a.1
ENSDARG00000077906	14649	0.337473	0.0685221	4.92502	8.43512e-07	1.23865e-05	21	4974255	5007163	-	protein_coding	rnf165a
ENSDARG00000111935	15.6573	-0.907516	0.184364	-4.9224	8.54872e-07	1.25462e-05	3	49010986	49015203	-	protein_coding	BX769173.2
ENSDARG00000088862	2345.13	0.298568	0.0606915	4.91943	8.6798e-07	1.27314e-05	17	50798483	50841285	+	protein_coding	stxbp6
ENSDARG00000031658	2502.27	0.313022	0.0636344	4.91907	8.69572e-07	1.27475e-05	2	29795832	29896572	+	protein_coding	si:ch211-207d6.2
ENSDARG00000070213	298.86	-0.609023	0.12382	-4.91862	8.71581e-07	1.27697e-05	11	37848704	37880492	-	protein_coding	etnk2
ENSDARG00000028275	3511.17	-0.355376	0.0722772	-4.91685	8.7947e-07	1.28781e-05	8	46499097	46509194	-	protein_coding	sult1st1
ENSDARG00000023713	4852.82	-0.269133	0.0547482	-4.91582	8.84101e-07	1.29386e-05	2	2737421	2749333	+	protein_coding	aqp1a.1
ENSDARG00000016412	481.115	-0.687516	0.139943	-4.91283	8.977e-07	1.31302e-05	13	23988441	23995876	+	protein_coding	agt
ENSDARG00000036754	6650.81	-0.244986	0.049877	-4.9118	9.0242e-07	1.31918e-05	23	31358087	31372807	-	protein_coding	hmgn3
ENSDARG00000037012	5978.2	-0.337017	0.0686232	-4.91112	9.05562e-07	1.32303e-05	21	26720802	26725478	+	protein_coding	slc3a2b
ENSDARG00000094910	13.3431	0.845315	0.172215	4.90848	9.17838e-07	1.34021e-05	1	43945628	43948826	-	protein_coding	si:dkey-22i16.7
ENSDARG00000075013	522.397	-0.473378	0.0964625	-4.90738	9.23032e-07	1.34704e-05	16	32676516	32727199	-	protein_coding	usp45
ENSDARG00000038974	1626.66	0.331393	0.0675355	4.90694	9.2509e-07	1.34928e-05	8	5119359	5155545	-	protein_coding	FO904844.1
ENSDARG00000062379	2533.07	0.267911	0.0546159	4.90537	9.32497e-07	1.35932e-05	14	3062607	3071638	-	protein_coding	slc35a4
ENSDARG00000044954	9734.05	0.221629	0.0451986	4.90346	9.41653e-07	1.3719e-05	13	555320	638485	-	protein_coding	slit1a
ENSDARG00000058678	81.9231	0.855807	0.174551	4.90289	9.4435e-07	1.37505e-05	19	7810027	7816886	+	protein_coding	aqp10b
ENSDARG00000092949	42.2597	0.924114	0.188496	4.90257	9.459e-07	1.37654e-05	2	14790293	14798305	-	protein_coding	si:ch73-366i20.1
ENSDARG00000063631	6713.25	0.300856	0.0613814	4.90141	9.51501e-07	1.38391e-05	13	353174	377256	-	protein_coding	VIT
ENSDARG00000033953	477.009	0.498903	0.101827	4.8995	9.60828e-07	1.3967e-05	5	29563818	29570141	-	protein_coding	entpd2a.2
ENSDARG00000100697	7802.32	-0.270027	0.0551234	-4.8986	9.65214e-07	1.40229e-05	16	51192654	51214029	+	processed_transcript	FQ323156.1
ENSDARG00000103924	327.801	0.598916	0.122282	4.89783	9.6902e-07	1.40691e-05	17	25397069	25412595	+	protein_coding	zgc:154055
ENSDARG00000058853	1769.68	0.341654	0.0697576	4.89774	9.69476e-07	1.40691e-05	17	6985427	7060477	-	protein_coding	sash1b
ENSDARG00000022303	2597.74	0.298671	0.0609877	4.89723	9.7196e-07	1.40972e-05	2	2168546	2175629	+	protein_coding	higd1a
ENSDARG00000100513	1403.51	0.401487	0.0820335	4.89418	9.8717e-07	1.43098e-05	25	34641535	34650374	+	protein_coding	rps27l
ENSDARG00000023062	1356.08	0.347971	0.0711144	4.89312	9.9252e-07	1.43794e-05	23	45456489	45465320	+	protein_coding	ccn1
ENSDARG00000030107	3841.77	-0.289366	0.0591457	-4.89243	9.95969e-07	1.44213e-05	20	21638396	21806170	-	protein_coding	si:ch211-207i1.2
ENSDARG00000041723	1843.98	-0.341067	0.069717	-4.89216	9.97335e-07	1.4433e-05	5	33018763	33022014	-	protein_coding	TUBB4B
ENSDARG00000074904	481.39	0.567891	0.116106	4.89116	1.00246e-06	1.4499e-05	11	7039258	7078475	-	protein_coding	si:ch211-253b8.5
ENSDARG00000005320	349.49	0.512524	0.104799	4.89053	1.00562e-06	1.45287e-05	5	12032801	12063381	-	protein_coding	nipsnap1
ENSDARG00000032102	1904.01	0.383549	0.0784266	4.89055	1.00557e-06	1.45287e-05	13	9842275	9851472	+	protein_coding	prdx3
ENSDARG00000052497	486.816	-0.467052	0.0955088	-4.89015	1.0076e-06	1.45491e-05	18	12034984	12052132	-	protein_coding	zgc:110789
ENSDARG00000115843	465.791	-0.548538	0.112204	-4.88876	1.01474e-06	1.4644e-05	23	16760844	16773279	+	protein_coding	si:rp71-1k13.6
ENSDARG00000094489	7.82145	0.753446	0.154148	4.88782	1.01958e-06	1.47058e-05	5	38743643	38750607	+	protein_coding	si:dkey-58f10.6
ENSDARG00000101431	1086.81	-0.394072	0.0806436	-4.88659	1.026e-06	1.47901e-05	18	31033121	31051847	-	protein_coding	gas8
ENSDARG00000020239	2218.4	-0.461813	0.0945128	-4.88625	1.02775e-06	1.48072e-05	17	30442517	30470271	+	protein_coding	lpin1
ENSDARG00000040487	613.874	0.464113	0.0949886	4.88598	1.02916e-06	1.48192e-05	17	49276060	49306686	+	protein_coding	zgc:113176
ENSDARG00000055730	76.8861	0.828693	0.169662	4.88439	1.03751e-06	1.49312e-05	16	26846494	26849318	+	protein_coding	trim35-29
ENSDARG00000019856	5591.2	-0.258461	0.0529501	-4.88121	1.05434e-06	1.5165e-05	9	35901553	35922201	+	protein_coding	atp1a1b
ENSDARG00000090930	79.662	-0.819095	0.167844	-4.88009	1.0604e-06	1.52436e-05	3	60129847	60142530	-	protein_coding	si:ch211-120g10.1
ENSDARG00000010602	108.02	-0.764431	0.15668	-4.87893	1.06661e-06	1.53245e-05	5	11407503	11414648	+	protein_coding	zgc:112294
ENSDARG00000052331	668.002	0.48372	0.0991513	4.87861	1.06839e-06	1.53415e-05	7	41403689	41420226	-	protein_coding	abcf2b
ENSDARG00000104312	13.6875	-0.86299	0.176947	-4.87712	1.07645e-06	1.54488e-05	15	17788714	17813680	-	protein_coding	CT573342.2
ENSDARG00000062198	4898.34	0.238439	0.0488905	4.877	1.0771e-06	1.54496e-05	1	16621344	16654161	+	protein_coding	pcm1
ENSDARG00000063594	312.137	-0.558889	0.114603	-4.87675	1.07847e-06	1.54606e-05	23	36816485	36857966	-	protein_coding	hipk1a
ENSDARG00000063212	264.103	-0.555656	0.113976	-4.87519	1.08702e-06	1.55746e-05	9	9953062	9960940	-	protein_coding	prmt2
ENSDARG00000094696	362.872	-0.648322	0.132989	-4.87502	1.08799e-06	1.55799e-05	5	26079177	26083142	+	protein_coding	si:dkey-201c13.2
ENSDARG00000070021	90.3615	0.872208	0.178938	4.87436	1.09164e-06	1.56236e-05	3	40936093	40945724	-	protein_coding	cyp3c4
ENSDARG00000062618	186.173	-0.701214	0.143879	-4.87365	1.09557e-06	1.56711e-05	3	16449489	16458018	+	protein_coding	kcnj12b
ENSDARG00000078989	442.569	-0.580684	0.119158	-4.87324	1.09782e-06	1.56947e-05	18	26719786	26755230	+	protein_coding	alpk3a
ENSDARG00000094577	452.842	-0.589028	0.120908	-4.87169	1.10649e-06	1.581e-05	10	5159474	5221537	+	protein_coding	cdc42se2
ENSDARG00000069313	1159.13	0.324784	0.0666848	4.87043	1.11354e-06	1.59019e-05	7	19588607	19600181	-	protein_coding	oxa1l
ENSDARG00000088984	6455.03	0.229097	0.0470519	4.86902	1.12152e-06	1.60071e-05	12	35836609	35885349	-	protein_coding	cep131
ENSDARG00000037498	921.714	-0.45911	0.0943626	-4.86538	1.14239e-06	1.6296e-05	14	12533559	12837432	-	protein_coding	gria3b
ENSDARG00000098817	2881.84	-0.376392	0.0773902	-4.86356	1.15294e-06	1.64375e-05	24	37274758	37287792	-	protein_coding	KCTD5
ENSDARG00000099198	68.7024	0.848505	0.174556	4.86094	1.16829e-06	1.66471e-05	4	47047574	47048563	-	pseudogene	BX927287.1
ENSDARG00000011371	1918.85	-0.348597	0.0718239	-4.85349	1.21306e-06	1.72756e-05	21	11984804	11996769	-	protein_coding	zgc:64106
ENSDARG00000004452	18960.2	0.219098	0.0451464	4.85306	1.21574e-06	1.73042e-05	23	29357789	29362845	+	protein_coding	tardbpl
ENSDARG00000059856	93.222	-0.760844	0.156783	-4.85284	1.21706e-06	1.73135e-05	5	41800081	41804398	-	protein_coding	alkbh2
ENSDARG00000053254	88346.1	-0.388939	0.0801539	-4.8524	1.21974e-06	1.73422e-05	3	32813047	32818607	-	protein_coding	mylpfa
ENSDARG00000104298	184.002	0.682419	0.14066	4.85156	1.22493e-06	1.74065e-05	6	7429310	7435700	+	antisense	AL953886.2
ENSDARG00000007220	2179.75	0.319411	0.0658846	4.84804	1.24686e-06	1.77085e-05	15	18368808	18574716	-	protein_coding	ncam1b
ENSDARG00000099803	745.637	0.388562	0.0802133	4.84411	1.27181e-06	1.80528e-05	18	50924555	50936344	+	protein_coding	pik3c2g
ENSDARG00000054433	444.723	0.47498	0.0980659	4.84348	1.27586e-06	1.81004e-05	5	35744622	35754882	+	protein_coding	yipf6
ENSDARG00000086236	160.678	0.681586	0.140727	4.84333	1.27678e-06	1.81036e-05	21	7998529	8003782	-	protein_coding	NA
ENSDARG00000056244	799.498	-0.449492	0.0928173	-4.84276	1.28046e-06	1.81459e-05	21	25054419	25062590	+	protein_coding	RFFL
ENSDARG00000099387	373.2	-0.490708	0.101341	-4.84215	1.2844e-06	1.81919e-05	6	19294851	19305589	-	protein_coding	jpt1a
ENSDARG00000093156	4249.59	0.328202	0.067786	4.84174	1.28705e-06	1.82194e-05	23	21473102	21474476	+	protein_coding	si:ch73-21g5.7
ENSDARG00000094192	15.7231	-0.88343	0.182475	-4.84137	1.28947e-06	1.82437e-05	8	20956077	20971940	+	protein_coding	si:dkeyp-82a1.2
ENSDARG00000101037	3148.36	0.269715	0.055739	4.8389	1.30559e-06	1.84581e-05	3	49504918	49514874	-	protein_coding	asf1ba
ENSDARG00000058498	153.419	-0.659685	0.136332	-4.83883	1.30604e-06	1.84581e-05	19	10692165	10730488	-	protein_coding	slc9a3.1
ENSDARG00000104786	926.136	-0.357538	0.0739094	-4.83752	1.3147e-06	1.85703e-05	14	14224729	14534457	+	protein_coding	nlgn3a
ENSDARG00000101032	471.068	-0.465387	0.0962065	-4.83737	1.31568e-06	1.85741e-05	6	9225593	9236315	-	protein_coding	iqcb1
ENSDARG00000030440	6015.89	0.282239	0.0583569	4.83644	1.32187e-06	1.86412e-05	13	45468402	45475289	-	protein_coding	rsrp1
ENSDARG00000017316	1283.63	-0.310097	0.0641166	-4.83646	1.32172e-06	1.86412e-05	13	15762277	15799391	-	protein_coding	bag5
ENSDARG00000101888	576.826	-0.41358	0.0855284	-4.83558	1.32755e-06	1.8701e-05	16	36072328	36093776	-	protein_coding	OSCP1
ENSDARG00000017710	499.714	-0.537896	0.111236	-4.83561	1.32737e-06	1.8701e-05	15	20204627	20233105	-	protein_coding	ppp1r14ab
ENSDARG00000010411	8913.82	0.208269	0.0430722	4.83536	1.32907e-06	1.8707e-05	16	12730310	12756528	+	protein_coding	epn1
ENSDARG00000101677	599.715	0.455748	0.0942542	4.8353	1.32942e-06	1.8707e-05	18	50627084	50635419	+	protein_coding	chrnb4
ENSDARG00000096714	478.279	0.422707	0.087432	4.8347	1.33345e-06	1.87536e-05	3	31058463	31060609	+	protein_coding	si:dkey-66i24.7
ENSDARG00000020764	239.714	0.570987	0.118128	4.83362	1.34076e-06	1.88461e-05	23	19590005	19604413	+	protein_coding	slmapb
ENSDARG00000075666	1728.73	-0.323593	0.0669831	-4.83096	1.35874e-06	1.90886e-05	14	27998755	28001986	-	protein_coding	tsc22d3
ENSDARG00000040971	1840.5	-0.350482	0.07257	-4.82957	1.36831e-06	1.92125e-05	16	12265157	12276225	+	protein_coding	zgc:92606
ENSDARG00000101891	19209.8	0.192089	0.0397762	4.82925	1.37046e-06	1.92323e-05	19	14351559	14438821	+	protein_coding	arid1ab
ENSDARG00000102917	61.904	0.883391	0.182937	4.82892	1.37272e-06	1.92537e-05	4	58298837	58318488	+	lincRNA	CR388095.1
ENSDARG00000030239	802.298	0.371704	0.077061	4.82351	1.41055e-06	1.97736e-05	11	42422370	42459902	+	protein_coding	dennd6aa
ENSDARG00000093198	68.0886	0.872949	0.180984	4.82336	1.41162e-06	1.97779e-05	1	55997172	56032619	-	protein_coding	c3a.4
ENSDARG00000039273	1153.05	-0.355208	0.0736629	-4.82207	1.42077e-06	1.98953e-05	13	33155427	33170733	-	protein_coding	fbln5
ENSDARG00000097581	654.855	0.406754	0.0843573	4.8218	1.42268e-06	1.99034e-05	16	41723047	41737998	-	antisense	CR376740.2
ENSDARG00000062420	1752.35	-0.444595	0.0922057	-4.82177	1.42288e-06	1.99034e-05	22	16839466	17052381	-	protein_coding	nfia
ENSDARG00000052700	1271.94	-0.427908	0.0887682	-4.82051	1.43189e-06	2.00187e-05	1	43695032	43727613	-	protein_coding	SLC9B2
ENSDARG00000041699	99.9272	-0.770024	0.159844	-4.81734	1.45481e-06	2.03283e-05	8	44224692	44299247	-	protein_coding	piwil1
ENSDARG00000024575	717.075	-0.428554	0.0889889	-4.81582	1.46598e-06	2.04732e-05	20	35013433	35052823	-	protein_coding	kif26bb
ENSDARG00000041382	233.598	-0.708002	0.147057	-4.81448	1.47583e-06	2.05997e-05	16	5650494	5671862	-	protein_coding	si:dkey-283b15.2
ENSDARG00000101849	5729.43	-0.265554	0.0551837	-4.81219	1.49286e-06	2.08179e-05	4	8670661	8711031	+	protein_coding	adipor2
ENSDARG00000103026	1040.15	-0.354661	0.073701	-4.81216	1.49306e-06	2.08179e-05	22	24389134	24482035	+	protein_coding	p3h2
ENSDARG00000027915	1168.63	0.337575	0.0701604	4.81148	1.49815e-06	2.08776e-05	24	22740542	22756566	-	protein_coding	zc2hc1a
ENSDARG00000023316	1195.78	-0.347145	0.0721549	-4.8111	1.50098e-06	2.09002e-05	16	1465623	1503023	-	protein_coding	sim1a
ENSDARG00000062790	7471.85	-0.265227	0.0551287	-4.81105	1.50138e-06	2.09002e-05	13	28819767	28902920	+	protein_coding	CU639469.1
ENSDARG00000051899	321.674	-0.541766	0.112614	-4.81083	1.50301e-06	2.09117e-05	25	14425833	14433503	-	protein_coding	exoc3l1
ENSDARG00000089255	1009.27	-0.402658	0.0837104	-4.81013	1.50829e-06	2.09738e-05	25	7675628	7686269	-	protein_coding	kcnj11l
ENSDARG00000075754	3436.47	0.307889	0.0640222	4.80909	1.51618e-06	2.10723e-05	1	55191149	55210619	-	protein_coding	mri1
ENSDARG00000041586	1223.91	-0.41114	0.0855075	-4.80823	1.52275e-06	2.11523e-05	15	17258245	17285188	+	protein_coding	dhx40
ENSDARG00000113076	24.6854	0.917235	0.190799	4.80733	1.52961e-06	2.12362e-05	12	43848633	44024244	-	protein_coding	si:ch211-182p11.1
ENSDARG00000020984	3048.34	-0.305422	0.0635369	-4.80701	1.53207e-06	2.1259e-05	20	122122	147578	-	protein_coding	slc16a10
ENSDARG00000103806	80.8651	0.867351	0.18044	4.80687	1.53315e-06	2.12626e-05	3	6360773	6370802	+	processed_transcript	BX004785.3
ENSDARG00000098193	161.989	0.635601	0.132255	4.80589	1.54066e-06	2.13554e-05	4	55313081	55322519	-	protein_coding	znf998
ENSDARG00000035598	14885.5	0.177952	0.0370346	4.80501	1.54744e-06	2.14266e-05	5	20319518	20419863	+	protein_coding	coro1ca
ENSDARG00000112675	38.4142	0.902839	0.187895	4.80501	1.54745e-06	2.14266e-05	17	53353418	53359028	-	protein_coding	CABZ01068208.1
ENSDARG00000060196	949.338	-0.387157	0.08059	-4.80403	1.55502e-06	2.152e-05	12	46950583	46959990	-	protein_coding	lhpp
ENSDARG00000045003	1434.49	-0.330542	0.0688185	-4.8031	1.56231e-06	2.16093e-05	11	6043741	6048490	-	protein_coding	plvapb
ENSDARG00000090708	627.701	0.440142	0.0916409	4.8029	1.56387e-06	2.16194e-05	17	29216366	29224911	-	protein_coding	si:dkey-28g23.6
ENSDARG00000097352	26.9504	0.91621	0.190818	4.8015	1.57483e-06	2.17594e-05	25	10923099	10928056	+	protein_coding	si:ch211-147g22.7
ENSDARG00000076127	142.835	0.801732	0.167049	4.79937	1.59164e-06	2.19798e-05	13	12299996	12375593	+	protein_coding	gabrb1
ENSDARG00000051953	3324.37	0.24784	0.0516496	4.79848	1.59876e-06	2.20664e-05	5	69878692	69903372	+	protein_coding	ythdc1
ENSDARG00000060771	3790.91	0.348899	0.0727343	4.79691	1.61136e-06	2.22285e-05	14	31668509	31715412	-	protein_coding	map7d3
ENSDARG00000071213	378.258	-0.581205	0.121303	-4.79134	1.65675e-06	2.28359e-05	6	8210114	8244474	-	protein_coding	rgl3a
ENSDARG00000006279	362.551	-0.583118	0.121704	-4.79129	1.65715e-06	2.28359e-05	17	15788099	15820304	+	protein_coding	rragd
ENSDARG00000101281	1042.56	0.348821	0.0728103	4.79082	1.66101e-06	2.2877e-05	23	43950673	43989420	+	protein_coding	corin
ENSDARG00000097525	823.664	0.474632	0.0990976	4.78955	1.6716e-06	2.30106e-05	15	20238427	20239598	-	antisense	AL928724.1
ENSDARG00000001882	1898.76	-0.316235	0.0660371	-4.78874	1.6783e-06	2.30906e-05	6	40715636	40722480	-	protein_coding	kbtbd12
ENSDARG00000069264	517.916	0.423107	0.0883579	4.78856	1.67981e-06	2.30991e-05	1	54865551	54889501	+	protein_coding	si:ch211-196h16.5
ENSDARG00000074590	543.055	0.422598	0.0882733	4.78738	1.68974e-06	2.32234e-05	17	24331047	24439672	-	protein_coding	wdpcp
ENSDARG00000015312	793.144	-0.35695	0.0745757	-4.78641	1.6979e-06	2.33233e-05	1	34496854	34558804	+	protein_coding	klf12a
ENSDARG00000058358	31674.8	0.340512	0.0711513	4.78574	1.70359e-06	2.3389e-05	23	10249625	10254288	-	protein_coding	krt8
ENSDARG00000044155	3224.18	-0.382595	0.0799906	-4.783	1.72699e-06	2.36978e-05	6	32699358	32703317	-	protein_coding	mafaa
ENSDARG00000026799	43.0116	-0.901283	0.188441	-4.78285	1.7283e-06	2.37031e-05	8	23395468	23405105	+	protein_coding	suv39h1a
ENSDARG00000069970	196.365	-0.612673	0.128119	-4.78207	1.73499e-06	2.37824e-05	13	12739282	12741158	+	protein_coding	lingo2b
ENSDARG00000070463	4623.32	0.244008	0.0510306	4.78161	1.73901e-06	2.38249e-05	19	29274384	29294457	-	protein_coding	e2f3
ENSDARG00000078552	652.231	-0.424709	0.0888374	-4.78075	1.74645e-06	2.39142e-05	17	26965350	26977183	+	protein_coding	grhl3
ENSDARG00000021787	7886.01	0.34274	0.0717105	4.7795	1.75735e-06	2.40508e-05	16	19537037	19568795	-	protein_coding	abcb5
ENSDARG00000025046	47.4685	0.889579	0.186149	4.77885	1.76297e-06	2.41149e-05	4	77709677	77712195	+	protein_coding	AL935186.1
ENSDARG00000053201	111.628	-0.811918	0.169903	-4.77872	1.76412e-06	2.4118e-05	16	32736587	32744258	+	protein_coding	zgc:172323
ENSDARG00000068096	1424.67	-0.360339	0.0754077	-4.77854	1.76574e-06	2.41275e-05	5	30414249	30418636	-	protein_coding	atf5a
ENSDARG00000062817	115.07	0.739376	0.154796	4.77646	1.78404e-06	2.43647e-05	12	10448225	10462503	+	protein_coding	crym
ENSDARG00000020443	23.3492	-0.892231	0.186819	-4.77591	1.78895e-06	2.4419e-05	17	5662378	5732299	-	protein_coding	xkr6a
ENSDARG00000054814	3632.63	-0.233193	0.0488281	-4.77579	1.79002e-06	2.44207e-05	16	31453979	31505802	-	protein_coding	ptp4a3b
ENSDARG00000099729	4608.38	-0.246867	0.051705	-4.77453	1.80126e-06	2.4561e-05	1	12763460	12797410	+	protein_coding	pcdh10a
ENSDARG00000026908	14696.9	0.197863	0.0414495	4.77359	1.80969e-06	2.46597e-05	10	3419831	3427630	-	protein_coding	tmed2
ENSDARG00000040141	76.9183	-0.828608	0.173585	-4.77351	1.81039e-06	2.46597e-05	22	1300586	1307143	+	protein_coding	si:ch73-138e16.5
ENSDARG00000105046	2988.13	0.277462	0.0581477	4.77168	1.82692e-06	2.48718e-05	3	12554800	12586613	+	protein_coding	ccnf
ENSDARG00000053485	13417	0.217563	0.0456016	4.77095	1.83357e-06	2.49492e-05	17	45071530	45104750	-	protein_coding	aldh6a1
ENSDARG00000020891	1202.21	0.331919	0.0695888	4.76971	1.84488e-06	2.509e-05	15	45544588	45558281	+	protein_coding	PARL
ENSDARG00000020656	1319.73	0.318488	0.0667834	4.76896	1.85177e-06	2.51706e-05	13	40815011	40955599	+	protein_coding	prkg1a
ENSDARG00000023104	2838.71	-0.238604	0.0500344	-4.7688	1.85325e-06	2.51774e-05	25	32525130	32739724	+	protein_coding	scaper
ENSDARG00000016343	1593.6	0.309142	0.0648403	4.76774	1.86308e-06	2.52977e-05	1	466779	471925	-	protein_coding	zgc:92518
ENSDARG00000069361	265.346	-0.566499	0.118834	-4.76714	1.86859e-06	2.53593e-05	15	22267846	22286918	+	protein_coding	spa17
ENSDARG00000103755	338.017	0.527121	0.110597	4.76614	1.87789e-06	2.54722e-05	4	39749452	39786864	+	protein_coding	si:dkeyp-4c4.1
ENSDARG00000002826	1024.05	0.407635	0.085533	4.76582	1.88089e-06	2.54996e-05	20	32141561	32149020	-	protein_coding	cep57l1
ENSDARG00000013125	1557.49	-0.29875	0.0626989	-4.76485	1.88997e-06	2.56093e-05	9	3388098	3390109	+	protein_coding	dlx1a
ENSDARG00000026664	4021.47	0.239722	0.0503423	4.76185	1.91829e-06	2.59795e-05	18	14693681	14705999	+	protein_coding	uri1
ENSDARG00000086762	203.534	-0.702539	0.147565	-4.76089	1.92739e-06	2.60891e-05	19	20037856	20054565	+	protein_coding	gsdmea
ENSDARG00000077403	1455.68	0.453946	0.0953513	4.76077	1.92852e-06	2.60908e-05	9	30090655	30102778	+	protein_coding	col8a1a
ENSDARG00000095150	122.497	-0.76832	0.161399	-4.76039	1.93223e-06	2.61273e-05	5	23176492	23179335	-	protein_coding	si:dkey-114c15.5
ENSDARG00000093207	76.3746	0.78654	0.165349	4.75686	1.96629e-06	2.65741e-05	18	48541659	48553208	+	processed_transcript	CR786562.1
ENSDARG00000088805	8016.44	0.259859	0.054642	4.75567	1.97793e-06	2.67176e-05	16	29043812	29057849	+	protein_coding	nes
ENSDARG00000045676	10158.7	0.189724	0.0399214	4.75243	2.00986e-06	2.71347e-05	4	13568468	13576215	+	protein_coding	calua
ENSDARG00000070864	200.517	-0.617334	0.130008	-4.74843	2.05005e-06	2.76628e-05	6	28216486	28222592	-	protein_coding	bcl6aa
ENSDARG00000074086	415.752	-0.498324	0.10498	-4.74686	2.06598e-06	2.78489e-05	3	61292934	61336841	-	protein_coding	tecpr1b
ENSDARG00000071294	842.449	0.394656	0.0831397	4.7469	2.06556e-06	2.78489e-05	17	8799450	8855305	+	protein_coding	tonsl
ENSDARG00000043484	17289	-0.186321	0.0392591	-4.74594	2.07544e-06	2.79619e-05	14	7892020	7901635	+	protein_coding	ube2d2
ENSDARG00000077569	485.909	-0.415717	0.0876171	-4.7447	2.08814e-06	2.81183e-05	25	21324587	21344655	+	protein_coding	lrrn3a
ENSDARG00000041839	3863.65	-0.227534	0.0479598	-4.74427	2.09262e-06	2.81641e-05	22	35205016	35263902	+	protein_coding	tsc22d2
ENSDARG00000103271	13366.5	-0.315682	0.0665813	-4.7413	2.12356e-06	2.85658e-05	25	13689059	13703826	-	protein_coding	pla2g15
ENSDARG00000068011	73.6752	0.797165	0.168145	4.74093	2.12743e-06	2.86029e-05	5	13563297	13564961	-	protein_coding	si:ch211-230g14.3
ENSDARG00000079217	408.761	-0.487194	0.102806	-4.73897	2.14807e-06	2.88655e-05	16	6957581	7062949	+	protein_coding	bbs9
ENSDARG00000010445	1816.59	0.264203	0.0557607	4.73815	2.15681e-06	2.89679e-05	18	14885544	14901480	-	protein_coding	trabd
ENSDARG00000095962	86.422	-0.80109	0.169181	-4.73512	2.1893e-06	2.93892e-05	23	44901397	44916800	-	protein_coding	fhdc5
ENSDARG00000074328	2875.46	-0.278416	0.0588261	-4.73287	2.21369e-06	2.97011e-05	10	15777063	15813279	+	protein_coding	apba1b
ENSDARG00000089297	362.939	-0.526159	0.111181	-4.73246	2.21813e-06	2.97454e-05	14	2200748	2203124	-	protein_coding	si:dkeyp-115d7.2
ENSDARG00000067851	543.326	-0.46267	0.0978192	-4.72985	2.24686e-06	3.01152e-05	5	65991151	66001200	+	protein_coding	lcn15
ENSDARG00000042724	3072.82	-0.291155	0.0615744	-4.7285	2.2618e-06	3.02985e-05	15	20363858	20395249	+	protein_coding	supt5h
ENSDARG00000070657	4536.89	0.279329	0.0590746	4.72841	2.26288e-06	3.02985e-05	23	25291890	25301475	+	protein_coding	pa2g4b
ENSDARG00000101998	57.6033	0.843492	0.178392	4.7283	2.26407e-06	3.02988e-05	22	1641546	1644006	+	protein_coding	si:dkey-1b17.2
ENSDARG00000094362	38048.8	-0.390639	0.0826286	-4.72765	2.27131e-06	3.03801e-05	13	24283669	24286390	-	processed_transcript	CR762497.1
ENSDARG00000038643	6566.75	-0.618572	0.13085	-4.72735	2.27472e-06	3.04101e-05	8	21353877	21369028	+	protein_coding	alas2
ENSDARG00000098239	2294.13	-0.271214	0.0574165	-4.72362	2.31683e-06	3.0957e-05	15	43333120	43389922	+	protein_coding	zgc:85932
ENSDARG00000046012	958.731	0.425129	0.0900263	4.72227	2.33223e-06	3.11468e-05	21	39941183	39976240	+	protein_coding	slc47a1
ENSDARG00000088357	1379.39	-0.313595	0.0664204	-4.72136	2.34278e-06	3.12716e-05	18	39487485	39505847	+	protein_coding	acadl
ENSDARG00000038957	311.738	0.55054	0.116612	4.72111	2.34561e-06	3.12933e-05	17	51906052	51929012	+	protein_coding	flvcr2a
ENSDARG00000117348	36.5709	-0.902095	0.191209	-4.71784	2.38359e-06	3.17836e-05	2	58272077	58340517	-	lincRNA	AL954696.2
ENSDARG00000059960	1917.33	-0.324717	0.0688437	-4.71672	2.39677e-06	3.1943e-05	8	47342585	47622532	+	protein_coding	plch2a
ENSDARG00000076609	612.564	0.394859	0.0837414	4.71522	2.41452e-06	3.21572e-05	19	43604255	43611880	+	protein_coding	si:ch211-199g17.9
ENSDARG00000068726	4026.49	-0.262138	0.0555949	-4.71515	2.41532e-06	3.21572e-05	15	36187433	36223417	+	protein_coding	masp1
ENSDARG00000018989	7287.04	-0.24461	0.0518995	-4.71314	2.43927e-06	3.24594e-05	14	23687677	23708159	+	protein_coding	hspa4b
ENSDARG00000079201	3270.72	-0.317852	0.0674433	-4.71288	2.44238e-06	3.24842e-05	23	38379626	38497705	-	protein_coding	tshz2
ENSDARG00000070433	3414.73	-0.229211	0.0486384	-4.71255	2.44639e-06	3.25126e-05	20	28354268	28361574	-	protein_coding	vps18
ENSDARG00000091243	169.093	0.727237	0.154321	4.71249	2.44702e-06	3.25126e-05	20	47196505	47202102	+	protein_coding	znf975
ENSDARG00000113599	43243.7	-0.354968	0.0753312	-4.7121	2.4518e-06	3.25594e-05	3	55114096	55114874	+	protein_coding	hbbe1.1
ENSDARG00000058332	35.2159	-0.899307	0.190897	-4.71095	2.46565e-06	3.27266e-05	23	10352920	10355552	+	protein_coding	krt18a.2
ENSDARG00000041062	495.585	0.503992	0.107013	4.70965	2.48145e-06	3.29195e-05	18	21198761	21218851	-	protein_coding	calb2a
ENSDARG00000093926	11.7156	0.814698	0.173086	4.70689	2.51526e-06	3.3351e-05	16	22022532	22097384	+	lincRNA	CR855277.3
ENSDARG00000001999	2420.89	-0.316615	0.0672679	-4.70677	2.51672e-06	3.33533e-05	7	42460301	42547992	+	protein_coding	adamts18
ENSDARG00000002071	4876.77	-0.352161	0.0748513	-4.70481	2.54098e-06	3.36576e-05	13	11489952	11536951	-	protein_coding	adss2
ENSDARG00000109567	10.4584	0.775629	0.164867	4.70459	2.54379e-06	3.36776e-05	19	5640503	5641825	+	protein_coding	ft2
ENSDARG00000100882	139.014	-0.722017	0.153491	-4.70397	2.55151e-06	3.37627e-05	22	1700551	1704666	+	protein_coding	znf1154
ENSDARG00000003699	3307.4	0.21903	0.0465656	4.70368	2.55509e-06	3.37928e-05	14	22397250	22443502	+	protein_coding	atp7a
ENSDARG00000087393	967.001	0.322765	0.0686212	4.70357	2.5565e-06	3.37943e-05	10	35250204	35257561	-	protein_coding	prr11
ENSDARG00000063553	1660.83	-0.336277	0.0715015	-4.70308	2.56268e-06	3.38587e-05	17	24590176	24602512	+	protein_coding	rlf
ENSDARG00000102433	369.925	-0.51526	0.109606	-4.70101	2.58873e-06	3.41855e-05	14	35424538	35441425	+	protein_coding	sytl4
ENSDARG00000052893	304.187	-0.583636	0.124172	-4.70023	2.59872e-06	3.42999e-05	21	10756153	10759223	+	protein_coding	rx3
ENSDARG00000008904	683.67	0.363577	0.0773658	4.69946	2.60855e-06	3.44122e-05	5	45138933	45284136	+	protein_coding	smarca2
ENSDARG00000102202	1076.14	0.352521	0.0750583	4.69663	2.64492e-06	3.48743e-05	6	3710864	3713097	+	protein_coding	phospho2
ENSDARG00000104099	392.571	-0.504107	0.107347	-4.69603	2.65265e-06	3.49406e-05	3	6204183	6211960	-	lincRNA	FP236513.1
ENSDARG00000016399	1662.43	-0.296555	0.0631491	-4.69611	2.65157e-06	3.49406e-05	2	21063659	21076570	+	protein_coding	riok1
ENSDARG00000079250	408.205	-0.471858	0.100501	-4.69505	2.66547e-06	3.50918e-05	1	19808407	19819096	+	processed_transcript	BX323590.1
ENSDARG00000070098	1105.45	0.340033	0.0724557	4.69297	2.69263e-06	3.54313e-05	1	23573223	23596391	-	protein_coding	lcorl
ENSDARG00000091511	1232.54	0.336157	0.071635	4.69264	2.69698e-06	3.54707e-05	23	42219612	42232124	-	protein_coding	gpx7
ENSDARG00000041040	739.291	0.3686	0.0785622	4.69183	2.70772e-06	3.55938e-05	9	30374180	30385278	-	protein_coding	piga
ENSDARG00000015184	5189.6	-0.261082	0.0556513	-4.69138	2.71362e-06	3.56534e-05	3	38647986	38692920	-	protein_coding	mpp3a
ENSDARG00000068969	38.3565	-0.895483	0.190912	-4.69056	2.72457e-06	3.57792e-05	8	22438397	22455390	+	protein_coding	zgc:153759
ENSDARG00000061794	11561.5	0.223225	0.0476216	4.68747	2.76599e-06	3.63047e-05	21	24984969	25046991	+	protein_coding	jam3b
ENSDARG00000105465	5414.2	-0.235332	0.0502139	-4.6866	2.77786e-06	3.6442e-05	14	24278046	24283719	+	processed_transcript	BX005228.2
ENSDARG00000086481	756.445	0.419287	0.0894886	4.68536	2.79465e-06	3.66438e-05	23	44712587	44723102	-	protein_coding	mogat3a
ENSDARG00000006849	228.605	-0.631345	0.134813	-4.68312	2.8254e-06	3.70283e-05	3	37824267	38625940	+	protein_coding	asic2
ENSDARG00000016337	1702.36	-0.447966	0.0956688	-4.68247	2.83436e-06	3.7127e-05	18	19463424	19484919	-	protein_coding	lctlb
ENSDARG00000077096	317.7	-0.532383	0.113736	-4.68088	2.85645e-06	3.73974e-05	2	45548889	45567702	+	protein_coding	fndc7a
ENSDARG00000058100	297.122	-0.687729	0.146934	-4.68054	2.86117e-06	3.74404e-05	8	13630491	13641022	-	protein_coding	b3gnt3.4
ENSDARG00000045522	985.077	-0.34787	0.0743593	-4.67823	2.89369e-06	3.78468e-05	4	25627146	25647986	+	protein_coding	acot15
ENSDARG00000102640	19457.6	0.240039	0.0513558	4.67405	2.95319e-06	3.86056e-05	25	30343011	30357027	-	protein_coding	pdia3
ENSDARG00000019013	780.382	0.507488	0.108599	4.67303	2.96783e-06	3.87774e-05	21	17478492	17482465	-	protein_coding	barhl1b
ENSDARG00000014165	4320.6	0.276982	0.0592882	4.67179	2.98589e-06	3.89938e-05	18	34542524	34549758	-	protein_coding	ssr3
ENSDARG00000014680	2790.32	-0.282881	0.0605551	-4.67147	2.99055e-06	3.9035e-05	18	26048127	26094678	+	protein_coding	znf710a
ENSDARG00000035652	2191.03	0.253636	0.0543088	4.67026	3.00822e-06	3.92459e-05	5	4332219	4342866	+	protein_coding	sat1a.1
ENSDARG00000029353	3191.32	0.27029	0.0578996	4.66825	3.03783e-06	3.96123e-05	15	43241914	43284021	-	protein_coding	serpine2
ENSDARG00000113858	32.2529	-0.886965	0.190064	-4.66667	3.06124e-06	3.98858e-05	1	8579196	8586066	+	protein_coding	AL928650.4
ENSDARG00000037291	6366.62	-0.247906	0.0531232	-4.66663	3.06187e-06	3.98858e-05	14	24267891	24277805	-	protein_coding	dpf2l
ENSDARG00000070656	1101.78	0.31751	0.0680601	4.66514	3.08405e-06	4.01546e-05	16	12052009	12060782	-	protein_coding	si:ch211-69g19.2
ENSDARG00000073789	61.6545	-0.823093	0.176498	-4.66347	3.10921e-06	4.04618e-05	22	31023204	31032725	+	protein_coding	zmp:0000000735
ENSDARG00000074337	3055.22	0.256285	0.0549589	4.66321	3.1131e-06	4.04922e-05	6	57634359	57722816	-	protein_coding	cbfa2t2
ENSDARG00000089236	86.2156	-0.769702	0.165099	-4.66205	3.13068e-06	4.07004e-05	7	32021668	32142810	+	protein_coding	mettl15
ENSDARG00000102924	82.4602	0.752101	0.161329	4.66191	3.13295e-06	4.07096e-05	22	81798	89987	+	protein_coding	zgc:112334
[truncated: 30,522 more rows]
