# Supplementary material for: Targeting GLP-1 Signaling Ameliorates Cystogenesis in a Zebrafish Model of Nephronophthisis
Source: Int J Mol Sci. 2025 Jul 30;26(15):7366. doi: 10.3390/ijms26157366 (PMC12347336; doi:10.3390/ijms26157366)
Supplement: Supplementary file 1 [file ijms-26-07366-s001.zip › Supplementary Table S2.xlsx]

## Sheet: Omarigliptin_vs_DMSO
Differential Gene Expression Analysis Results of RNAseq Data: Omarigliptin Treatment vs. DMSO Treatment
ENSEMBL_ID	ENTREZ_ID	SYMBOL	NAME	logFC	P.Value	adj.P.Val	average_expression_log2CPM
ENSDARG00000091234	100000332	si:ch73-335l21.4	si:ch73-335l21.4	-1.90148	6.00081e-07	0.00724087	4.57179
ENSDARG00000115978	unknown	unknown	unknown	2.39946	4.54753e-07	0.00724087	9.50852
ENSDARG00000028982	437019	pcca	propionyl-CoA carboxylase subunit alpha	-1.15048	1.35819e-06	0.00907574	5.31458
ENSDARG00000089382	100037361	zgc:158463	zgc:158463	1.61449	1.50429e-06	0.00907574	7.58291
ENSDARG00000055837	557983	arhgef1b	Rho guanine nucleotide exchange factor (GEF) 1b	-0.959762	2.30871e-06	0.0111432	7.0024
ENSDARG00000028213	317731	ttn.2	titin, tandem duplicate 2	-1.01769	5.20452e-06	0.0184117	10.0632
ENSDARG00000052037	553197	trim35-1	tripartite motif containing 35-1	6.07855	5.34049e-06	0.0184117	-3.01761
ENSDARG00000002632	353365	anxa11b	annexin A11b	-1.3901	7.53676e-06	0.0224263	6.59943
ENSDARG00000055527	30208	cmn	calymmin	-1.20808	9.2928e-06	0.0224263	7.78723
ENSDARG00000056913	563867	pcolcea	procollagen C-endopeptidase enhancer a	-1.37335	8.38735e-06	0.0224263	5.23774
ENSDARG00000092228	100002920	si:dkey-27p18.3	si:dkey-27p18.3	2.25461	1.22217e-05	0.0268133	0.514581
ENSDARG00000001953	554477	pfkfb3	6-phosphofructo-2-kinase/fructose-2,6-biphosphatase 3	-1.00779	2.27117e-05	0.0271119	4.92275
ENSDARG00000007576	553473	crybb1l1	crystallin, beta B1, like 1	0.905109	2.35921e-05	0.0271119	7.90571
ENSDARG00000014358	445189	optc	opticin	-1.05055	1.98584e-05	0.0271119	4.74977
ENSDARG00000042492	unknown	unknown	unknown	1.15715	1.92985e-05	0.0271119	3.0521
ENSDARG00000043697	100033387	nefmb	neurofilament medium chain b	-0.939954	1.76723e-05	0.0271119	5.31779
ENSDARG00000045428	553804	mcee	methylmalonyl CoA epimerase	-1.07292	1.99953e-05	0.0271119	3.4664
ENSDARG00000052633	563353	si:ch211-106n13.3	si:ch211-106n13.3	3.66232	1.69905e-05	0.0271119	-0.44361
ENSDARG00000068947	101886093	si:ch211-264e16.1	si:ch211-264e16.1	-1.03101	1.4581e-05	0.0271119	5.07986
ENSDARG00000074667	566559	akt1s1	AKT1 substrate 1 (proline-rich)	0.773585	2.17308e-05	0.0271119	7.17624
ENSDARG00000075819	561276	arhgef2	rho/rac guanine nucleotide exchange factor (GEF) 2	0.901908	2.06381e-05	0.0271119	4.34001
ENSDARG00000068582	767686	rnf44	ring finger protein 44	1.42931	2.49533e-05	0.0273426	3.04088
ENSDARG00000074749	unknown	unknown	unknown	-0.771341	2.6059e-05	0.0273426	6.52738
ENSDARG00000078261	562601	nphp3	nephronophthisis 3	1.1439	2.88285e-05	0.0289883	2.83514
ENSDARG00000007349	402923	dmrt1	doublesex and mab-3 related transcription factor 1	-2.47298	3.46579e-05	0.0305569	0.101548
ENSDARG00000010981	436998	zdhhc3a	zinc finger DHHC-type palmitoyltransferase 3a	1.10602	3.94476e-05	0.0305569	2.50308
ENSDARG00000012422	561679	col11a2	collagen, type XI, alpha 2	-0.739002	4.81922e-05	0.0305569	8.52727
ENSDARG00000015199	556277	cblb	Cbl proto-oncogene B, E3 ubiquitin protein ligase	-0.644046	5.38078e-05	0.0305569	4.82805
ENSDARG00000021566	unknown	unknown	unknown	0.820512	4.70697e-05	0.0305569	4.26183
ENSDARG00000041299	503755	msi1a	musashi RNA binding protein 1a	1.4105	3.74869e-05	0.0305569	3.19253
ENSDARG00000045071	394038	chad	chondroadherin	-0.818236	4.31383e-05	0.0305569	4.9975
ENSDARG00000052765	170451	gria2b	glutamate receptor, ionotropic, AMPA 2b	-0.912915	5.18231e-05	0.0305569	2.96145
ENSDARG00000058381	562552	zgc:171775	zgc:171775	0.689923	5.6882e-05	0.0305569	5.75238
ENSDARG00000059259	321035	pabpc4	poly(A) binding protein, cytoplasmic 4 (inducible form)	0.700273	5.50774e-05	0.0305569	7.82223
ENSDARG00000068409	562092	vgll4l	vestigial like 4 like	-0.933894	4.29375e-05	0.0305569	3.86685
ENSDARG00000077785	567253	atf5b	activating transcription factor 5b	-0.740507	3.73148e-05	0.0305569	7.38327
ENSDARG00000088789	796144	mast1b	microtubule associated serine/threonine kinase 1b	0.967484	5.69785e-05	0.0305569	4.74021
ENSDARG00000091633	101886068	si:dkey-177p2.18	si:dkey-177p2.18	1.17745	5.55013e-05	0.0305569	2.73153
ENSDARG00000092419	559856	vtg7	vitellogenin 7	-1.66119	4.18959e-05	0.0305569	0.994349
ENSDARG00000093546	100537622	si:ch73-56d11.5	si:ch73-56d11.5	-1.63678	4.5962e-05	0.0305569	3.97782
ENSDARG00000096454	403021	ap1m2	adaptor related protein complex 1 subunit mu 2	-1.34262	5.1007e-05	0.0305569	4.45389
ENSDARG00000098011	unknown	unknown	unknown	0.973405	4.87156e-05	0.0305569	4.39155
ENSDARG00000101624	30196	lmnb2	lamin B2	0.59978	4.44431e-05	0.0305569	8.03397
ENSDARG00000102744	406736	mgst3a	microsomal glutathione S-transferase 3a	-1.16288	4.47312e-05	0.0305569	3.6422
ENSDARG00000110069	ambiguous	ambiguous	ambiguous	-1.12579	3.88428e-05	0.0305569	2.66886
ENSDARG00000007396	436864	rnd3b	Rho family GTPase 3b	-0.765534	6.70392e-05	0.0309582	4.44346
ENSDARG00000030349	415139	cryba2a	crystallin, beta A2a	0.669852	8.07589e-05	0.0309582	5.53174
ENSDARG00000030650	561976	r3hdml	R3H domain containing-like	-1.51386	7.80314e-05	0.0309582	1.75743
ENSDARG00000031483	406548	col9a1b	collagen, type IX, alpha 1b	-0.726982	7.3083e-05	0.0309582	9.58028
ENSDARG00000036445	554550	serpinh2	serine (or cysteine) peptidase inhibitor, clade H, member 2	-0.854826	6.97004e-05	0.0309582	4.04123
ENSDARG00000038905	563189	hectd3	HECT domain containing 3	-0.647189	7.93092e-05	0.0309582	6.05949
ENSDARG00000043436	570444	si:dkey-5n18.1	si:dkey-5n18.1	1.16165	7.43766e-05	0.0309582	2.43268
ENSDARG00000043963	566552	si:ch211-241j12.3	si:ch211-241j12.3	-0.88669	7.79384e-05	0.0309582	4.57472
ENSDARG00000045180	322509	acta2	actin alpha 2, smooth muscle	2.03474	7.53864e-05	0.0309582	2.62467
ENSDARG00000058203	403060	smc1al	structural maintenance of chromosomes 1A, like	0.606133	8.21002e-05	0.0309582	7.7544
ENSDARG00000059035	327556	porb	P450 (cytochrome) oxidoreductase b	-0.589224	5.90815e-05	0.0309582	5.68357
ENSDARG00000059304	393740	chchd2	coiled-coil-helix-coiled-coil-helix domain containing 2	-0.626393	8.11962e-05	0.0309582	6.5604
ENSDARG00000086183	100000559	vkorc1	vitamin K epoxide reductase complex, subunit 1	1.2949	7.64661e-05	0.0309582	1.60777
ENSDARG00000092359	100003103	si:dkeyp-113d7.10	si:dkeyp-113d7.10	0.881136	6.87803e-05	0.0309582	3.5074
ENSDARG00000094576	unknown	unknown	unknown	-4.22566	6.11517e-05	0.0309582	-3.5426
ENSDARG00000098424	563292	LOC563292	zinc finger Y-chromosomal protein 1-like	0.701961	7.22935e-05	0.0309582	4.46762
ENSDARG00000101482	406339	hk2	hexokinase 2	-0.807149	7.48207e-05	0.0309582	4.46383
ENSDARG00000112527	unknown	unknown	unknown	-0.751424	6.881e-05	0.0309582	4.08116
ENSDARG00000117000	unknown	unknown	unknown	-0.911055	6.89481e-05	0.0309582	3.78897
ENSDARG00000004537	557048	kmt2a	lysine (K)-specific methyltransferase 2A	0.639688	8.43312e-05	0.0311274	5.92268
ENSDARG00000102435	393311	plekhf1	pleckstrin homology domain containing, family F (with FYVE domain) member 1	-1.28695	8.51285e-05	0.0311274	2.93968
ENSDARG00000002213	245946	invs	inversin	-0.679648	9.34503e-05	0.0313614	3.79416
ENSDARG00000018788	555134	st8sia2	ST8 alpha-N-acetyl-neuraminide alpha-2,8-sialyltransferase 2	1.13908	9.33207e-05	0.0313614	1.99512
ENSDARG00000055290	335407	mpeg1.1	macrophage expressed 1, tandem duplicate 1	0.842501	9.23328e-05	0.0313614	2.99442
ENSDARG00000076981	557409	zgc:198329	zgc:198329	3.20219	9.35656e-05	0.0313614	-1.90877
ENSDARG00000077383	368215	anxa11a	annexin A11a	0.517395	9.28039e-05	0.0313614	6.66126
ENSDARG00000112909	unknown	unknown	unknown	1.02676	8.90421e-05	0.0313614	3.91079
ENSDARG00000000551	368885	slc1a4	solute carrier family 1 member 4	-0.475129	0.00011137	0.0318687	7.06213
ENSDARG00000003835	81534	stom	stomatin	0.628427	0.000114935	0.0318687	7.21232
ENSDARG00000011170	494050	ndrg2	NDRG family member 2	0.518698	0.000105497	0.0318687	7.0212
ENSDARG00000016548	561194	eif5b	eukaryotic translation initiation factor 5B	-1.12369	0.000119968	0.0318687	7.70815
ENSDARG00000016864	493608	farsb	phenylalanyl-tRNA synthetase subunit beta	-0.6435	0.000109107	0.0318687	6.19418
ENSDARG00000017785	791177	zgc:158689	zgc:158689	0.910307	0.000122398	0.0318687	2.67233
ENSDARG00000024548	553178	cryba4	crystallin, beta A4	0.58625	0.000104833	0.0318687	7.23997
ENSDARG00000039173	30443	ctslb	cathepsin Lb	1.90624	0.000120664	0.0318687	2.47237
ENSDARG00000055938	751700	tspan14	tetraspanin 14	0.515721	0.000116158	0.0318687	5.72868
ENSDARG00000057504	100003805	si:dkey-202g17.3	si:dkey-202g17.3	-0.962671	0.000117188	0.0318687	3.00581
ENSDARG00000058946	556989	LOC556989	myosin-IIIb	-0.636566	0.000109122	0.0318687	5.33507
ENSDARG00000060093	558314	dapk1	death-associated protein kinase 1	-0.653075	0.000122811	0.0318687	5.11868
ENSDARG00000062040	100330945	atp8b5a	ATPase phospholipid transporting 8B5a	-0.81146	0.000114884	0.0318687	3.74398
ENSDARG00000074708	560136	armc3	armadillo repeat containing 3	1.33401	0.000109573	0.0318687	1.66521
ENSDARG00000078322	100149543	col12a1a	collagen, type XII, alpha 1a	-0.645256	0.000116811	0.0318687	8.94775
ENSDARG00000090286	322701	serpina1	serpin peptidase inhibitor, clade A (alpha-1 antiproteinase, antitrypsin), member 1	-1.37973	0.000110658	0.0318687	7.08236
ENSDARG00000092644	570775	ago1	argonaute RISC component 1	1.63421	0.000102098	0.0318687	4.68254
ENSDARG00000098408	792854	stbd1	starch binding domain 1	1.20639	0.00012154	0.0318687	4.01117
ENSDARG00000100427	unknown	unknown	unknown	-0.66793	0.000114308	0.0318687	4.48619
ENSDARG00000103193	100536643	LOC100536643	zinc-binding protein A33-like	-0.831892	9.79414e-05	0.0318687	3.42083
ENSDARG00000103663	100150223	ninj1	ninjurin 1	1.24001	0.000108586	0.0318687	1.89298
ENSDARG00000103108	100331938	LOC100331938	activin receptor type-2B-like	0.605485	0.000124165	0.0318775	4.82869
ENSDARG00000078576	570278	setd5	SET domain containing 5	0.828113	0.000125896	0.0319815	3.68433
ENSDARG00000096829	436959	blvrb	biliverdin reductase B	0.577944	0.000127356	0.0320155	5.22547
ENSDARG00000008832	559850	neu1	neuraminidase 1	0.635406	0.000133359	0.0324021	4.54403
ENSDARG00000010420	393665	ndrg1b	N-myc downstream regulated 1b	1.15824	0.000134926	0.0324021	2.17736
ENSDARG00000019328	325938	plxna4	plexin A4	-0.580867	0.000137651	0.0324021	5.39473
ENSDARG00000039266	568088	rbm25a	RNA binding motif protein 25a	-0.873678	0.00014112	0.0324021	4.02352
ENSDARG00000060537	100331225	atad2b	ATPase family AAA domain containing 2B	0.581588	0.000135746	0.0324021	5.22593
ENSDARG00000061040	567494	pum2	pumilio RNA-binding family member 2	0.914129	0.000131065	0.0324021	3.76649
ENSDARG00000061417	557021	nub1	negative regulator of ubiquitin-like proteins 1	-1.17807	0.000143663	0.0324021	1.78103
ENSDARG00000076020	567038	pappa2	pappalysin 2	-0.780049	0.000142396	0.0324021	2.84789
ENSDARG00000097075	unknown	unknown	unknown	-3.60165	0.000141663	0.0324021	-3.76835
ENSDARG00000099109	unknown	unknown	unknown	0.824201	0.000137539	0.0324021	5.43746
ENSDARG00000115762	unknown	unknown	unknown	-0.722042	0.000142513	0.0324021	4.142
ENSDARG00000005126	446213	large1	LARGE xylosyl- and glucuronyltransferase 1	1.04213	0.000149295	0.0327539	2.29228
ENSDARG00000054530	337070	rars1	arginyl-tRNA synthetase 1	-0.67958	0.000148384	0.0327539	6.54618
ENSDARG00000104339	100535713	LOC100535713	transcription activator BRG1-like	-0.913395	0.000147548	0.0327539	3.06547
ENSDARG00000099183	799903	fkbp10a	FKBP prolyl isomerase 10a	1.19093	0.000151061	0.0328428	2.24254
ENSDARG00000053875	436859	cryba1b	crystallin, beta A1b	0.538535	0.000156504	0.0330796	7.49503
ENSDARG00000058984	562839	rad23ab	RAD23 homolog A, nucleotide excision repair protein b	-0.646138	0.000157582	0.0330796	3.77058
ENSDARG00000090170	436806	rab11fip4a	RAB11 family interacting protein 4 (class II) a	0.777993	0.000157633	0.0330796	3.87266
ENSDARG00000104014	unknown	unknown	unknown	0.859253	0.000157136	0.0330796	2.89885
ENSDARG00000008203	564359	pax1a	paired box 1a	-1.37013	0.000162731	0.033412	1.24625
ENSDARG00000092659	564337	ppp3r1a	protein phosphatase 3, regulatory subunit B, alpha a	0.775731	0.000162984	0.033412	4.3153
ENSDARG00000100739	unknown	unknown	unknown	-1.1367	0.00016337	0.033412	3.8977
ENSDARG00000030125	394203	sox7	SRY-box transcription factor 7	-0.668833	0.000171924	0.0338685	4.05428
ENSDARG00000036826	553206	ankrd52a	ankyrin repeat domain 52a	1.23362	0.00017026	0.0338685	2.95938
ENSDARG00000090486	110438373	LOC110438373	hepatic triacylglycerol lipase-like	-1.23728	0.000172015	0.0338685	2.46347
ENSDARG00000099776	100000775	glula	glutamate-ammonia ligase (glutamine synthase) a	0.725229	0.000170664	0.0338685	7.29532
ENSDARG00000103929	393364	ildr1a	immunoglobulin-like domain containing receptor 1a	-0.875523	0.00017262	0.0338685	5.62383
ENSDARG00000032737	170452	gria3a	glutamate receptor, ionotropic, AMPA 3a	-0.933802	0.000185156	0.0355648	3.15019
ENSDARG00000040118	541546	zgc:113232	zgc:113232	-0.518588	0.000185686	0.0355648	7.75889
ENSDARG00000077139	unknown	unknown	unknown	-0.735339	0.000185553	0.0355648	4.59179
ENSDARG00000099425	557557	cfi	complement factor I	-1.30351	0.000187428	0.0356157	6.59086
ENSDARG00000040387	641478	mmd	monocyte to macrophage differentiation-associated	0.65297	0.00019043	0.0356301	4.36328
ENSDARG00000043798	550480	ms4a17a.1	membrane-spanning 4-domains, subfamily A, member 17A.1	-1.75925	0.000190479	0.0356301	1.31061
ENSDARG00000053896	100038803	slc30a1b	solute carrier family 30 member 1b	0.859618	0.000191932	0.0356301	3.36972
ENSDARG00000003035	373085	hspa9	heat shock protein 9	-0.472044	0.000204832	0.0357122	8.58489
ENSDARG00000022509	393776	cox4i2	cytochrome c oxidase subunit 4I2	1.02204	0.000210309	0.0357122	2.1546
ENSDARG00000041428	797343	yrdc	yrdC N(6)-threonylcarbamoyltransferase domain containing	-0.57496	0.000219002	0.0357122	5.01109
ENSDARG00000041665	170782	mkrn1	makorin, ring finger protein, 1	-0.72379	0.000214322	0.0357122	3.98342
ENSDARG00000041923	100034523	ccl38.6	chemokine (C-C motif) ligand 38, duplicate 6	-3.59766	0.000219011	0.0357122	-3.99234
ENSDARG00000041925	436857	cryba2b	crystallin, beta A2b	0.505388	0.000202692	0.0357122	7.04658
ENSDARG00000042014	791124	cyp11c1	cytochrome P450, family 11, subfamily C, polypeptide 1	-1.58316	0.000211301	0.0357122	0.671522
ENSDARG00000043710	442922	parvaa	parvin, alpha a	0.771039	0.000216385	0.0357122	3.97059
ENSDARG00000076221	100006523	fthl28	ferritin, heavy polypeptide-like 28	-1.00977	0.000202965	0.0357122	4.30057
ENSDARG00000076290	325317	calr	calreticulin	0.523295	0.000196155	0.0357122	5.91731
ENSDARG00000082753	unknown	unknown	unknown	1.0729	0.000217698	0.0357122	7.19864
ENSDARG00000088137	101882832	adgrg2a	adhesion G protein-coupled receptor G2a	-1.12831	0.000202052	0.0357122	3.05121
ENSDARG00000097017	402881	mical3a	microtubule associated monooxygenase, calponin and LIM domain containing 3a	0.729528	0.000204001	0.0357122	3.84235
ENSDARG00000098801	100330841	sbno2a	strawberry notch homolog 2a	1.1655	0.00021665	0.0357122	2.31842
ENSDARG00000101047	406376	rtcb	RNA 2',3'-cyclic phosphate and 5'-OH ligase	-1.08522	0.000213314	0.0357122	4.88491
ENSDARG00000101900	321940	xrn2	5'-3' exoribonuclease 2	0.445793	0.000213584	0.0357122	6.25439
ENSDARG00000104483	445568	gipc1	GIPC PDZ domain containing family, member 1	1.10516	0.000214805	0.0357122	2.43938
ENSDARG00000117312	321191	sb:cb288	sb:cb288	0.668221	0.000195612	0.0357122	3.43125
ENSDARG00000024492	321212	col9a2	procollagen, type IX, alpha 2	-0.458128	0.000221986	0.0359542	8.62335
ENSDARG00000005586	568779	zbtb20	zinc finger and BTB domain containing 20	2.47667	0.000229482	0.0362757	-1.68574
ENSDARG00000043309	unknown	unknown	unknown	-0.783737	0.000230368	0.0362757	3.29254
ENSDARG00000088091	799355	pfn1	profilin 1	0.429442	0.000231486	0.0362757	9.2929
ENSDARG00000089124	100334599	hbae1.3	hemoglobin, alpha embryonic 1.3	-0.678823	0.000227773	0.0362757	7.63468
ENSDARG00000097827	563149	lrp1aa	low density lipoprotein receptor-related protein 1Aa	-0.635788	0.000227699	0.0362757	6.08828
ENSDARG00000033840	569256	fat3a	FAT atypical cadherin 3a	0.728625	0.000233672	0.036382	4.31689
ENSDARG00000007086	436621	aqp10a	aquaporin 10a	2.70915	0.000268545	0.0365904	-1.99421
ENSDARG00000007996	323702	pou2f1b	POU class 2 homeobox 1b	0.631284	0.000264138	0.0365904	5.4301
ENSDARG00000011615	556489	mybpc3	myosin binding protein C3	-0.477709	0.000248911	0.0365904	7.34099
ENSDARG00000017034	550580	sqor	sulfide quinone oxidoreductase	0.574519	0.000242297	0.0365904	5.43718
ENSDARG00000021739	768198	klhl24a	kelch-like family member 24a	1.01092	0.000263894	0.0365904	2.71893
ENSDARG00000026165	565402	col11a1a	collagen, type XI, alpha 1a	-0.464529	0.000268621	0.0365904	9.89259
ENSDARG00000030224	550585	ppp2caa	protein phosphatase 2 catalytic subunit alpha a	0.607597	0.000261741	0.0365904	4.44506
ENSDARG00000036499	565931	zgc:162171	zgc:162171	1.44412	0.000240595	0.0365904	0.645606
ENSDARG00000037639	337865	nkx3-2	NK3 homeobox 2	-0.9148	0.000265295	0.0365904	4.08712
ENSDARG00000044575	114427	vars1	valyl-tRNA synthetase 1	-0.629943	0.000251244	0.0365904	6.34503
ENSDARG00000056717	100170827	vars2	valyl-tRNA synthetase 2, mitochondrial	-0.72679	0.000269387	0.0365904	3.45644
ENSDARG00000058488	566118	adora2ab	adenosine A2a receptor b	1.05344	0.000252142	0.0365904	1.81921
ENSDARG00000061303	567419	oca2	oculocutaneous albinism II	-0.746557	0.00025769	0.0365904	3.94102
ENSDARG00000061699	561005	sipa1l3	signal-induced proliferation-associated 1 like 3	0.858988	0.000272744	0.0365904	3.82436
ENSDARG00000067975	100037369	atp5if1a	ATP synthase inhibitory factor subunit 1a	-0.429219	0.000266839	0.0365904	6.34193
ENSDARG00000069093	562496	col2a1a	collagen, type II, alpha 1a	-0.486261	0.000239571	0.0365904	11.0289
ENSDARG00000074745	100333762	zmp:0000000760	zmp:0000000760	-0.658326	0.000272915	0.0365904	7.86647
ENSDARG00000078557	799595	si:ch211-57n23.4	si:ch211-57n23.4	0.534362	0.000260706	0.0365904	6.46822
ENSDARG00000086786	550360	mfsd10	major facilitator superfamily domain containing 10	0.607117	0.000264859	0.0365904	3.46538
ENSDARG00000090035	403306	rtn4r	reticulon 4 receptor	-0.645485	0.000257347	0.0365904	3.29226
ENSDARG00000094093	unknown	unknown	unknown	-0.979918	0.000265279	0.0365904	2.06878
ENSDARG00000097886	unknown	unknown	unknown	-1.19034	0.000247034	0.0365904	1.46729
ENSDARG00000099768	402845	si:ch211-272n13.3	si:ch211-272n13.3	0.606838	0.000248361	0.0365904	4.76176
ENSDARG00000103255	unknown	unknown	unknown	-3.35092	0.000244469	0.0365904	-3.86485
ENSDARG00000113671	unknown	unknown	unknown	2.57913	0.000270777	0.0365904	-0.683377
ENSDARG00000002968	562916	a1cf	apobec1 complementation factor	0.610359	0.000278929	0.0366009	4.71078
ENSDARG00000007461	570262	srgap1a	SLIT-ROBO Rho GTPase activating protein 1a	0.917787	0.000290024	0.0366009	4.39425
ENSDARG00000013250	449661	tars1	threonyl-tRNA synthetase 1	-0.506946	0.000282638	0.0366009	7.66825
ENSDARG00000014746	449554	rbfox1	RNA binding fox-1 homolog 1	-0.718812	0.000285107	0.0366009	5.21007
ENSDARG00000032218	566019	acss3	acyl-CoA synthetase short chain family member 3	-0.860287	0.000278957	0.0366009	2.54235
ENSDARG00000052402	321084	dnmt3ba	DNA (cytosine-5-)-methyltransferase 3 beta, duplicate a	0.641688	0.000286719	0.0366009	6.81553
ENSDARG00000063126	571441	gusb	glucuronidase, beta	-0.434146	0.000289771	0.0366009	5.68257
ENSDARG00000071475	64265	aox5	aldehyde oxidase 5	-0.533216	0.000294367	0.0366009	5.5634
ENSDARG00000073909	559938	ppip5k1b	diphosphoinositol pentakisphosphate kinase 1b	-0.490693	0.000292351	0.0366009	4.65559
ENSDARG00000076856	555681	frem2a	FRAS1 related extracellular matrix 2a	0.567833	0.000278593	0.0366009	5.77169
ENSDARG00000078473	447862	nucks1a	nuclear casein kinase and cyclin-dependent kinase substrate 1a	0.505626	0.000286796	0.0366009	8.76983
ENSDARG00000091918	unknown	unknown	unknown	-2.29398	0.000283657	0.0366009	-0.615812
ENSDARG00000095514	unknown	unknown	unknown	2.56183	0.000281459	0.0366009	-1.19803
ENSDARG00000105271	100003446	sept4b	septin 4b	-0.760224	0.000295743	0.0366009	3.90875
ENSDARG00000109054	unknown	unknown	unknown	2.8374	0.000295377	0.0366009	-2.05393
ENSDARG00000008403	100002812	phospho1	phosphoethanolamine/phosphocholine phosphatase 1	0.763416	0.000300766	0.0370326	4.51012
ENSDARG00000056725	561025	hmgb3a	high mobility group box 3a	0.670317	0.000302344	0.0370379	8.51273
ENSDARG00000001710	561345	flot1a	flotillin 1a	0.485121	0.000310655	0.0373449	6.00475
ENSDARG00000011665	336425	aldoaa	aldolase a, fructose-bisphosphate, a	0.803842	0.000314848	0.0373449	9.30834
ENSDARG00000030297	555983	sox13	SRY-box transcription factor 13	0.553816	0.000320325	0.0373449	5.77685
ENSDARG00000078388	102725534	glis2a	GLIS family zinc finger 2a	-1.28761	0.000310612	0.0373449	2.6814
ENSDARG00000088040	557652	mdp1	magnesium dependent phosphatase 1	-0.617862	0.000318354	0.0373449	3.76259
ENSDARG00000099283	559643	epb41a	erythrocyte membrane protein band 4.1a	0.554225	0.000315455	0.0373449	4.33956
ENSDARG00000102473	797138	zgc:171673	zgc:171673	0.855723	0.000316641	0.0373449	2.66999
ENSDARG00000102808	321315	calr3b	calreticulin 3b	0.655697	0.000306914	0.0373449	6.21853
ENSDARG00000104861	unknown	unknown	unknown	0.557899	0.000313815	0.0373449	3.85299
ENSDARG00000110545	unknown	unknown	unknown	-0.750228	0.00031976	0.0373449	3.41823
ENSDARG00000012194	393839	scp2a	sterol carrier protein 2a	0.560016	0.000327789	0.0376692	5.31172
ENSDARG00000074001	554132	crygmxl2	crystallin, gamma MX, like 2	1.03082	0.000327282	0.0376692	4.93161
ENSDARG00000093005	560704	si:dkey-33c12.11	si:dkey-33c12.11	-1.32186	0.000325871	0.0376692	0.536723
ENSDARG00000076667	171473	ccng1	cyclin G1	0.458475	0.000332998	0.0377288	10.5399
ENSDARG00000092551	unknown	unknown	unknown	-1.07742	0.000331868	0.0377288	1.28441
ENSDARG00000104806	334373	fbxw11a	F-box and WD repeat domain containing 11a	-0.506303	0.000332798	0.0377288	5.68449
ENSDARG00000010316	394188	qars1	glutaminyl-tRNA synthetase 1	-0.515968	0.000351481	0.037948	6.96438
ENSDARG00000012688	322237	eif1	eukaryotic translation initiation factor 1	-0.424832	0.000356261	0.037948	8.55887
ENSDARG00000015472	118437	gpc4	glypican 4	-0.39483	0.000357339	0.037948	7.26788
ENSDARG00000017321	554230	kdr	kinase insert domain receptor (a type III receptor tyrosine kinase)	0.727207	0.000346796	0.037948	2.81365
ENSDARG00000026759	393460	ldlrb	low density lipoprotein receptor b	-0.988724	0.000350177	0.037948	6.50197
ENSDARG00000028559	326067	march5l	membrane-associated ring finger (C3HC4) 5, like	-0.494079	0.000348852	0.037948	4.64807
ENSDARG00000038141	556410	atf4b	activating transcription factor 4b	-0.511674	0.000338507	0.037948	8.97269
ENSDARG00000061723	564172	tmem64	transmembrane protein 64	0.845097	0.000341378	0.037948	2.86945
ENSDARG00000074597	570926	lzts2a	leucine zipper, putative tumor suppressor 2a	0.616588	0.00034612	0.037948	4.31394
ENSDARG00000087461	100151186	si:dkey-21c1.4	si:dkey-21c1.4	0.79544	0.0003504	0.037948	2.62318
ENSDARG00000094833	751633	coa5	cytochrome C oxidase assembly factor 5	-0.586331	0.000358519	0.037948	4.12401
ENSDARG00000100717	768142	socs5a	suppressor of cytokine signaling 5a	0.543854	0.000354162	0.037948	4.56994
ENSDARG00000105465	107195253	LOC107195253	uncharacterized LOC107195253	-0.66259	0.000352679	0.037948	4.36138
ENSDARG00000114067	324950	tspan17	tetraspanin 17	0.894839	0.000346957	0.037948	3.72455
ENSDARG00000114125	100005210	si:dkey-261m9.19	si:dkey-261m9.19	1.37229	0.000343332	0.037948	0.225177
ENSDARG00000037017	170784	ube4b	ubiquitination factor E4B, UFD2 homolog (S. cerevisiae)	-0.520109	0.000366481	0.0380682	6.28108
ENSDARG00000038786	564652	smarcd3a	SWI/SNF related, matrix associated, actin dependent regulator of chromatin, subfamily d, member 3a	-0.436618	0.000370697	0.0380682	5.30444
ENSDARG00000056151	437022	tyrp1b	tyrosinase-related protein 1b	-0.616763	0.00036916	0.0380682	7.8382
ENSDARG00000079281	559449	tesk1b	testis associated actin remodelling kinase 1b	-0.632266	0.000365031	0.0380682	3.13543
ENSDARG00000083357	100033696	mir203b	microRNA 203b	-3.87841	0.000366512	0.0380682	-3.22763
ENSDARG00000087780	100334442	tiam2a	TIAM Rac1 associated GEF 2a	0.684689	0.000367919	0.0380682	5.34138
ENSDARG00000116047	unknown	unknown	unknown	-3.54374	0.000365501	0.0380682	-4.08076
ENSDARG00000096420	unknown	unknown	unknown	-1.22758	0.000375327	0.0383804	0.283967
ENSDARG00000061948	559784	amotl2b	angiomotin like 2b	-0.648036	0.000381552	0.0386039	5.30774
ENSDARG00000075225	101884554	si:ch211-223a10.1	si:ch211-223a10.1	0.867346	0.000381945	0.0386039	1.52732
ENSDARG00000075864	557459	igsf9a	immunoglobulin superfamily, member 9a	0.553477	0.000383911	0.0386039	4.71341
ENSDARG00000079482	497568	gid4	GID complex subunit 4 homolog	0.703806	0.000382953	0.0386039	2.89302
ENSDARG00000055705	327320	f5	coagulation factor V	-0.58381	0.000385931	0.0386459	5.4577
ENSDARG00000002255	445478	epb41l3a	erythrocyte membrane protein band 4.1-like 3a	-0.491891	0.000395867	0.0387994	4.34784
ENSDARG00000004574	563394	gtf3c2	general transcription factor IIIC, polypeptide 2, beta	0.963287	0.000392109	0.0387994	3.63081
ENSDARG00000025338	336977	hagh	hydroxyacylglutathione hydrolase	-0.564973	0.000389743	0.0387994	5.4851
ENSDARG00000028800	569358	cyth2	cytohesin 2	0.94029	0.000400042	0.0387994	2.41755
ENSDARG00000056267	794716	dixdc1b	DIX domain containing 1b	0.513467	0.000397518	0.0387994	4.13475
ENSDARG00000070452	767649	saraf	store-operated calcium entry-associated regulatory factor	-0.646124	0.000397509	0.0387994	5.06259
ENSDARG00000078751	100331669	tpp2	tripeptidyl peptidase 2	-0.434151	0.00039605	0.0387994	5.76005
ENSDARG00000101393	100535653	si:dkey-31g6.6	si:dkey-31g6.6	0.657957	0.000400325	0.0387994	5.3054
ENSDARG00000012196	565199	fer	fer (fps/fes related) tyrosine kinase	0.816254	0.000430003	0.0394402	3.373
ENSDARG00000033760	562810	pmelb	premelanosome protein b	0.683179	0.000430853	0.0394402	5.15456
ENSDARG00000043211	406351	ripk4	receptor-interacting serine-threonine kinase 4	-0.629646	0.000424045	0.0394402	3.54854
ENSDARG00000044153	100003223	ppp1cb	protein phosphatase 1, catalytic subunit, beta isozyme	0.561461	0.000434907	0.0394402	7.49241
ENSDARG00000055349	386959	pknox2	pbx/knotted 1 homeobox 2	-0.800817	0.000424779	0.0394402	4.32866
ENSDARG00000059472	101885883	arhgap31	Rho GTPase activating protein 31	0.789337	0.000425866	0.0394402	3.32969
ENSDARG00000060016	556086	nsd1a	nuclear receptor binding SET domain protein 1a	0.473569	0.000414366	0.0394402	5.79825
ENSDARG00000068870	565685	fance	FA complementation group E	-0.782399	0.000438786	0.0394402	2.51779
ENSDARG00000070331	100148804	muc5.1	mucin 5.1, oligomeric mucus/gel-forming	-1.62039	0.000436649	0.0394402	5.40463
ENSDARG00000071004	767657	abhd12	abhydrolase domain containing 12, lysophospholipase	0.410401	0.000438277	0.0394402	5.07932
ENSDARG00000071424	563359	ap3d1	adaptor related protein complex 3 subunit delta 1	0.453853	0.00043067	0.0394402	5.7383
ENSDARG00000075058	393704	gabra6a	gamma-aminobutyric acid type A receptor subunit alpha6a	-2.51419	0.000434317	0.0394402	-1.20246
ENSDARG00000076622	572029	atp13a3	ATPase 13A3	0.821036	0.000434265	0.0394402	2.58209
ENSDARG00000095139	101885092	LOC101885092	uncharacterized LOC101885092	-1.06043	0.000440418	0.0394402	1.41209
ENSDARG00000095157	799515	tmem14a	transmembrane protein 14A	-0.756817	0.000428746	0.0394402	2.92111
ENSDARG00000097547	unknown	unknown	unknown	-3.2543	0.000425842	0.0394402	-3.95968
ENSDARG00000101997	108183322	LOC108183322	NACHT, LRR and PYD domains-containing protein 12-like	-2.39287	0.000409517	0.0394402	-1.37175
ENSDARG00000102234	100148657	si:ch211-71n6.4	si:ch211-71n6.4	1.14392	0.000434036	0.0394402	2.55709
ENSDARG00000102593	799802	si:ch211-214b16.2	si:ch211-214b16.2	-1.47131	0.000441257	0.0394402	1.32956
ENSDARG00000105590	100537515	si:cabz01007794.1	si:cabz01007794.1	-0.709709	0.000437032	0.0394402	7.55016
ENSDARG00000105648	101883658	si:cabz01102082.1	si:cabz01102082.1	-0.661394	0.000434032	0.0394402	4.24371
ENSDARG00000014655	567611	itpr1a	inositol 1,4,5-trisphosphate receptor, type 1a	0.735143	0.00044871	0.0395908	3.18447
ENSDARG00000018303	30700	etv4	ETS variant transcription factor 4	-0.58995	0.000451144	0.0395908	4.52405
ENSDARG00000020956	406473	pck2	phosphoenolpyruvate carboxykinase 2 (mitochondrial)	0.528635	0.000449236	0.0395908	7.40366
ENSDARG00000053467	378721	gtpbp1	GTP binding protein 1	-0.853567	0.000449734	0.0395908	7.27099
ENSDARG00000117411	101887009	LOC101887009	uncharacterized LOC101887009	-2.28403	0.000445683	0.0395908	-1.4999
ENSDARG00000068128	571470	ppp1r15b	protein phosphatase 1, regulatory subunit 15B	-1.32827	0.000454299	0.0395936	2.93549
ENSDARG00000087525	564731	mfsd8l1	major facilitator superfamily domain containing 8-like 1	1.11029	0.000456099	0.0395936	2.14345
ENSDARG00000100972	566080	myh11b	myosin, heavy chain 11b, smooth muscle	0.927015	0.000456047	0.0395936	1.3549
ENSDARG00000011785	192294	tbx6	T-box transcription factor 6	-1.064	0.000462903	0.0397984	1.91196
ENSDARG00000033804	566205	snx27a	sorting nexin 27a	0.62999	0.000470001	0.0397984	3.98658
ENSDARG00000036994	450056	tbc1d16	TBC1 domain family, member 16	-0.77815	0.000468653	0.0397984	4.40751
ENSDARG00000060103	100005268	cpeb3	cytoplasmic polyadenylation element binding protein 3	1.06464	0.000467895	0.0397984	2.14716
ENSDARG00000100564	568308	sil1	SIL1 nucleotide exchange factor	-0.645402	0.000465173	0.0397984	5.47599
ENSDARG00000105688	unknown	unknown	unknown	-3.30817	0.000468722	0.0397984	-4.20358
ENSDARG00000112993	564234	efnb3a	ephrin-B3a	0.530156	0.000467097	0.0397984	4.01283
ENSDARG00000093068	563665	c3b.1	complement component c3b, tandem duplicate 1	-1.55742	0.000472804	0.0398957	4.21109
ENSDARG00000058806	436891	naxe	NAD(P)HX epimerase	-0.583094	0.0004818	0.0405132	4.04077
ENSDARG00000044295	449831	pip5k1ba	phosphatidylinositol-4-phosphate 5-kinase, type I, beta a	-0.902621	0.000484606	0.0406077	1.99956
ENSDARG00000016464	566003	cdc42bpab	CDC42 binding protein kinase alpha (DMPK-like) b	0.497642	0.000491528	0.0409013	4.1354
ENSDARG00000032458	100005996	mark2b	MAP/microtubule affinity-regulating kinase 2b	-0.402945	0.00049372	0.0409013	6.25393
ENSDARG00000040380	368266	arhgef1a	Rho guanine nucleotide exchange factor (GEF) 1a	-0.628624	0.000494813	0.0409013	4.46542
ENSDARG00000097650	100000277	atg2b	autophagy related 2B	2.38476	0.000496178	0.0409013	-0.798104
ENSDARG00000102394	324466	ap1g1	adaptor related protein complex 1 subunit gamma 1	0.426991	0.000496585	0.0409013	5.446
ENSDARG00000043796	550409	ms4a17a.7	membrane-spanning 4-domains, subfamily A, member 17A.7	-1.28328	0.000503278	0.0413116	3.30956
ENSDARG00000013730	568631	slc4a4a	solute carrier family 4 member 4a	0.434796	0.000512505	0.0414049	5.55421
ENSDARG00000028973	550629	tekt2	tektin 2 (testicular)	1.81627	0.00050916	0.0414049	-0.935755
ENSDARG00000034375	404232	chst11	carbohydrate (chondroitin 4) sulfotransferase 11	-0.61258	0.000512993	0.0414049	3.92913
ENSDARG00000056929	563644	kdm6bb	lysine (K)-specific demethylase 6B, b	0.736865	0.000511661	0.0414049	6.21587
ENSDARG00000095696	103908651	si:dkey-240n22.1	si:dkey-240n22.1	-1.70404	0.00051264	0.0414049	1.30065
ENSDARG00000037528	100150331	si:ch211-191a24.4	si:ch211-191a24.4	0.645534	0.000518721	0.0417277	2.90725
ENSDARG00000024325	796455	cert1a	ceramide transporter 1a	0.479716	0.000527038	0.0422558	4.71051
ENSDARG00000076805	100037367	leng8	leukocyte receptor cluster (LRC) member 8	-0.626561	0.000533993	0.0425309	6.11941
ENSDARG00000105574	unknown	unknown	unknown	-3.2717	0.000532528	0.0425309	-3.97609
ENSDARG00000013050	568482	abcc12	ATP-binding cassette, sub-family C (CFTR/MRP), member 12	-1.2813	0.000541913	0.0428957	1.49615
ENSDARG00000029045	436889	peli2	pellino E3 ubiquitin protein ligase family member 2	0.605744	0.000542865	0.0428957	4.06294
ENSDARG00000029204	100333145	tyrp1a	tyrosinase-related protein 1a	-0.728513	0.000544962	0.0428957	6.53065
ENSDARG00000042245	393488	myl13	myosin, light chain 13	-0.391601	0.000545683	0.0428957	9.75291
ENSDARG00000062765	100006350	nsd3	nuclear receptor binding SET domain protein 3	0.442224	0.000551191	0.0429187	4.77714
ENSDARG00000070567	100001129	cadpsb	Ca2+-dependent activator protein for secretion b	-0.531452	0.00055001	0.0429187	4.40421
ENSDARG00000076718	557370	prkra	protein kinase, interferon-inducible double stranded RNA dependent activator	0.5077	0.000551824	0.0429187	4.58006
ENSDARG00000076839	767638	ftr86	finTRIM family, member 86	-1.63842	0.000553089	0.0429187	5.3525
ENSDARG00000078522	555593	si:ch211-80h18.1	si:ch211-80h18.1	-0.638363	0.000558741	0.0432183	5.70744
ENSDARG00000001754	58013	noc2l	NOC2-like nucleolar associated transcriptional repressor	-0.455396	0.000600349	0.0432523	6.05006
ENSDARG00000019564	560581	asap2b	ArfGAP with SH3 domain, ankyrin repeat and PH domain 2b	-0.583492	0.0005778	0.0432523	5.38968
ENSDARG00000020077	393206	nol10	nucleolar protein 10	-0.533567	0.000564161	0.0432523	5.41239
ENSDARG00000025983	403075	l3mbtl3	L3MBTL histone methyl-lysine binding protein 3	1.21868	0.000582726	0.0432523	1.45983
ENSDARG00000036155	450083	gla	galactosidase, alpha	-0.690095	0.000561444	0.0432523	3.22621
ENSDARG00000036700	795591	si:ch211-114n24.6	si:ch211-114n24.6	-0.44803	0.000566236	0.0432523	5.80814
ENSDARG00000040523	567548	smpd2a	sphingomyelin phosphodiesterase 2a	0.756941	0.000575967	0.0432523	4.42618
ENSDARG00000044282	566749	smc5	structural maintenance of chromosomes 5	0.682605	0.000593341	0.0432523	4.26283
ENSDARG00000052279	393155	osgn1	oxidative stress induced growth inhibitor 1	-0.479769	0.000579638	0.0432523	5.64601
ENSDARG00000054307	337153	zgc:77151	zgc:77151	0.537524	0.000582546	0.0432523	4.74242
ENSDARG00000056453	768144	afap1l1b	actin filament associated protein 1-like 1b	-0.622271	0.000597292	0.0432523	3.46985
ENSDARG00000058903	100332121	gpr161b	G protein-coupled receptor 161b	0.544173	0.000593004	0.0432523	4.16438
ENSDARG00000063026	559990	mlc1	modulator of VRAC current 1	-0.897516	0.00058051	0.0432523	2.25351
ENSDARG00000069846	569993	zgc:162944	zgc:162944	-0.435318	0.000600267	0.0432523	6.3551
ENSDARG00000074321	386763	tead3a	TEA domain family member 3 a	0.576416	0.000599605	0.0432523	3.84384
ENSDARG00000075230	101883702	tet1	tet methylcytosine dioxygenase 1	0.83876	0.000582605	0.0432523	2.3847
ENSDARG00000079305	30601	hbae3	hemoglobin alpha embryonic-3	-0.455196	0.000595346	0.0432523	9.84851
ENSDARG00000089981	334065	rnf146	ring finger protein 146	0.462755	0.000566518	0.0432523	4.94372
ENSDARG00000091511	552981	gpx7	glutathione peroxidase 7	0.789165	0.000590493	0.0432523	3.97676
ENSDARG00000101512	792311	tmx4	thioredoxin-related transmembrane protein 4	0.650828	0.000592141	0.0432523	2.66942
ENSDARG00000102015	100537556	LOC100537556	RNA-binding protein Musashi homolog 1-like	0.916965	0.000574409	0.0432523	4.36302
ENSDARG00000104906	378847	mtr	5-methyltetrahydrofolate-homocysteine methyltransferase	-0.604055	0.000585639	0.0432523	4.83973
ENSDARG00000105080	unknown	unknown	unknown	0.649756	0.000600402	0.0432523	3.95854
ENSDARG00000039681	492471	samm50l	sorting and assembly machinery component 50 homolog, like	-0.400782	0.000602458	0.0432712	4.8366
ENSDARG00000019280	569778	lars1b	leucyl-tRNA synthetase 1b	-0.393556	0.000605115	0.0433331	6.54369
ENSDARG00000001818	566347	c3b.2	complement component c3b, tandem duplicate 2	-1.22817	0.000611943	0.0435635	2.86111
ENSDARG00000056328	557574	rhot2	ras homolog family member T2	0.503816	0.000611901	0.0435635	4.2574
ENSDARG00000074634	100003679	keap1b	kelch-like ECH-associated protein 1b	-0.501787	0.000623115	0.0441821	6.09707
ENSDARG00000098215	100330881	zgc:171572	zgc:171572	0.913613	0.000624294	0.0441821	4.30373
ENSDARG00000056744	403061	ela2	elastase 2	-1.18531	0.000627704	0.0442197	0.550774
ENSDARG00000100446	100332904	si:ch211-286o17.1	si:ch211-286o17.1	0.392889	0.00062849	0.0442197	7.614
ENSDARG00000010940	unknown	unknown	unknown	-0.772139	0.000634695	0.0445264	3.94868
ENSDARG00000090690	unknown	unknown	unknown	-0.582427	0.000640571	0.0446789	4.90705
ENSDARG00000105408	unknown	unknown	unknown	-2.66132	0.000639416	0.0446789	1.23652
ENSDARG00000037496	407735	gria4a	glutamate receptor, ionotropic, AMPA 4a	-0.9192	0.000646966	0.0447897	2.22412
ENSDARG00000090052	557933	si:dkey-165a24.9	si:dkey-165a24.9	1.22702	0.00064557	0.0447897	0.348
ENSDARG00000103382	unknown	unknown	unknown	-2.60819	0.000647728	0.0447897	-2.76093
ENSDARG00000006615	792391	hnf1ba	HNF1 homeobox Ba	-0.63539	0.000649608	0.0447913	4.18838
ENSDARG00000040338	436618	hvcn1	hydrogen voltage-gated channel 1	0.561679	0.000651463	0.0447913	3.90757
ENSDARG00000101044	unknown	unknown	unknown	0.41179	0.000653321	0.0447915	4.4289
ENSDARG00000012816	492795	dipk2aa	divergent protein kinase domain 2Aa	0.69703	0.000672295	0.0449432	3.02866
ENSDARG00000013787	550420	gucy1a1	guanylate cyclase 1 soluble subunit alpha 1	-0.911656	0.00066746	0.0449432	1.26664
ENSDARG00000014024	ambiguous	ambiguous	ambiguous	-1.57035	0.000671966	0.0449432	0.379063
ENSDARG00000022456	334116	eno1a	enolase 1a, (alpha)	0.62201	0.00065894	0.0449432	8.86717
ENSDARG00000058593	393344	sri	sorcin	0.599747	0.000668239	0.0449432	6.18077
ENSDARG00000061635	562188	myo5aa	myosin VAa	0.735704	0.000659375	0.0449432	3.68654
ENSDARG00000076814	100001210	gzm3.4	granzyme 3, tandem duplicate 4	-2.17558	0.000671996	0.0449432	-1.79034
ENSDARG00000097523	556746	si:ch73-364h19.1	si:ch73-364h19.1	0.587169	0.00066602	0.0449432	3.28628
ENSDARG00000097524	unknown	unknown	unknown	-1.40102	0.000661687	0.0449432	-0.692889
ENSDARG00000004154	402892	orai1b	ORAI calcium release-activated calcium modulator 1b	0.675316	0.000709817	0.0450929	2.78723
ENSDARG00000005216	567225	megf6	multiple EGF like domains 6	0.977096	0.00068598	0.0450929	1.85887
ENSDARG00000006526	334613	fn1b	fibronectin 1b	-0.993674	0.000693315	0.0450929	9.52883
ENSDARG00000011488	322309	sirt2	sirtuin 2 (silent mating type information regulation 2, homolog) 2 (S. cerevisiae)	0.454203	0.000707944	0.0450929	5.18186
ENSDARG00000021997	402910	cfap206	cilia and flagella associated protein 206	1.69444	0.000719378	0.0450929	-0.374851
ENSDARG00000023472	324004	ctnnb2	catenin, beta 2	-0.466892	0.000701564	0.0450929	8.98032
ENSDARG00000026972	556659	si:ch211-119o8.6	si:ch211-119o8.6	3.3309	0.00071114	0.0450929	-3.39375
ENSDARG00000038754	334202	plk3	polo-like kinase 3 (Drosophila)	-0.415526	0.000692395	0.0450929	6.39426
ENSDARG00000039824	100136847	zgc:172182	zgc:172182	1.73004	0.000715466	0.0450929	-0.468414
ENSDARG00000044356	260407	tp63	tumor protein p63	-0.389775	0.000677825	0.0450929	5.70282
ENSDARG00000045094	560317	smad10a	SMAD family member 10a	1.08525	0.000707449	0.0450929	2.25191
ENSDARG00000057013	692273	cadm3	cell adhesion molecule 3	0.539431	0.000695516	0.0450929	4.01109
ENSDARG00000067626	117604	ywhag1	3-monooxygenase/tryptophan 5-monooxygenase activation protein, gamma polypeptide 1	-0.64055	0.000703164	0.0450929	4.95031
ENSDARG00000068587	406386	rabggtb	Rab geranylgeranyltransferase subunit beta	-0.578878	0.000706135	0.0450929	4.80128
ENSDARG00000076697	unknown	unknown	unknown	0.818664	0.000706877	0.0450929	2.07227
ENSDARG00000077499	562940	plekho1b	pleckstrin homology domain containing, family O member 1b	0.777199	0.000690486	0.0450929	3.92937
ENSDARG00000079939	558436	jmjd1cb	jumonji domain containing 1Cb	-0.408727	0.000717062	0.0450929	6.42499
ENSDARG00000080337	unknown	unknown	unknown	0.760436	0.000716325	0.0450929	7.54488
ENSDARG00000086222	100003245	nat16	N-acetyltransferase 16	0.652128	0.00069596	0.0450929	5.24857
ENSDARG00000089042	30542	foxb1a	forkhead box B1a	-0.557397	0.000679165	0.0450929	4.34348
ENSDARG00000094041	100034647	krt17	keratin 17	0.996238	0.000715365	0.0450929	7.06292
ENSDARG00000095810	unknown	unknown	unknown	-0.890456	0.000718389	0.0450929	3.25468
ENSDARG00000105589	100535633	LOC100535633	E3 ubiquitin-protein ligase TRIM39-like	-1.48402	0.000712101	0.0450929	0.0578393
ENSDARG00000117621	unknown	unknown	unknown	-1.33157	0.000709592	0.0450929	1.11031
ENSDARG00000052625	393785	fkbp1b	FKBP prolyl isomerase 1B	-0.429345	0.000724115	0.0452006	4.729
ENSDARG00000062198	321709	pcm1	pericentriolar material 1	0.445026	0.000724843	0.0452006	6.57637
ENSDARG00000053500	550524	cbsa	cystathionine beta-synthase a	-0.574233	0.000727617	0.0452567	3.20835
ENSDARG00000074949	564609	c1qtnf7	C1q and TNF related 7	-3.09615	0.000735947	0.0453285	-3.67526
ENSDARG00000100679	100126105	lrch3	leucine-rich repeats and calponin homology (CH) domain containing 3	1.32503	0.000731237	0.0453285	3.10795
ENSDARG00000104217	503792	gpc2	glypican 2	-0.673489	0.000736286	0.0453285	3.06
ENSDARG00000117320	unknown	unknown	unknown	0.508248	0.00073491	0.0453285	3.67591
ENSDARG00000043843	unknown	unknown	unknown	0.670684	0.00073817	0.0453289	4.6057
ENSDARG00000058366	561722	si:dkey-222f8.3	si:dkey-222f8.3	0.73582	0.000742097	0.0454544	4.53528
ENSDARG00000008333	373087	znfl2a	zinc finger-like gene 2a	-0.52633	0.000744957	0.045514	5.28105
ENSDARG00000060494	562037	eprs1	glutamyl-prolyl-tRNA synthetase 1	-0.411076	0.000753153	0.0458394	8.51993
ENSDARG00000074244	567649	arhgef10lb	Rho guanine nucleotide exchange factor (GEF) 10-like b	0.573353	0.000754081	0.0458394	3.8169
ENSDARG00000003251	64809	zbtb22b	zinc finger and BTB domain containing 22b	0.724932	0.000763758	0.0458876	2.73173
ENSDARG00000013669	553682	napba	N-ethylmaleimide-sensitive factor attachment protein, beta a	0.768059	0.000764382	0.0458876	2.62716
ENSDARG00000027523	567566	trpc7a	transient receptor potential cation channel, subfamily C, member 7a	-1.47005	0.000761546	0.0458876	-0.626552
ENSDARG00000095893	unknown	unknown	unknown	2.23021	0.000764352	0.0458876	1.83835
ENSDARG00000104307	58051	hoxa1a	homeobox A1a	-0.787516	0.000764068	0.0458876	2.34023
ENSDARG00000041481	553261	smg5	SMG5 nonsense mediated mRNA decay factor	0.378071	0.000768519	0.0459076	6.68622
ENSDARG00000111069	654827	lgi2a	leucine-rich repeat LGI family, member 2a	0.999888	0.000767618	0.0459076	1.13388
ENSDARG00000019963	445143	sfxn1	sideroflexin 1	0.607265	0.000772938	0.0460576	3.71634
ENSDARG00000092099	797776	si:ch211-133n4.6	si:ch211-133n4.6	-1.80721	0.000774965	0.0460646	0.440024
ENSDARG00000100715	326734	tlk1b	tousled-like kinase 1b	0.423718	0.000778187	0.0461425	6.78886
ENSDARG00000098099	393379	zgc:64065	zgc:64065	2.14017	0.000781665	0.0462351	-0.450896
ENSDARG00000004328	799825	lin28aa	lin-28 homolog Aa	1.00249	0.000878254	0.0465502	2.66893
ENSDARG00000005518	564815	slc5a9	solute carrier family 5 member 9	-1.36157	0.000886572	0.0465502	3.08903
ENSDARG00000006878	497383	phf21aa	PHD finger protein 21Aa	0.50613	0.000866403	0.0465502	4.30703
ENSDARG00000008030	406493	myl9b	myosin, light chain 9b, regulatory	0.449909	0.000878083	0.0465502	7.00633
ENSDARG00000012369	378722	rdh10b	retinol dehydrogenase 10b	-0.705625	0.00082055	0.0465502	5.27951
ENSDARG00000013705	436586	ccm2	CCM2 scaffold protein	0.573386	0.000881373	0.0465502	4.10573
ENSDARG00000015312	798629	klf12a	Kruppel-like factor 12a	-0.776675	0.000868769	0.0465502	4.26872
ENSDARG00000015314	323487	zc4h2	zinc finger, C4H2 domain containing	0.414283	0.000862523	0.0465502	6.56825
ENSDARG00000021789	548602	myoc	myocilin	0.422814	0.000804762	0.0465502	5.06349
ENSDARG00000022303	373084	higd1a	HIG1 hypoxia inducible domain family, member 1A	-0.680107	0.00084466	0.0465502	6.75951
ENSDARG00000033367	368909	rrm2b	ribonucleotide reductase M2 b	0.391121	0.000819726	0.0465502	5.94283
ENSDARG00000036073	140816	cebpg	CCAAT enhancer binding protein gamma	-0.503211	0.000894184	0.0465502	6.68588
ENSDARG00000036834	550522	krt92	keratin 92	1.11709	0.000894531	0.0465502	6.50692
ENSDARG00000040564	406555	hnrnpul1	heterogeneous nuclear ribonucleoprotein U-like 1	0.386336	0.000885789	0.0465502	6.84288
ENSDARG00000040778	445255	ralba	v-ral simian leukemia viral oncogene homolog Ba (ras related)	0.557014	0.000789722	0.0465502	3.59398
ENSDARG00000041864	447832	capn3a	calpain 3a, (p94)	0.848493	0.000816402	0.0465502	5.40588
ENSDARG00000042518	557551	hipk2	homeodomain interacting protein kinase 2	0.921904	0.00089501	0.0465502	3.8452
ENSDARG00000043581	393548	gadd45aa	growth arrest and DNA-damage-inducible, alpha, a	-0.558112	0.000876084	0.0465502	3.80153
ENSDARG00000043806	378983	postna	periostin, osteoblast specific factor a	1.10074	0.000796906	0.0465502	2.1116
ENSDARG00000044514	445376	st6gal1	ST6 beta-galactosamide alpha-2,6-sialyltranferase 1	1.62725	0.000827154	0.0465502	-0.64145
ENSDARG00000044691	327285	ppp1r3b	protein phosphatase 1, regulatory subunit 3B	0.507703	0.00086329	0.0465502	5.62722
ENSDARG00000045666	unknown	unknown	unknown	0.463607	0.000804939	0.0465502	4.10655
ENSDARG00000045887	678531	mmp30	matrix metallopeptidase 30	-0.418233	0.000861235	0.0465502	4.74269
ENSDARG00000045968	793551	spg11	SPG11 vesicle trafficking associated, spatacsin	-0.464258	0.000892921	0.0465502	4.90624
ENSDARG00000056200	570148	abcb9	ATP-binding cassette, sub-family B (MDR/TAP), member 9	-0.796438	0.000833334	0.0465502	3.11131
ENSDARG00000056609	368412	atad1b	ATPase family AAA domain containing 1b	0.460922	0.000861916	0.0465502	3.83559
ENSDARG00000060070	568726	adcy7	adenylate cyclase 7	0.540947	0.000809945	0.0465502	4.55157
ENSDARG00000061259	100000500	sost	sclerostin	-0.69724	0.00081098	0.0465502	4.97107
ENSDARG00000061304	560862	ppp1r9a	protein phosphatase 1, regulatory subunit 9A	1.41877	0.000829532	0.0465502	1.32227
ENSDARG00000062964	100003642	si:dkey-246g23.2	si:dkey-246g23.2	1.16731	0.000893008	0.0465502	0.712298
ENSDARG00000063182	558213	rc3h1b	ring finger and CCCH-type domains 1b	0.352147	0.000828103	0.0465502	6.07631
ENSDARG00000067920	571897	rab8a	RAB8A, member RAS oncogene family	0.523338	0.000888584	0.0465502	4.77646
ENSDARG00000068507	114418	crybb1	crystallin, beta B1	0.459335	0.000857596	0.0465502	7.3174
ENSDARG00000069995	368327	dpy19l1l	dpy-19-like 1, like (H. sapiens)	0.681143	0.000797178	0.0465502	2.68728
ENSDARG00000070735	751645	rnd2	Rho family GTPase 2	-0.519413	0.000879426	0.0465502	3.90895
ENSDARG00000074160	100148532	paqr4b	progestin and adipoQ receptor family member IVb	-1.34267	0.000887138	0.0465502	0.916325
ENSDARG00000076464	100329656	lamtor1	late endosomal/lysosomal adaptor, MAPK and MTOR activator 1	0.67561	0.000853981	0.0465502	3.01949
ENSDARG00000078042	619391	il10rb	interleukin 10 receptor, beta	-0.365307	0.000826876	0.0465502	5.18341
ENSDARG00000078142	100333761	spag9b	sperm associated antigen 9b	-0.542955	0.000804146	0.0465502	5.36287
ENSDARG00000079932	767682	zgc:152830	zgc:152830	-0.411575	0.000878397	0.0465502	8.02278
ENSDARG00000087110	556113	akna	AT-hook transcription factor	0.580392	0.000884312	0.0465502	3.37037
ENSDARG00000094345	569751	si:dkey-261l7.2	si:dkey-261l7.2	-1.47713	0.000834918	0.0465502	0.11217
ENSDARG00000095439	unknown	unknown	unknown	-3.25651	0.000881738	0.0465502	-4.42758
ENSDARG00000095557	110438274	LOC110438274	uncharacterized LOC110438274	-0.953724	0.00079371	0.0465502	3.94276
ENSDARG00000096479	103909750	si:dkey-4m13.3	si:dkey-4m13.3	-3.08408	0.000796744	0.0465502	-3.67526
ENSDARG00000097247	unknown	unknown	unknown	-1.22405	0.000861914	0.0465502	1.66079
ENSDARG00000098377	unknown	unknown	unknown	-0.823771	0.000861302	0.0465502	1.98074
ENSDARG00000098644	571137	si:ch211-126j24.1	si:ch211-126j24.1	0.580968	0.000866557	0.0465502	5.53537
ENSDARG00000100497	359828	hic2	hypermethylated in cancer 2	0.51834	0.000810273	0.0465502	5.37821
ENSDARG00000103095	692289	tbk1	TANK-binding kinase 1	-0.559618	0.00080911	0.0465502	4.95371
ENSDARG00000103892	100332902	LOC100332902	inhibin beta B chain-like	1.48439	0.000826733	0.0465502	-0.450612
ENSDARG00000103959	373103	pak1	p21 protein (Cdc42/Rac)-activated kinase 1	-0.449314	0.000852124	0.0465502	5.4756
ENSDARG00000104068	79381	gstp1.2	glutathione S-transferase pi 1.2	-0.916273	0.000831749	0.0465502	9.5829
ENSDARG00000104300	100005341	wipf1a	WAS/WASL interacting protein family, member 1a	-1.43905	0.000858394	0.0465502	0.451474
ENSDARG00000104566	353313	foxi1	forkhead box i1	-0.753984	0.000841274	0.0465502	2.90468
ENSDARG00000106062	557384	fzd1	frizzled class receptor 1	0.503904	0.000820309	0.0465502	4.43081
ENSDARG00000074506	795408	tmem94	transmembrane protein 94	0.451401	0.00091221	0.0467396	5.4048
ENSDARG00000075917	335386	cfap74	cilia and flagella associated protein 74	1.06277	0.000902508	0.0467396	1.71472
ENSDARG00000076933	751785	aldh1a3	aldehyde dehydrogenase 1 family, member A3	0.640225	0.000910105	0.0467396	2.38821
ENSDARG00000091326	100334628	cep120	centrosomal protein 120	-0.402784	0.000904032	0.0467396	5.06092
ENSDARG00000092716	100001748	vash1	vasohibin 1	0.758909	0.000910954	0.0467396	2.66856
ENSDARG00000099479	100333199	syde2	synapse defective 1, Rho GTPase, homolog 2 (C. elegans)	0.450156	0.000906583	0.0467396	4.29264
ENSDARG00000117535	unknown	unknown	unknown	-0.874481	0.000907686	0.0467396	3.65167
ENSDARG00000070625	563498	enpp5	ectonucleotide pyrophosphatase/phosphodiesterase 5	0.757992	0.000919516	0.0470141	2.88328
ENSDARG00000003032	399484	eif4a1b	eukaryotic translation initiation factor 4A1B	0.415269	0.000938774	0.0470614	8.15039
ENSDARG00000008660	560168	coro1b	coronin, actin binding protein, 1B	0.525072	0.000942869	0.0470614	5.09961
ENSDARG00000011521	322660	upb1	ureidopropionase, beta	0.814434	0.000957227	0.0470614	3.49481
ENSDARG00000016086	321695	smurf1	SMAD specific E3 ubiquitin protein ligase 1	0.484695	0.000947071	0.0470614	5.56568
ENSDARG00000016526	30458	gata3	GATA binding protein 3	-0.389725	0.000966847	0.0470614	5.63669
ENSDARG00000018743	324467	scamp5a	secretory carrier membrane protein 5a	1.16709	0.000973092	0.0470614	2.89038
ENSDARG00000030411	445034	crygn2	crystallin, gamma N2	0.581537	0.000964312	0.0470614	6.84475
ENSDARG00000035563	114429	znf703	zinc finger protein 703	-0.357031	0.000948408	0.0470614	6.59122
ENSDARG00000036156	558990	fnbp1a	formin binding protein 1a	1.53439	0.000947009	0.0470614	1.22039
ENSDARG00000037539	415175	tnnc1b	troponin C type 1b (slow)	-0.400805	0.000971475	0.0470614	8.31122
ENSDARG00000042751	445220	riok3	RIO kinase 3 (yeast)	-0.572363	0.000960034	0.0470614	7.21577
ENSDARG00000045517	555366	itih5	inter-alpha-trypsin inhibitor heavy chain 5	0.544064	0.000967066	0.0470614	2.94711
ENSDARG00000046002	553536	necap2	NECAP endocytosis associated 2	-0.443764	0.000962468	0.0470614	5.34043
ENSDARG00000051718	573073	si:ch211-113a14.24	si:ch211-113a14.24	1.6524	0.000948188	0.0470614	-0.546176
ENSDARG00000054539	560361	lrp10	low density lipoprotein receptor-related protein 10	-0.418839	0.000944479	0.0470614	5.63647
ENSDARG00000063555	100150156	mazb	MYC-associated zinc finger protein b (purine-binding transcription factor)	1.08919	0.00092407	0.0470614	3.24406
ENSDARG00000071458	566840	si:dkey-121a11.3	si:dkey-121a11.3	0.560579	0.000972905	0.0470614	3.17661
ENSDARG00000071469	100330008	znf618	zinc finger protein 618	0.737229	0.000964273	0.0470614	4.18935
ENSDARG00000074002	558960	slc6a11a	solute carrier family 6 member 11a	-0.468254	0.000963993	0.0470614	5.21657
ENSDARG00000077928	559457	cfap210	cilia and flagella associated protein 210	0.872191	0.000966552	0.0470614	3.64992
ENSDARG00000078688	100330147	frs3	fibroblast growth factor receptor substrate 3	0.821781	0.000959263	0.0470614	1.4471
ENSDARG00000089787	562093	crebzf	CREB/ATF bZIP transcription factor	-0.414085	0.000935753	0.0470614	5.3814
ENSDARG00000095804	unknown	unknown	unknown	-2.83788	0.000952335	0.0470614	-4.37269
ENSDARG00000097429	unknown	unknown	unknown	-1.8814	0.000956029	0.0470614	-0.601545
ENSDARG00000104244	84037	twsg1a	twisted gastrulation BMP signaling modulator 1a	0.428199	0.000969287	0.0470614	4.78286
ENSDARG00000115545	570145	clec19a	C-type lectin domain containing 19A	0.723596	0.000939064	0.0470614	3.24978
ENSDARG00000117679	unknown	unknown	unknown	-1.729	0.00094675	0.0470614	-1.39064
ENSDARG00000054718	100150703	or71as1	odorant receptor, family 71, subfamily AS, member 1	-2.8464	0.000976213	0.0471179	-4.37269
ENSDARG00000038541	563803	ccr12a	chemokine (C-C motif) receptor 12a	1.42281	0.00098089	0.0472491	-0.343598
ENSDARG00000036481	407646	tcn2	transcobalamin II	0.381409	0.000989178	0.0473648	5.36312
ENSDARG00000058212	386658	ndnl2	necdin-like 2	-0.555221	0.000987444	0.0473648	4.39372
ENSDARG00000098802	565172	map7d1a	MAP7 domain containing 1a	-0.40224	0.000989089	0.0473648	6.14828
ENSDARG00000029689	557518	tkta	transketolase a	0.922348	0.00100092	0.0474032	3.35346
ENSDARG00000052454	100537370	rhpn1	rhophilin, Rho GTPase binding protein 1	1.79828	0.000995675	0.0474032	0.14165
ENSDARG00000058473	322609	st6galnac3	ST6 (alpha-N-acetyl-neuraminyl-2,3-beta-galactosyl-1,3)-N-acetylgalactosaminide alpha-2,6-sialyltransferase 3	1.00228	0.00100177	0.0474032	1.00363
ENSDARG00000078929	564613	abhd16a	abhydrolase domain containing 16A, phospholipase	-0.429778	0.00100021	0.0474032	5.58142
ENSDARG00000088972	796120	si:dkey-238d18.4	si:dkey-238d18.4	1.08428	0.000995422	0.0474032	2.53023
ENSDARG00000100436	103911065	cnga2b	cyclic nucleotide gated channel subunit alpha 2b	-2.19777	0.000997536	0.0474032	2.34742
ENSDARG00000034396	338183	mars1	methionyl-tRNA synthetase 1	-0.412599	0.0010078	0.04741	6.31361
ENSDARG00000078363	100334819	mcoln3a	mucolipin TRP cation channel 3a	-0.73494	0.00100449	0.04741	4.22878
ENSDARG00000101469	unknown	unknown	unknown	-1.35045	0.00100774	0.04741	0.185239
ENSDARG00000004256	791595	wnt11f2	wnt 11, family member 2	-0.693647	0.00101157	0.0474948	3.35406
ENSDARG00000006889	550430	mpped2a	metallophosphoesterase domain containing 2a	-0.490295	0.00101571	0.0475483	4.11391
ENSDARG00000104700	100331014	acvr2ab	activin A receptor type 2Ab	0.66085	0.00101665	0.0475483	2.80112
ENSDARG00000000189	556743	sema6e	sema domain, transmembrane domain (TM), and cytoplasmic domain, (semaphorin) 6E	-0.372735	0.00105792	0.047549	5.27116
ENSDARG00000001969	324984	txlng	taxilin gamma	0.414341	0.0011142	0.047549	5.56397
ENSDARG00000005739	368225	gpm6ba	glycoprotein M6Ba	0.700307	0.00107947	0.047549	3.91211
ENSDARG00000010423	404039	npsn	nephrosin	-0.524742	0.0010702	0.047549	4.73079
ENSDARG00000012896	30630	anos1a	anosmin 1a	-0.565418	0.00107546	0.047549	4.03194
ENSDARG00000018000	100136855	ubp1	upstream binding protein 1	0.815528	0.00107758	0.047549	3.71779
ENSDARG00000018958	353225	nrarpb	NOTCH regulated ankyrin repeat protein b	0.69365	0.00110284	0.047549	5.96353
ENSDARG00000022085	558083	si:dkey-34e4.1	si:dkey-34e4.1	0.471585	0.00102123	0.047549	3.70582
ENSDARG00000026664	560572	uri1	URI1 prefoldin like chaperone	0.475843	0.00109278	0.047549	5.8878
ENSDARG00000030357	393400	amy2al1	amylase alpha 2A-like 1	-0.814261	0.00105073	0.047549	2.27674
ENSDARG00000031506	569329	flvcr2b	FLVCR heme transporter 2b	-0.534832	0.00107711	0.047549	3.62242
ENSDARG00000031795	406467	abcf1	ATP-binding cassette, sub-family F (GCN20), member 1	-0.503502	0.00108394	0.047549	8.4708
ENSDARG00000038557	100136846	anks3	ankyrin repeat and sterile alpha motif domain containing 3	-0.562535	0.00108022	0.047549	3.72596
ENSDARG00000038985	568457	cdyl	chromodomain protein, Y-like	0.564245	0.00104903	0.047549	3.70729
ENSDARG00000041589	450012	adprhl1	ADP-ribosylhydrolase like 1	-0.719137	0.00103666	0.047549	2.357
ENSDARG00000042823	541342	spcs2	signal peptidase complex subunit 2	0.341212	0.00103845	0.047549	6.04123
ENSDARG00000043627	100332046	tbc1d9b	TBC1 domain family member 9B	1.02022	0.00109186	0.047549	2.91165
ENSDARG00000045837	558317	si:dkey-14d8.21	si:dkey-14d8.21	-0.919428	0.00109843	0.047549	1.87963
ENSDARG00000053813	100149635	or70a11	odorant receptor, family 70, subfamily A, member 11	2.97939	0.0010442	0.047549	-4.12901
ENSDARG00000054666	553547	pgpep1	pyroglutamyl-peptidase I	0.643968	0.0011161	0.047549	4.35809
ENSDARG00000055514	100005083	icn2	ictacalcin 2	-0.605009	0.00105433	0.047549	8.21739
ENSDARG00000057414	321346	phb	prohibitin	-0.36033	0.00106616	0.047549	7.82609
ENSDARG00000068240	100536764	trim110	tripartite motif containing 110	-1.52045	0.00106337	0.047549	-0.99145
ENSDARG00000069262	797289	erich3	glutamate-rich 3	1.06045	0.00109952	0.047549	0.314363
ENSDARG00000069430	503774	tp53i11a	tumor protein p53 inducible protein 11a	0.736278	0.00105168	0.047549	3.03353
ENSDARG00000069869	553738	zgc:113030	zgc:113030	0.610256	0.00110429	0.047549	2.1405
ENSDARG00000070012	100149745	sesn2	sestrin 2	-0.729908	0.00110017	0.047549	4.85345
ENSDARG00000070098	558430	lcorl	ligand dependent nuclear receptor corepressor-like	0.418053	0.00104373	0.047549	5.45408
ENSDARG00000070297	561322	si:ch211-113a14.28	si:ch211-113a14.28	1.88639	0.00107615	0.047549	-1.736
ENSDARG00000075454	793609	hdc	histidine decarboxylase	-1.52219	0.001062	0.047549	0.922885
ENSDARG00000075459	571774	ptpn20	protein tyrosine phosphatase non-receptor type 20	-0.783849	0.00105666	0.047549	1.68678
ENSDARG00000075754	100002302	mri1	methylthioribose-1-phosphate isomerase 1	0.709925	0.00103126	0.047549	4.02826
ENSDARG00000076002	100006189	osbpl5	oxysterol binding protein-like 5	0.577118	0.00104494	0.047549	4.6191
ENSDARG00000078016	100037355	dtx4b	deltex 4, E3 ubiquitin ligase b	1.02778	0.00107376	0.047549	3.74187
ENSDARG00000078215	569240	rbsn	rabenosyn, RAB effector	0.801432	0.00102436	0.047549	2.37429
ENSDARG00000078592	446115	nomo	nodal modulator	-0.36579	0.00106491	0.047549	7.06796
ENSDARG00000085665	unknown	unknown	unknown	-2.94562	0.00106741	0.047549	-4.31226
ENSDARG00000090099	565686	si:ch211-165f21.6	si:ch211-165f21.6	-1.11144	0.0010464	0.047549	0.490875
ENSDARG00000091298	321239	pmela	premelanosome protein a	-0.438389	0.00110922	0.047549	7.72128
ENSDARG00000091757	unknown	unknown	unknown	-0.550224	0.00110581	0.047549	3.44442
ENSDARG00000093354	unknown	unknown	unknown	-0.675295	0.00110544	0.047549	2.81415
ENSDARG00000095150	unknown	unknown	unknown	1.27735	0.00111535	0.047549	-0.511927
ENSDARG00000098118	100334988	trappc10	trafficking protein particle complex subunit 10	-0.356665	0.00108664	0.047549	5.77427
ENSDARG00000098785	449777	glrx3	glutaredoxin 3	-0.391435	0.00103906	0.047549	6.48331
ENSDARG00000101260	555214	gpatch2	G patch domain containing 2	0.470219	0.00109364	0.047549	5.634
ENSDARG00000102202	799638	phospho2	phosphatase, orphan 2	0.981383	0.00110194	0.047549	3.24024
ENSDARG00000103052	550289	pcyox1	prenylcysteine oxidase 1	0.780085	0.00111715	0.047549	3.20214
ENSDARG00000103988	415178	mymk	myomaker, myoblast fusion factor	0.789053	0.00107371	0.047549	2.08132
ENSDARG00000105273	100538042	si:ch73-295i22.2	si:ch73-295i22.2	-0.558078	0.00111606	0.047549	3.19083
ENSDARG00000105665	100004911	tmem100b	transmembrane protein 100b	-0.946908	0.00103568	0.047549	1.2919
ENSDARG00000110024	unknown	unknown	unknown	-0.595316	0.00108785	0.047549	3.03276
ENSDARG00000001888	30672	ppm1ba	protein phosphatase, Mg2+/Mn2+ dependent, 1Ba	0.475824	0.00112619	0.0476635	4.48691
ENSDARG00000018259	64610	atp1a3a	ATPase Na+/K+ transporting subunit alpha 3a	-0.409954	0.00112934	0.0476635	5.9719
ENSDARG00000073756	558214	slc12a7a	solute carrier family 12 member 7a	0.492477	0.00112875	0.0476635	4.39265
ENSDARG00000103479	140819	ptprfa	protein tyrosine phosphatase receptor type Fa	-0.380058	0.00112636	0.0476635	5.30276
ENSDARG00000105162	110439414	LOC110439414	uncharacterized LOC110439414	-0.911806	0.00112972	0.0476635	1.21731
ENSDARG00000068182	724019	crb3b	crumbs homolog 3b	-0.544601	0.00113373	0.047708	3.86499
ENSDARG00000086421	100001422	si:ch211-212k18.8	si:ch211-212k18.8	0.494124	0.00113642	0.047708	4.19344
ENSDARG00000097080	100330610	si:ch73-181m17.1	si:ch73-181m17.1	-1.49491	0.00113671	0.047708	-0.273563
ENSDARG00000057648	564961	dnttip2	deoxynucleotidyltransferase, terminal, interacting protein 2	-0.341129	0.00114209	0.0478507	7.02361
ENSDARG00000010301	393912	b4galt6	UDP-Gal:betaGlcNAc beta 1,4- galactosyltransferase, polypeptide 6	0.398125	0.00114595	0.0478643	5.40584
ENSDARG00000069537	559078	si:dkey-238c7.16	si:dkey-238c7.16	0.617	0.00114638	0.0478643	3.68706
ENSDARG00000094415	563347	si:ch211-264e16.2	si:ch211-264e16.2	-1.24193	0.00115011	0.0479371	0.0159171
ENSDARG00000033382	445036	grifin	galectin-related inter-fiber protein	1.12247	0.00116553	0.0484963	1.22414
ENSDARG00000006060	566781	crybg1b	crystallin beta-gamma domain containing 1b	-0.431288	0.00118352	0.0488332	5.5223
ENSDARG00000010347	550266	acer1	alkaline ceramidase 1	-0.71224	0.00118257	0.0488332	3.93095
ENSDARG00000016788	100004929	zeb1a	zinc finger E-box binding homeobox 1a	1.02206	0.00117707	0.0488332	3.37899
ENSDARG00000019000	324475	smc3	structural maintenance of chromosomes 3	0.308749	0.00118375	0.0488332	8.21736
ENSDARG00000107086	unknown	unknown	unknown	1.04139	0.00118342	0.0488332	0.968333
ENSDARG00000004436	445210	cibar1	CBY1 interacting BAR domain containing 1	0.459478	0.00118736	0.0488559	4.02789
ENSDARG00000006408	550466	hmgb3b	high mobility group box 3b	0.625608	0.00119545	0.0488559	5.66436
ENSDARG00000043716	406559	cldn5a	claudin 5a	0.92158	0.00118944	0.0488559	5.13388
ENSDARG00000055433	436688	vps26bl	vacuolar protein sorting 26 homolog B, like	0.688529	0.00119436	0.0488559	2.77235
ENSDARG00000061660	100333227	LOC100333227	carnitine O-palmitoyltransferase 1, liver isoform-like	0.760167	0.00119645	0.0488559	3.92232
ENSDARG00000096651	556363	LOC556363	protein GPR108	-0.421209	0.00119217	0.0488559	5.57264
ENSDARG00000007906	101886177	lrp2b	low density lipoprotein receptor-related protein 2b	-1.34548	0.0012058	0.0489209	-0.286304
ENSDARG00000010873	556764	ddx17	DEAD-box helicase 17	0.768939	0.00120817	0.0489209	6.70273
ENSDARG00000016979	503532	pmpcb	peptidase, mitochondrial processing subunit beta	-0.578391	0.00120549	0.0489209	4.37764
ENSDARG00000052907	57952	bcl7a	BAF chromatin remodeling complex subunit BCL7A	0.422308	0.00120779	0.0489209	5.8052
ENSDARG00000070979	unknown	unknown	unknown	2.6133	0.00120791	0.0489209	-4.24987
ENSDARG00000076870	567949	piezo1	piezo-type mechanosensitive ion channel component 1	0.45355	0.00121456	0.0490972	4.80792
ENSDARG00000099609	373095	tpbga	trophoblast glycoprotein a	0.666993	0.00122791	0.0495536	3.4367
ENSDARG00000057826	100001136	si:ch73-61d6.3	si:ch73-61d6.3	0.521716	0.0012368	0.0497035	3.01511
ENSDARG00000077506	378845	tjp1a	tight junction protein 1a	-0.315509	0.00123558	0.0497035	7.07534
ENSDARG00000092204	447890	ms4a17a.5	membrane-spanning 4-domains, subfamily A, member 17A.5	-1.46371	0.0012378	0.0497035	1.90049
ENSDARG00000101858	unknown	unknown	unknown	-0.375953	0.00124521	0.049918	6.71166
ENSDARG00000007744	325037	tsr1	TSR1 ribosome maturation factor	-0.379335	0.00125199	0.050042	6.92864
ENSDARG00000013670	327133	hyou1	hypoxia up-regulated 1	-0.399799	0.00126809	0.050042	6.08476
ENSDARG00000032705	405850	foxg1b	forkhead box G1b	0.64878	0.00126408	0.050042	3.28048
ENSDARG00000034076	569216	lrp11	low density lipoprotein receptor-related protein 11	0.960254	0.00126499	0.050042	2.0605
ENSDARG00000058949	792822	spin1	spindlin 1	0.67811	0.00127111	0.050042	3.1743
ENSDARG00000069765	100151149	syngap1b	synaptic Ras GTPase activating protein 1b	-1.14127	0.00127103	0.050042	1.67127
ENSDARG00000070320	563576	exoc1l	exocyst complex component 1 like	0.846481	0.00126983	0.050042	1.63822
ENSDARG00000074245	503940	spen	spen family transcriptional repressor	0.585248	0.00127023	0.050042	5.30494
ENSDARG00000088898	562420	caln1	calneuron 1	1.46344	0.00126822	0.050042	-0.460774
ENSDARG00000109055	692330	ftr81	finTRIM family, member 81	-2.94469	0.00126548	0.050042	-4.26401
ENSDARG00000111474	767793	cfap100	cilia and flagella associated protein 100	0.863177	0.0012602	0.050042	1.68766
ENSDARG00000006840	403338	gnmt	glycine N-methyltransferase	0.656891	0.00128729	0.050109	4.42288
ENSDARG00000037738	564855	fbxl3l	F-box and leucine-rich repeat protein 3, like	1.11071	0.00128291	0.050109	1.216
ENSDARG00000055395	405843	foxq1b	forkhead box Q1b	0.61156	0.00127985	0.050109	2.92948
ENSDARG00000060452	564922	sdk2b	sidekick cell adhesion molecule 2b	-0.523375	0.00127812	0.050109	4.5184
ENSDARG00000074332	322667	si:ch1073-335m2.2	si:ch1073-335m2.2	0.757137	0.00128384	0.050109	7.28431
ENSDARG00000076393	100005403	tmem65	transmembrane protein 65	0.508019	0.00128028	0.050109	3.39483
ENSDARG00000101526	797793	si:dkey-82o10.4	si:dkey-82o10.4	-0.981058	0.00128735	0.050109	1.62497
ENSDARG00000000563	100001684	ttn.1	titin, tandem duplicate 1	-0.672714	0.00130961	0.0501623	9.66491
ENSDARG00000006585	571996	zmp:0000000529	zmp:0000000529	0.566076	0.00130903	0.0501623	2.75273
ENSDARG00000052011	327396	rrad	Ras-related associated with diabetes	-0.864739	0.00130085	0.0501623	2.59209
ENSDARG00000053485	436647	aldh6a1	aldehyde dehydrogenase 6 family, member A1	0.43933	0.00131366	0.0501623	6.70087
ENSDARG00000062335	559149	nudt14	nudix (nucleoside diphosphate linked moiety X)-type motif 14	0.725091	0.00130307	0.0501623	3.19125
ENSDARG00000075785	559981	herc5.1	HECT and RLD domain containing E3 ubiquitin protein ligase 5.1	-2.6907	0.00131227	0.0501623	-2.17787
ENSDARG00000076609	108180085	si:ch211-199g17.9	si:ch211-199g17.9	-0.575972	0.00130593	0.0501623	2.4637
ENSDARG00000076620	101883400	abhd8b	abhydrolase domain containing 8b	-0.843783	0.00130237	0.0501623	3.23487
ENSDARG00000078552	794613	grhl3	grainyhead-like transcription factor 3	-0.809234	0.0012944	0.0501623	3.96066
ENSDARG00000078983	799102	fam118b	family with sequence similarity 118 member B	0.853777	0.00130183	0.0501623	3.22926
ENSDARG00000105113	798737	galr2b	galanin receptor 2b	-0.652874	0.00131192	0.0501623	2.48619
ENSDARG00000113183	unknown	unknown	unknown	-0.561505	0.00129545	0.0501623	3.3092
ENSDARG00000044754	353222	gnrh2	gonadotropin-releasing hormone 2	-1.03785	0.00132116	0.050369	4.1418
ENSDARG00000006019	378713	tktb	transketolase b	-0.379019	0.00132748	0.050439	10.127
ENSDARG00000013095	326857	gclc	glutamate-cysteine ligase, catalytic subunit	-0.359578	0.00132782	0.050439	6.08355
ENSDARG00000096262	unknown	unknown	unknown	-2.90922	0.00132927	0.050439	-4.26401
ENSDARG00000014209	550534	odf3l2a	outer dense fiber of sperm tails 3-like 2a	-1.46069	0.00133868	0.0505716	0.729666
ENSDARG00000020448	324079	adi1	acireductone dioxygenase 1	0.439938	0.00133905	0.0505716	4.89532
ENSDARG00000040606	494033	tfap2c	transcription factor AP-2 gamma (activating enhancer binding protein 2 gamma)	0.345039	0.00133795	0.0505716	6.5648
ENSDARG00000023220	352917	selenot2	selenoprotein T, 2	-0.517364	0.00134255	0.0506208	6.89144
ENSDARG00000036008	100307104	caly	calcyon neuron-specific vesicular protein	0.459951	0.00134455	0.0506208	3.82901
ENSDARG00000023117	326887	gopc	golgi-associated PDZ and coiled-coil motif containing	0.643038	0.00134759	0.0506562	4.46866
ENSDARG00000015879	60637	pax8	paired box 8	-0.728532	0.001351	0.050669	3.4441
ENSDARG00000074590	100333125	wdpcp	WD repeat containing planar cell polarity effector	-0.628235	0.00135213	0.050669	2.5464
ENSDARG00000013997	unknown	unknown	unknown	0.477143	0.00136235	0.0508155	4.09184
ENSDARG00000019746	414848	rfng	RFNG O-fucosylpeptide 3-beta-N-acetylglucosaminyltransferase	0.549031	0.00136089	0.0508155	4.41647
ENSDARG00000035532	550500	zgc:110329	zgc:110329	0.722181	0.00136121	0.0508155	3.2283
ENSDARG00000034268	80354	slit3	slit homolog 3 (Drosophila)	-0.432553	0.00137087	0.0508292	7.10839
ENSDARG00000043210	100005568	nfic	nuclear factor I/C	1.03268	0.00137114	0.0508292	0.151352
ENSDARG00000051886	327352	ankrd11	ankyrin repeat domain 11	0.560957	0.00136553	0.0508292	5.93532
ENSDARG00000094252	unknown	unknown	unknown	-2.90597	0.00137003	0.0508292	-4.26401
ENSDARG00000010732	393759	xrcc4	X-ray repair complementing defective repair in Chinese hamster cells 4	-0.653422	0.00141504	0.0508316	3.80462
ENSDARG00000020158	431757	spag6	sperm associated antigen 6	0.760591	0.0014166	0.0508316	1.7996
ENSDARG00000020857	436983	ccdc149b	coiled-coil domain containing 149b	-0.611161	0.00138247	0.0508316	2.49874
ENSDARG00000022569	436748	nkx6.1	NK6 homeobox 1	-0.424975	0.00140833	0.0508316	5.18475
ENSDARG00000028159	405773	tead1a	TEA domain family member 1a	0.48775	0.00141755	0.0508316	3.87549
ENSDARG00000031095	405756	veph1	ventricular zone expressed PH domain-containing 1	1.09006	0.00139948	0.0508316	1.87993
ENSDARG00000035569	492344	cyp1d1	cytochrome P450, family 1, subfamily D, polypeptide 1	-0.484637	0.00137557	0.0508316	3.54845
ENSDARG00000037059	324345	slc44a2	solute carrier family 44 member 2	0.380297	0.00138714	0.0508316	5.15307
ENSDARG00000037527	564261	si:rp71-17i16.5	si:rp71-17i16.5	2.61242	0.00141326	0.0508316	-4.37269
ENSDARG00000038955	unknown	unknown	unknown	-1.13012	0.00140925	0.0508316	0.0728965
ENSDARG00000045929	100002007	oaz2a	ornithine decarboxylase antizyme 2a	0.370711	0.0014159	0.0508316	5.92522
ENSDARG00000054023	564075	ttll6	tubulin tyrosine ligase-like family, member 6	0.600613	0.00139502	0.0508316	2.51847
ENSDARG00000059936	557513	herc4	HECT and RLD domain containing E3 ubiquitin protein ligase 4	0.558836	0.00141286	0.0508316	3.70673
ENSDARG00000062919	567698	tceanc2	transcription elongation factor A (SII) N-terminal and central domain containing 2	0.623755	0.00137832	0.0508316	2.21891
ENSDARG00000078959	557460	tpcn3	two pore segment channel 3	0.564324	0.00140234	0.0508316	2.81803
ENSDARG00000087341	unknown	unknown	unknown	-0.749962	0.00141529	0.0508316	3.79179
ENSDARG00000097719	108179930	LOC108179930	uncharacterized LOC108179930	-1.89324	0.00137805	0.0508316	-1.50214
ENSDARG00000098660	100151606	tstd2	thiosulfate sulfurtransferase like domain containing 2	-0.505791	0.00141576	0.0508316	4.23413
ENSDARG00000098932	568584	gigyf1a	GRB10 interacting GYF protein 1a	0.647502	0.00141548	0.0508316	4.20143
ENSDARG00000099437	unknown	unknown	unknown	1.06791	0.0014167	0.0508316	1.28778
ENSDARG00000104649	103911798	dtx3l2.3	deltex E3 ubiquitin ligase 3L2, tandem duplicate 3	-1.28243	0.00140195	0.0508316	0.196244
ENSDARG00000104809	415098	top1mt	DNA topoisomerase I mitochondrial	-0.7401	0.00138941	0.0508316	3.29004
ENSDARG00000052846	100004116	fsta	follistatin a	-0.577028	0.00142598	0.0510581	5.79865
ENSDARG00000007869	562949	ehd3	EH-domain containing 3	0.866478	0.00145297	0.0512689	3.44892
ENSDARG00000008807	394160	bokb	BCL2 family apoptosis regulator BOK b	1.61106	0.00144943	0.0512689	-0.540555
ENSDARG00000020820	446119	srp68	signal recognition particle 68	0.44382	0.00144523	0.0512689	6.67866
ENSDARG00000057128	553401	hadhaa	hydroxyacyl-CoA dehydrogenase trifunctional multienzyme complex subunit alpha a	-0.68503	0.00144947	0.0512689	5.04802
ENSDARG00000058734	541344	prdx1	peroxiredoxin 1	-0.815345	0.00145351	0.0512689	7.38169
ENSDARG00000061194	562999	hectd2	HECT domain containing 2	0.817249	0.0014608	0.0512689	1.63219
ENSDARG00000062171	562022	olfml3b	olfactomedin-like 3b	0.528358	0.00145147	0.0512689	2.9708
ENSDARG00000069245	445503	matn3a	matrilin 3a	-0.619417	0.00144831	0.0512689	6.07609
ENSDARG00000090526	557029	plekhs1.3	pleckstrin homology domain containing S1, tandem duplicate 3	-1.30644	0.00144623	0.0512689	1.03305
ENSDARG00000091658	678546	sptssb	serine palmitoyltransferase, small subunit B	1.81568	0.00146035	0.0512689	-0.024046
ENSDARG00000092033	100537903	si:dkey-239h2.3	si:dkey-239h2.3	-0.573314	0.00146161	0.0512689	5.71905
ENSDARG00000094181	559364	shroom1	shroom family member 1	1.06257	0.00143525	0.0512689	1.92448
ENSDARG00000103849	335715	mdh1ab	malate dehydrogenase 1Ab, NAD (soluble)	0.409163	0.00145743	0.0512689	5.83047
ENSDARG00000105287	325542	mpp1	MAGUK p55 scaffold protein 1	-0.373934	0.00145226	0.0512689	6.69506
ENSDARG00000077107	571743	oafb	OAF homolog b (Drosophila)	0.725673	0.00146725	0.0513922	2.05939
ENSDARG00000013004	553789	tdg.1	thymine DNA glycosylase, tandem duplicate 1	0.367276	0.00147318	0.0514693	5.96268
ENSDARG00000053724	555473	adcyap1r1b	adenylate cyclase activating polypeptide 1b (pituitary) receptor type I	0.772913	0.00147372	0.0514693	1.78472
ENSDARG00000006868	266721	trh	thyrotropin-releasing hormone	-0.874554	0.00147943	0.0515149	1.48793
ENSDARG00000103533	327325	clec14a	C-type lectin domain containing 14A	0.505796	0.00147932	0.0515149	4.12958
ENSDARG00000104960	100535857	LOC100535857	uncharacterized LOC100535857	1.76905	0.00148143	0.0515149	-0.107868
ENSDARG00000074989	567331	sparcl1	SPARC-like 1	-0.668216	0.00148582	0.0515933	3.31017
ENSDARG00000013596	569574	brd1a	bromodomain containing 1a	0.390536	0.00148828	0.0516044	4.60259
ENSDARG00000032072	559750	cdk16	cyclin-dependent kinase 16	0.490365	0.00149377	0.0516464	5.16853
ENSDARG00000035555	447881	gbgt1l3	globoside alpha-1,3-N-acetylgalactosaminyltransferase 1, like 3	-1.60148	0.00149331	0.0516464	2.12786
ENSDARG00000054906	326935	ier5l	immediate early response 5-like	-0.625787	0.00149812	0.0517227	6.32185
ENSDARG00000045706	431733	tspan9b	tetraspanin 9b	0.517033	0.00150434	0.0518551	4.10335
ENSDARG00000068760	497601	tnks1bp1	tankyrase 1 binding protein 1	-0.470434	0.00151419	0.0518551	5.46614
ENSDARG00000079308	792835	tor3a	torsin family 3, member A	-0.975255	0.0015199	0.0518551	3.06355
ENSDARG00000086838	unknown	unknown	unknown	-1.4136	0.00151529	0.0518551	2.0789
ENSDARG00000089467	569419	fam161b	FAM161 centrosomal protein B	0.940552	0.00151763	0.0518551	0.792643
ENSDARG00000091933	unknown	unknown	unknown	1.99829	0.00151627	0.0518551	-1.90866
ENSDARG00000093440	678516	tnfaip6	tumor necrosis factor, alpha-induced protein 6	-0.667303	0.00150843	0.0518551	3.04455
ENSDARG00000100738	100144562	osmr	oncostatin M receptor	-2.87675	0.00151289	0.0518551	-3.44354
ENSDARG00000111939	406514	atf4a	activating transcription factor 4a	-0.486918	0.0015213	0.0518551	9.24491
ENSDARG00000041505	406248	itm2bb	integral membrane protein 2Bb	0.344057	0.0015281	0.0518899	6.45052
ENSDARG00000061421	100334759	brsk2a	BR serine/threonine kinase 2a	-0.910757	0.00152638	0.0518899	1.50091
ENSDARG00000098817	100334206	kctd5b	potassium channel tetramerization domain containing 5b	0.777861	0.00152877	0.0518899	2.7167
ENSDARG00000040280	550535	lratd2b	LRAT domain containing 2b	-0.68796	0.001543	0.0522826	2.09494
ENSDARG00000099860	445094	pkmb	pyruvate kinase M1/2b	0.549491	0.00154467	0.0522826	7.05698
ENSDARG00000004724	402983	tcea3	transcription elongation factor A (SII), 3	1.12041	0.00154993	0.052314	3.67
ENSDARG00000012987	246094	gpia	glucose-6-phosphate isomerase a	0.571629	0.00154904	0.052314	7.20079
ENSDARG00000029370	378477	ankrd6b	ankyrin repeat domain 6b	0.720207	0.00155388	0.0523741	3.76447
ENSDARG00000027916	323500	fntb	farnesyltransferase, CAAX box, beta	-0.679431	0.00156199	0.0525739	6.00435
ENSDARG00000052859	325361	chp1	calcineurin-like EF-hand protein 1	0.538374	0.00156612	0.0526394	4.06992
ENSDARG00000013741	494154	lancl1	LanC antibiotic synthetase component C-like 1 (bacterial)	0.547251	0.0015689	0.0526597	3.99954
ENSDARG00000002937	170455	meis1a	Meis homeobox 1 a	-0.338239	0.00158867	0.0528237	6.19227
ENSDARG00000004763	unknown	unknown	unknown	-1.61217	0.00160374	0.0528237	2.38583
ENSDARG00000013667	791155	tbck	TBC1 domain containing kinase	-0.498697	0.00160209	0.0528237	4.72897
ENSDARG00000014717	unknown	unknown	unknown	-0.412322	0.00159108	0.0528237	5.81358
ENSDARG00000017835	334402	brf1a	BRF1 RNA polymerase III transcription initiation factor subunit a	-0.560358	0.00159258	0.0528237	5.10834
ENSDARG00000041086	101886560	LOC101886560	sodium/potassium/calcium exchanger 3-like	-1.5523	0.00160059	0.0528237	-1.33021
ENSDARG00000044191	567541	gxylt2	glucoside xylosyltransferase 2	0.566044	0.00159096	0.0528237	3.86818
ENSDARG00000055945	323659	asph	aspartate beta-hydroxylase	0.338532	0.00159211	0.0528237	7.91843
ENSDARG00000062330	564367	kiaa1109	KIAA1109	-0.356519	0.00159962	0.0528237	5.76466
ENSDARG00000087941	791145	pde8a	phosphodiesterase 8A	-0.447201	0.00159665	0.0528237	4.00531
ENSDARG00000088490	unknown	unknown	unknown	3.04638	0.00159483	0.0528237	-3.46402
ENSDARG00000090568	100007768	mrpl52	mitochondrial ribosomal protein L52	-0.420861	0.00158684	0.0528237	4.61132
ENSDARG00000095200	100331576	si:ch211-197e7.1	si:ch211-197e7.1	-1.11298	0.00158652	0.0528237	-0.127085
ENSDARG00000102626	566673	frem2b	FRAS1 related extracellular matrix 2b	-0.347157	0.00160443	0.0528237	6.35648
ENSDARG00000077792	100007808	cdc42ep1b	CDC42 effector protein (Rho GTPase binding) 1b	-1.41851	0.00161063	0.0529557	-0.749364
ENSDARG00000013453	553222	tdrd9	tudor domain containing 9	-1.31934	0.00161484	0.0529683	0.0699272
ENSDARG00000036162	334222	hnrnpa0b	heterogeneous nuclear ribonucleoprotein A0b	-0.578392	0.00161618	0.0529683	3.12334
ENSDARG00000105000	100332559	c2cd2	C2 calcium dependent domain containing 2	0.647341	0.00161761	0.0529683	4.00023
ENSDARG00000074031	564382	fastkd2	FAST kinase domains 2	-0.398512	0.00162047	0.0529901	4.55635
ENSDARG00000019588	30067	chico	chico	1.30184	0.0016315	0.0530359	3.08796
ENSDARG00000039576	324309	fstl1b	follistatin-like 1b	0.294884	0.00163347	0.0530359	8.05806
ENSDARG00000089505	100332682	bod1l1	biorientation of chromosomes in cell division 1-like 1	-0.468112	0.00162877	0.0530359	5.9276
ENSDARG00000093477	641477	zgc:123299	zgc:123299	-0.971934	0.00163505	0.0530359	0.822024
ENSDARG00000100660	553517	si:ch73-252i11.1	si:ch73-252i11.1	-0.637107	0.00162755	0.0530359	2.71427
ENSDARG00000100946	100334500	si:ch211-212k18.9	si:ch211-212k18.9	0.544434	0.00163334	0.0530359	3.69861
ENSDARG00000060058	556823	cylda	cylindromatosis (turban tumor syndrome), a	-0.380157	0.00163751	0.0530445	4.38627
ENSDARG00000052482	unknown	unknown	unknown	0.435394	0.00164074	0.0530778	5.74406
ENSDARG00000061044	562480	si:dkey-72l14.3	si:dkey-72l14.3	1.04423	0.00164664	0.053126	0.482224
ENSDARG00000078512	559403	acaca	acetyl-CoA carboxylase alpha	-0.584272	0.00164444	0.053126	4.9883
ENSDARG00000038348	436838	pigh	phosphatidylinositol glycan anchor biosynthesis, class H	0.609202	0.0016493	0.0531409	3.71154
ENSDARG00000016153	286829	dag1	dystroglycan 1	0.325621	0.00165351	0.0532057	7.8155
ENSDARG00000036125	100148777	nitr13	novel immune-type receptor 13	2.9822	0.00165842	0.0532217	-4.46775
ENSDARG00000099730	335817	pkma	pyruvate kinase M1/2a	-0.352429	0.00165781	0.0532217	6.61876
ENSDARG00000011769	550253	cpm	carboxypeptidase M	-0.455819	0.00167691	0.0533011	4.01478
ENSDARG00000019763	406801	acp5a	acid phosphatase 5a, tartrate resistant	0.523485	0.00167419	0.0533011	7.47903
ENSDARG00000037884	437023	rab30	RAB30, member RAS oncogene family	0.558162	0.00166687	0.0533011	3.47129
ENSDARG00000039666	494077	gfus.1	GDP-L-fucose synthase, tandem duplicate 1	0.410257	0.00167771	0.0533011	4.14231
ENSDARG00000069335	793278	bcl6b	BCL6B transcription repressor	-0.676217	0.00167953	0.0533011	3.07633
ENSDARG00000075625	560325	lrig1	leucine-rich repeats and immunoglobulin-like domains 1	0.364596	0.00167686	0.0533011	6.5769
ENSDARG00000077101	566269	zbtb10	zinc finger and BTB domain containing 10	0.68525	0.00168077	0.0533011	3.33259
ENSDARG00000103260	100321895	si:ch211-57b15.1	si:ch211-57b15.1	-0.987451	0.00167937	0.0533011	0.886589
ENSDARG00000104204	570702	slc1a8a	solute carrier family 1 member 8a	-2.51573	0.00166648	0.0533011	-4.27034
ENSDARG00000005645	30770	robo3	roundabout, axon guidance receptor, homolog 3 (Drosophila)	-0.320776	0.00169819	0.0534702	6.8132
ENSDARG00000044034	541385	tmem86a	transmembrane protein 86A	1.58786	0.00169285	0.0534702	0.542664
ENSDARG00000069909	100149563	LOC100149563	degP_htrA_DO protease family protein	-0.399392	0.0016992	0.0534702	4.36697
ENSDARG00000073950	100334281	cd4-2.2	CD4-2 molecule, tandem duplicate 2	-2.50699	0.00169578	0.0534702	-4.27034
ENSDARG00000104375	100000526	sec24a	SEC24 homolog A, COPII coat complex component	-0.332585	0.0016994	0.0534702	7.24004
ENSDARG00000111388	569006	upf2	UPF2 regulator of nonsense mediated mRNA decay	-0.41171	0.00169333	0.0534702	4.78394
ENSDARG00000032516	321183	rrp36	ribosomal RNA processing 36	-0.389185	0.00171319	0.0538339	4.26799
ENSDARG00000041706	556856	vgll2a	vestigial-like family member 2a	1.07664	0.00171746	0.0538979	1.27098
ENSDARG00000002571	447869	tmod2	tropomodulin 2	0.827971	0.00173176	0.054276	4.05003
ENSDARG00000000666	492339	creg2	cellular repressor of E1A-stimulated genes 2	-0.331794	0.00174452	0.0545853	5.42964
ENSDARG00000012729	563056	hcls1	hematopoietic cell-specific Lyn substrate 1	0.464046	0.00174883	0.0545853	4.6647
ENSDARG00000017006	799847	dennd5a	DENN/MADD domain containing 5A	0.531369	0.00175769	0.0545853	4.17502
ENSDARG00000030703	30462	otx2a	orthodenticle homeobox 2a	-0.426044	0.00175613	0.0545853	4.25417
ENSDARG00000036158	553654	nudcd1	NudC domain containing 1	-0.413319	0.00177977	0.0545853	4.08095
ENSDARG00000040064	558758	acp6	acid phosphatase 6, lysophosphatidic	-0.553745	0.00176442	0.0545853	3.24294
ENSDARG00000040245	569455	kpnb3	karyopherin (importin) beta 3	-0.336309	0.00178258	0.0545853	8.50176
ENSDARG00000040442	572241	prtgb	protogenin homolog b (Gallus gallus)	0.800416	0.0017774	0.0545853	6.81382
ENSDARG00000040938	unknown	unknown	unknown	2.22149	0.0017688	0.0545853	-0.611992
ENSDARG00000069733	562867	mavs	mitochondrial antiviral signaling protein	-0.53913	0.00176548	0.0545853	3.24574
ENSDARG00000071353	100002196	mgarpa	mitochondria localized glutamic acid rich protein a	0.365012	0.00176724	0.0545853	7.52795
ENSDARG00000075385	unknown	unknown	unknown	-0.433499	0.00178383	0.0545853	4.56056
ENSDARG00000079399	793315	si:ch211-132p1.2	si:ch211-132p1.2	0.705827	0.00175436	0.0545853	1.67395
ENSDARG00000091481	100148408	foxc1a	forkhead box C1a	-0.579926	0.00178434	0.0545853	5.79988
ENSDARG00000092950	unknown	unknown	unknown	-1.95756	0.00177946	0.0545853	-1.50424
ENSDARG00000097024	795050	ugt1b4	UDP glucuronosyltransferase 1 family, polypeptide B4	3.02792	0.00176769	0.0545853	-1.5458
ENSDARG00000100166	100148061	si:dkeyp-9d4.3	si:dkeyp-9d4.3	-0.644863	0.001768	0.0545853	3.15008
ENSDARG00000102138	30541	foxa1	forkhead box A1	-0.451756	0.00178686	0.0545853	4.35426
ENSDARG00000102477	550374	stard4	StAR-related lipid transfer (START) domain containing 4	-0.7847	0.00178496	0.0545853	2.82373
ENSDARG00000114825	100329632	scarf2	scavenger receptor class F, member 2	0.915622	0.00176799	0.0545853	3.40451
ENSDARG00000012892	393553	ammecr1	AMMECR nuclear protein 1	0.612751	0.00179417	0.054721	4.96163
ENSDARG00000024759	553816	inhbab	inhibin subunit beta Ab	-1.55248	0.00179584	0.054721	-0.281205
ENSDARG00000001452	368917	adam8a	ADAM metallopeptidase domain 8a	-0.596579	0.00180035	0.0547446	4.39118
ENSDARG00000006602	678575	chrna2a	cholinergic receptor, nicotinic, alpha 2a (neuronal)	-0.937912	0.00180115	0.0547446	2.70752
ENSDARG00000059362	561082	cavin1b	caveolae associated protein 1b	0.41251	0.00180345	0.0547454	5.56627
ENSDARG00000101128	unknown	unknown	unknown	-0.383428	0.00180655	0.0547707	5.06691
ENSDARG00000097639	unknown	unknown	unknown	-1.04308	0.00181061	0.0548249	0.343667
ENSDARG00000017880	393755	kcnip3b	Kv channel interacting protein 3b, calsenilin	-0.705086	0.0018131	0.0548315	1.50354
ENSDARG00000012072	393187	dmac2l	distal membrane arm assembly component 2 like	-0.476291	0.00181806	0.0548324	3.02695
ENSDARG00000083395	100033676	mir153b	microRNA 153b	3.01228	0.00181995	0.0548324	-3.47409
ENSDARG00000086977	793927	atxn1l	ataxin 1-like	1.36091	0.00181765	0.0548324	0.830665
ENSDARG00000032039	570082	mxd1	MAX dimerization protein 1	0.750074	0.00182445	0.0548996	1.84854
ENSDARG00000037835	436826	polr3k	polymerase (RNA) III (DNA directed) polypeptide K	-0.50101	0.00183405	0.0549826	3.90598
ENSDARG00000044179	378458	rbms2a	RNA binding motif, single stranded interacting protein 2a	0.483027	0.00183393	0.0549826	5.22199
ENSDARG00000113320	572610	si:dkey-88n24.5	si:dkey-88n24.5	-1.1131	0.00183381	0.0549826	0.514999
ENSDARG00000055133	497403	cenpf	centromere protein F	0.433486	0.00183926	0.0550023	6.75118
ENSDARG00000063719	565434	usp8	ubiquitin specific peptidase 8	-0.36693	0.00183766	0.0550023	6.70957
ENSDARG00000101067	unknown	unknown	unknown	2.61042	0.00184458	0.0550932	-4.63685
ENSDARG00000098868	558662	xpo5	exportin 5	0.425814	0.00185158	0.055234	3.80418
ENSDARG00000003544	558759	adarb1b	adenosine deaminase RNA specific B1b	1.28567	0.00186002	0.0553489	1.61507
ENSDARG00000035131	436743	surf4l	surfeit 4, like	0.494405	0.00185804	0.0553489	4.18881
ENSDARG00000075923	798259	txnrd2.2	thioredoxin reductase 2, tandem duplicate 2	0.990489	0.00186433	0.0554086	0.232468
ENSDARG00000004658	493612	zgc:101810	zgc:101810	0.570454	0.00187316	0.0555118	5.63182
ENSDARG00000093844	562139	LOC562139	chymotrypsinogen 2-like	-2.77439	0.0018747	0.0555118	-3.16976
ENSDARG00000098311	100329491	si:zfos-932h1.3	si:zfos-932h1.3	-0.419072	0.00187319	0.0555118	5.17721
ENSDARG00000058771	100005000	nav1b	neuron navigator 1b	0.990278	0.00187742	0.0555243	2.75195
ENSDARG00000007734	393360	stn1	STN1 subunit of CST complex	-0.667215	0.0018966	0.055628	2.82125
ENSDARG00000016260	393180	fxr2	fragile X mental retardation, autosomal homolog 2	0.561048	0.00188959	0.055628	8.44728
ENSDARG00000038866	570167	trappc8	trafficking protein particle complex subunit 8	-0.40569	0.00188923	0.055628	4.76137
ENSDARG00000061647	565531	nrxn1a	neurexin 1a	-0.519019	0.00188587	0.055628	5.40035
ENSDARG00000069184	436991	ubtd2	ubiquitin domain containing 2	0.361461	0.00189706	0.055628	4.74529
ENSDARG00000097714	unknown	unknown	unknown	-0.628874	0.00189415	0.055628	3.66729
ENSDARG00000105924	100535087	astn2	astrotactin 2	-1.20309	0.00189632	0.055628	-0.190002
ENSDARG00000056438	140613	her9	hairy-related 9	-0.627663	0.00190129	0.0556843	6.07955
ENSDARG00000062485	799686	dock11	dedicator of cytokinesis 11	0.445906	0.00190913	0.055846	4.1651
ENSDARG00000055255	337272	pitpnm3	PITPNM family member 3	0.50585	0.00191552	0.0558552	4.17178
ENSDARG00000091598	100536673	LOC100536673	alpha-1,6-mannosyl-glycoprotein 2-beta-N-acetylglucosaminyltransferase-like	1.17536	0.00191639	0.0558552	2.7381
ENSDARG00000103394	334108	kif5bb	kinesin family member 5B, b	0.850076	0.00191467	0.0558552	4.00295
ENSDARG00000102998	447818	taf6	TAF6 RNA polymerase II, TATA box binding protein (TBP)-associated factor	0.366131	0.0019211	0.0559252	5.35107
ENSDARG00000000183	407634	ptpn4b	protein tyrosine phosphatase non-receptor type 4b	0.36782	0.00193508	0.0560398	4.06251
ENSDARG00000020610	58071	tnnt2a	troponin T type 2a (cardiac)	-0.408355	0.00193665	0.0560398	5.0695
ENSDARG00000055305	30512	ret	ret proto-oncogene receptor tyrosine kinase	-0.420916	0.00193411	0.0560398	4.58149
ENSDARG00000093244	unknown	unknown	unknown	0.463791	0.00193163	0.0560398	4.85709
ENSDARG00000110572	unknown	unknown	unknown	-0.568279	0.00193623	0.0560398	2.69037
ENSDARG00000045870	567300	plekha5	pleckstrin homology domain containing, family A member 5	-0.498911	0.00194296	0.056155	5.84924
ENSDARG00000063580	571989	ppp1r9ala	protein phosphatase 1 regulatory subunit 9A-like A	0.453185	0.00194613	0.0561792	5.48001
ENSDARG00000041040	791759	piga	phosphatidylinositol glycan anchor biosynthesis, class A	-0.586269	0.00195793	0.056184	3.57622
ENSDARG00000061940	101882850	htr4	5-hydroxytryptamine receptor 4	1.25858	0.00195639	0.056184	-0.83148
ENSDARG00000068655	791166	dnlz	DNL-type zinc finger	-0.576971	0.00195101	0.056184	2.7651
ENSDARG00000075580	100150488	lrch2	leucine-rich repeats and calponin homology (CH) domain containing 2	1.04919	0.00195419	0.056184	1.27538
ENSDARG00000117211	553492	LOC553492	transcription factor TFIIIB component B'' homolog	-1.05779	0.00195509	0.056184	4.50959
ENSDARG00000040439	406266	rsl24d1	ribosomal L24 domain containing 1	0.365015	0.0019694	0.0564459	7.53527
ENSDARG00000078135	100004793	mrc2	mannose receptor, C type 2	0.734965	0.00197589	0.0565183	3.19107
ENSDARG00000099995	564990	apbb2b	amyloid beta (A4) precursor protein-binding, family B, member 2b	0.470723	0.00197661	0.0565183	4.6398
ENSDARG00000058045	402884	tlr21	toll-like receptor 21	1.82167	0.00198965	0.0567627	-2.07418
ENSDARG00000071590	100007963	si:ch211-236g6.1	si:ch211-236g6.1	-1.27444	0.00198986	0.0567627	-0.558011
ENSDARG00000007377	114426	odc1	ornithine decarboxylase 1	-0.286676	0.00201028	0.0569549	9.04318
ENSDARG00000018153	798022	nt5c1ba	5'-nucleotidase, cytosolic IB a	-0.742506	0.00200961	0.0569549	1.08853
ENSDARG00000061370	565995	tsen34	TSEN34 tRNA splicing endonuclease subunit	-0.478525	0.00201075	0.0569549	3.90201
ENSDARG00000075673	326745	arhgap21b	Rho GTPase activating protein 21b	0.353907	0.00201061	0.0569549	6.5586
ENSDARG00000079124	100000849	mterf4	mitochondrial transcription termination factor 4	-0.465363	0.00200179	0.0569549	2.86591
ENSDARG00000100835	792554	si:ch211-117l17.5	si:ch211-117l17.5	3.0593	0.00200659	0.0569549	-3.17763
ENSDARG00000077549	557507	aifm2	apoptosis inducing factor mitochondria associated 2	-0.550399	0.00201571	0.0570283	5.27664
ENSDARG00000025269	406669	pdcd6ip	programmed cell death 6 interacting protein	-0.323029	0.00204035	0.0571711	6.62477
ENSDARG00000032769	562137	slc38a9	solute carrier family 38 member 9	0.572322	0.00203701	0.0571711	2.64739
ENSDARG00000037425	449788	s100a10a	S100 calcium binding protein A10a	-0.891949	0.00202442	0.0571711	2.15963
ENSDARG00000060243	100002220	enox1	ecto-NOX disulfide-thiol exchanger 1	-0.732863	0.00204208	0.0571711	2.51455
ENSDARG00000090818	100333889	cacfd1	calcium channel flower domain containing 1	0.970941	0.00203965	0.0571711	2.22789
ENSDARG00000092677	100150991	coa6	cytochrome c oxidase assembly factor 6	-0.926977	0.002038	0.0571711	0.710112
ENSDARG00000096667	564833	hemgn	hemogen	-0.547345	0.00202697	0.0571711	4.37718
ENSDARG00000102571	323452	metap2b	methionyl aminopeptidase 2b	0.374687	0.00203268	0.0571711	8.18759
ENSDARG00000117277	unknown	unknown	unknown	2.56049	0.00203002	0.0571711	-2.80021
ENSDARG00000010098	565059	pank1b	pantothenate kinase 1b	0.381533	0.00204681	0.0572371	4.97802
ENSDARG00000034409	100000252	pik3r3b	phosphoinositide-3-kinase, regulatory subunit 3b (gamma)	-0.39677	0.00205249	0.0572468	6.55482
ENSDARG00000038309	445082	dnajc15	DnaJ (Hsp40) homolog, subfamily C, member 15	-0.369362	0.00205045	0.0572468	3.92664
ENSDARG00000093954	571915	si:dkey-9i23.16	si:dkey-9i23.16	1.21024	0.00205427	0.0572468	1.90715
ENSDARG00000015053	558006	grip1	glutamate receptor interacting protein 1	0.383316	0.00206059	0.0573567	4.12186
ENSDARG00000070498	100004913	phyhiplb	phytanoyl-CoA 2-hydroxylase interacting protein-like b	0.626164	0.00206875	0.0573642	2.33727
ENSDARG00000076801	558931	arap3	ArfGAP with RhoGAP domain, ankyrin repeat and PH domain 3	0.385579	0.00207037	0.0573642	4.36217
ENSDARG00000078643	100537676	vtcn1	V-set domain containing T cell activation inhibitor 1	1.45152	0.00207032	0.0573642	0.262843
ENSDARG00000101727	108190637	LOC108190637	uncharacterized LOC108190637	2.64261	0.00206946	0.0573642	-4.14119
ENSDARG00000000086	368504	itsn1	intersectin 1 (SH3 domain protein)	0.488579	0.00209886	0.0576639	5.55972
ENSDARG00000002797	unknown	unknown	unknown	2.61952	0.0021288	0.0576639	-4.14119
ENSDARG00000004502	563808	rcor3	REST corepressor 3	0.721328	0.00211485	0.0576639	2.57816
ENSDARG00000010773	560986	pnpla6	patatin-like phospholipase domain containing 6	-0.627623	0.00211479	0.0576639	4.62023
ENSDARG00000015829	566858	mov10a	Mov10 RISC complex RNA helicase a	-0.491132	0.00210569	0.0576639	4.79589
ENSDARG00000018285	403000	pdpk1b	3-phosphoinositide dependent protein kinase 1b	-0.294388	0.00209246	0.0576639	6.13791
ENSDARG00000020122	553584	endou2	endonuclease, polyU-specific 2	0.537858	0.00213031	0.0576639	3.10592
ENSDARG00000033662	386661	scd	stearoyl-CoA desaturase (delta-9-desaturase)	-1.0069	0.00210846	0.0576639	1.12121
ENSDARG00000039966	322857	prom1a	prominin 1a	0.618135	0.00212075	0.0576639	4.36063
ENSDARG00000052842	641328	ppifb	peptidylprolyl isomerase Fb	-0.360049	0.00211632	0.0576639	6.3332
ENSDARG00000054301	751662	kti12	KTI12 chromatin associated homolog	-0.460391	0.00211284	0.0576639	3.5249
ENSDARG00000057016	565969	cdc14ab	cell division cycle 14Ab	0.434508	0.00212794	0.0576639	5.05473
ENSDARG00000061265	560606	lmln	leishmanolysin-like (metallopeptidase M8 family)	1.15236	0.00210337	0.0576639	1.53425
ENSDARG00000062305	563414	rims3	regulating synaptic membrane exocytosis 3	2.03669	0.00209998	0.0576639	-1.20636
ENSDARG00000068179	unknown	unknown	unknown	-0.406857	0.00211386	0.0576639	3.68225
ENSDARG00000079276	557472	ube2ql1	ubiquitin-conjugating enzyme E2Q family-like 1	0.614058	0.00213136	0.0576639	3.02505
ENSDARG00000089187	556600	wfdc2	WAP four-disulfide core domain 2	-0.806372	0.00210712	0.0576639	2.99217
ENSDARG00000102769	101886358	LOC101886358	cadherin-18	-0.917431	0.00209024	0.0576639	1.55924
ENSDARG00000103199	797677	si:dkey-247k7.2	si:dkey-247k7.2	-0.79508	0.00213085	0.0576639	4.9561
ENSDARG00000103546	393519	purbb	purine-rich element binding protein Bb	1.12029	0.00210769	0.0576639	4.22619
ENSDARG00000115349	751624	nat14	N-acetyltransferase 14 (GCN5-related, putative)	0.582076	0.00212034	0.0576639	4.07172
ENSDARG00000051940	553952	ugt2a2	UDP glucuronosyltransferase 2 family, polypeptide A2	-0.586118	0.00214483	0.057769	3.40967
ENSDARG00000070849	337148	rps15	ribosomal protein S15	0.687059	0.00214171	0.057769	8.4471
ENSDARG00000079584	557813	zgc:194930	zgc:194930	1.23941	0.00214356	0.057769	-0.0951367
ENSDARG00000098374	unknown	unknown	unknown	-0.340236	0.00214069	0.057769	5.78937
ENSDARG00000037373	562176	ephb2a	eph receptor B2a	0.966634	0.00215543	0.0578255	1.87063
ENSDARG00000060925	100007426	jarid2a	jumonji, AT rich interactive domain 2a	0.563273	0.00215651	0.0578255	4.26322
ENSDARG00000076294	796269	klb	klotho beta	0.570659	0.00215058	0.0578255	3.5989
ENSDARG00000101254	108183364	LOC108183364	uncharacterized LOC108183364	-0.909297	0.00215301	0.0578255	0.731146
ENSDARG00000100947	415133	mafk	v-maf avian musculoaponeurotic fibrosarcoma oncogene homolog K	1.08094	0.00215959	0.0578439	1.18806
ENSDARG00000009839	100003476	fam117bb	family with sequence similarity 117 member Bb	-0.453503	0.00217245	0.0580594	3.98498
ENSDARG00000100897	559529	pdgfrb	platelet-derived growth factor receptor, beta polypeptide	-0.429104	0.00217012	0.0580594	4.49564
ENSDARG00000005541	30476	wif1	wnt inhibitory factor 1	-0.578122	0.00218465	0.058171	5.69088
ENSDARG00000054191	406696	pgk1	phosphoglycerate kinase 1	0.48866	0.0021869	0.058171	8.4478
ENSDARG00000094475	unknown	unknown	unknown	-1.67857	0.00218867	0.058171	0.94011
ENSDARG00000097877	571155	si:ch211-167b20.8	si:ch211-167b20.8	0.58611	0.00217905	0.058171	3.92932
ENSDARG00000099084	553360	pcif1	phosphorylated CTD interacting factor 1	0.455493	0.00218239	0.058171	3.86303
ENSDARG00000105071	553539	nos1apa	nitric oxide synthase 1 (neuronal) adaptor protein a	0.659285	0.00219409	0.0582509	2.61675
ENSDARG00000005834	562045	gatad2b	GATA zinc finger domain containing 2B	0.754556	0.00219756	0.0582787	3.3901
ENSDARG00000011301	573336	nae1	nedd8 activating enzyme E1 subunit 1	-0.534856	0.00220186	0.0583288	5.28281
ENSDARG00000104869	100332622	spata5	spermatogenesis associated 5	-0.441826	0.00220571	0.0583667	3.48443
ENSDARG00000100402	560305	fgd1	FYVE, RhoGEF and PH domain containing 1	0.986911	0.00221475	0.0585417	2.7674
ENSDARG00000052658	562909	pptc7b	protein phosphatase targeting COQ7 b	0.582608	0.00223344	0.0588425	3.17613
ENSDARG00000054804	406562	anp32e	acidic (leucine-rich) nuclear phosphoprotein 32 family, member E	0.445227	0.00223277	0.0588425	7.8809
ENSDARG00000104839	100009658	mansc1	MANSC domain containing 1	-0.443506	0.00223239	0.0588425	4.38675
ENSDARG00000026811	493783	extl3	exostosin-like glycosyltransferase 3	0.599831	0.00225057	0.0588989	4.09601
ENSDARG00000035322	560945	myh7bb	myosin, heavy chain 7B, cardiac muscle, beta b	-0.494939	0.0022418	0.0588989	5.85996
ENSDARG00000038239	445499	tnpo2a	transportin 2a	0.392865	0.00225213	0.0588989	7.30709
ENSDARG00000057141	664755	zgc:110045	zgc:110045	0.884691	0.0022512	0.0588989	1.52041
ENSDARG00000099265	797250	slc7a5	solute carrier family 7 member 5	0.591254	0.00225267	0.0588989	3.39193
ENSDARG00000100223	407680	gpa33a	glycoprotein A33 (transmembrane), paralog a	-0.271274	0.00225057	0.0588989	7.06489
ENSDARG00000102362	337675	slc25a12	solute carrier family 25 member 12	-0.389045	0.002241	0.0588989	6.64819
ENSDARG00000052336	558261	ociad2	OCIA domain containing 2	-0.8861	0.00226112	0.059056	3.75009
ENSDARG00000007387	325410	irf2a	interferon regulatory factor 2a	0.523066	0.00227208	0.0590862	4.35568
ENSDARG00000008740	326718	esf1	ESF1, nucleolar pre-rRNA processing protein, homolog (S. cerevisiae)	-0.386153	0.00227102	0.0590862	6.53703
ENSDARG00000026383	100006464	si:dkey-27j5.5	si:dkey-27j5.5	1.95359	0.00227094	0.0590862	-2.7082
ENSDARG00000041870	432389	ift172	intraflagellar transport 172	-0.757231	0.00226903	0.0590862	3.86263
ENSDARG00000026348	492476	csad	cysteine sulfinic acid decarboxylase	0.662389	0.00228479	0.0591618	4.14281
ENSDARG00000037068	566844	ikzf4	IKAROS family zinc finger 4	-0.675092	0.00228001	0.0591618	2.36418
ENSDARG00000104264	777704	xkr4	XK related 4	0.634017	0.00228046	0.0591618	2.84739
ENSDARG00000117467	unknown	unknown	unknown	-2.68557	0.00228294	0.0591618	-3.72154
ENSDARG00000020718	571044	slc25a22a	solute carrier family 25 member 22a	1.04928	0.00229159	0.0591872	1.72634
ENSDARG00000027930	393864	naprt	nicotinate phosphoribosyltransferase	-0.309516	0.00229208	0.0591872	5.86663
ENSDARG00000033742	561683	nt5c1bb	5'-nucleotidase, cytosolic IB b	0.670158	0.00229755	0.0591872	1.94134
ENSDARG00000035913	368235	yars1	tyrosyl-tRNA synthetase 1	-0.433979	0.00229803	0.0591872	7.06401
ENSDARG00000058853	566448	sash1b	SAM and SH3 domain containing 1b	-0.347548	0.00229389	0.0591872	4.54543
ENSDARG00000008279	560913	map2k7	mitogen-activated protein kinase kinase 7	1.33189	0.00231009	0.0594265	2.05806
ENSDARG00000021702	406261	pdcd4a	programmed cell death 4a	0.757038	0.00232436	0.0594265	6.61236
ENSDARG00000039063	100330143	LOC100330143	piggyBac transposable element-derived protein 4-like	1.12251	0.00231882	0.0594265	1.94391
ENSDARG00000057460	436681	crygm2d13	crystallin, gamma M2d13	0.814275	0.0023237	0.0594265	5.66138
ENSDARG00000063244	572161	lix1l	limb and CNS expressed 1 like	0.830895	0.00231484	0.0594265	3.92676
ENSDARG00000076364	569390	si:dkey-178k16.1	si:dkey-178k16.1	-0.348227	0.00232456	0.0594265	5.14167
ENSDARG00000104938	321247	ftsj3	FtsJ RNA 2'-O-methyltransferase 3	-0.345802	0.00231658	0.0594265	6.10882
ENSDARG00000103398	100330224	fabp1b.2	fatty acid binding protein 1b, liver, tandem duplicate 2	-1.58609	0.00232831	0.0594593	2.07455
ENSDARG00000055903	415206	luc7l	LUC7-like (S. cerevisiae)	-0.435028	0.00233138	0.0594632	6.50415
ENSDARG00000063191	558373	extl2	exostosin-like glycosyltransferase 2	-0.957541	0.00233585	0.0594632	2.58711
ENSDARG00000098871	100334661	gga3b	golgi associated, gamma adaptin ear containing, ARF binding protein 3b	0.671583	0.00233465	0.0594632	2.88711
ENSDARG00000006288	432371	prdm5	PR domain containing 5	0.931132	0.00235946	0.0599377	2.11983
ENSDARG00000069246	100002494	rxfp3.3a3	relaxin family peptide receptor 3.3a3	-1.46297	0.00235888	0.0599377	-0.990301
ENSDARG00000053449	30211	pyya	peptide YYa	-0.531566	0.00237337	0.0601644	2.95854
ENSDARG00000061030	556915	vezf1b	vascular endothelial zinc finger 1b	0.592393	0.00237203	0.0601644	3.74852
ENSDARG00000042825	795748	rnf169	ring finger protein 169	0.770252	0.00238163	0.0602949	4.2268
ENSDARG00000109591	unknown	unknown	unknown	-1.31447	0.00238351	0.0602949	-0.717523
ENSDARG00000006062	556208	akap1b	A kinase (PRKA) anchor protein 1b	0.403185	0.00242622	0.060383	6.62338
ENSDARG00000006757	321064	klhl41b	kelch-like family member 41b	0.660086	0.0024469	0.060383	6.70479
ENSDARG00000009209	792983	slc9a6a	solute carrier family 9 member A6a	0.375902	0.00241443	0.060383	4.59258
ENSDARG00000017141	559087	pla2g4ab	phospholipase A2, group IVAb (cytosolic, calcium-dependent)	-1.29372	0.00243227	0.060383	-0.397498
ENSDARG00000040535	793671	csgalnact1a	chondroitin sulfate N-acetylgalactosaminyltransferase 1a	0.720808	0.00244591	0.060383	1.83762
ENSDARG00000042277	114378	efnb3b	ephrin-B3b	0.459942	0.00241291	0.060383	5.0284
ENSDARG00000052511	103752590	lin28b	lin-28 homolog B (C. elegans)	1.29095	0.0024423	0.060383	1.30903
ENSDARG00000053840	550597	ei24	EI24 autophagy associated transmembrane protein	0.372436	0.00244277	0.060383	4.37194
ENSDARG00000055999	100003763	brd8a	bromodomain containing 8a	-0.770407	0.00242085	0.060383	2.06806
ENSDARG00000061810	321217	mbd3b	methyl-CpG binding domain protein 3b	0.498547	0.00242488	0.060383	5.73542
ENSDARG00000063412	568169	cers1	ceramide synthase 1	0.615202	0.0024397	0.060383	3.43601
ENSDARG00000069543	791130	galt	galactose-1-phosphate uridylyltransferase	-0.46272	0.00241452	0.060383	2.94838
ENSDARG00000069958	101884640	sh2b3	SH2B adaptor protein 3	1.19034	0.00244705	0.060383	1.59291
ENSDARG00000070809	100003866	znf516	zinc finger protein 516	0.317144	0.00239552	0.060383	5.4983
ENSDARG00000080147	unknown	unknown	unknown	-0.862643	0.0024009	0.060383	0.678859
ENSDARG00000090564	100001805	LOC100001805	PDZ domain-containing protein 4-like	-0.511201	0.00244017	0.060383	3.26862
ENSDARG00000090820	560546	slc2a10	solute carrier family 2 member 10	0.49286	0.00240623	0.060383	3.78732
ENSDARG00000098967	559632	rabgap1	RAB GTPase activating protein 1	-0.478989	0.00243031	0.060383	4.85495
ENSDARG00000101163	unknown	unknown	unknown	0.910198	0.00239363	0.060383	1.52734
ENSDARG00000102097	100001781	nfkbiz	nuclear factor of kappa light polypeptide gene enhancer in B-cells inhibitor, zeta	-1.13885	0.00243995	0.060383	4.68928
ENSDARG00000102643	393535	chmp1a	charged multivesicular body protein 1A	-0.337002	0.00242806	0.060383	5.51789
ENSDARG00000103428	797715	ogdhb	oxoglutarate dehydrogenase b	-0.362765	0.00243513	0.060383	5.52315
ENSDARG00000112922	101883969	pqlc1	PQ loop repeat containing 1	0.727354	0.00243981	0.060383	1.67712
ENSDARG00000113961	415197	nudt15	nudix (nucleoside diphosphate linked moiety X)-type motif 15	0.539854	0.00242119	0.060383	3.46331
ENSDARG00000078696	100001241	synpo2lb	synaptopodin 2-like b	0.452911	0.0024534	0.060456	5.59503
ENSDARG00000112923	unknown	unknown	unknown	1.15073	0.00245502	0.060456	-0.0190589
ENSDARG00000078238	572093	nacc1b	nucleus accumbens associated 1, BEN and BTB (POZ) domain containing b	1.41399	0.00246066	0.0604717	-0.183736
ENSDARG00000079097	568810	tanc2a	tetratricopeptide repeat, ankyrin repeat and coiled-coil containing 2a	-0.466921	0.00246032	0.0604717	5.30327
ENSDARG00000003041	100334245	LOC100334245	E3 ubiquitin-protein ligase pellino homolog 2-like	0.799798	0.00247214	0.0606302	2.82503
ENSDARG00000011407	503730	col2a1b	collagen, type II, alpha 1b	-0.377628	0.00247183	0.0606302	9.36666
ENSDARG00000062991	767738	abi1b	abl-interactor 1b	1.02324	0.00247611	0.060666	2.46745
ENSDARG00000058601	553702	gdap1	ganglioside induced differentiation associated protein 1	-0.607563	0.00248004	0.0606809	2.03102
ENSDARG00000104177	393136	cpne3	copine III	0.553283	0.00248175	0.0606809	5.00349
ENSDARG00000057529	557834	itpa	inosine triphosphatase (nucleoside triphosphate pyrophosphatase)	-0.652157	0.00248528	0.0607056	4.22305
ENSDARG00000099612	327554	zgc:66483	zgc:66483	2.45617	0.00248874	0.0607288	-1.73664
ENSDARG00000038693	436670	gng7	guanine nucleotide binding protein (G protein), gamma 7	0.496876	0.00249397	0.0607467	3.09856
ENSDARG00000069425	541432	hsbp1a	heat shock factor binding protein 1a	0.714073	0.00249703	0.0607467	4.20381
ENSDARG00000105001	445104	zgc:91999	zgc:91999	0.550059	0.00249636	0.0607467	5.47212
ENSDARG00000040930	768177	deptor	DEP domain containing MTOR-interacting protein	0.528829	0.00250801	0.0609526	2.79655
ENSDARG00000045383	100150048	gpr22b	G protein-coupled receptor 22b	-1.08624	0.00251551	0.0610118	1.05323
ENSDARG00000109276	100332446	LOC100332446	uncharacterized LOC100332446	-1.24415	0.00251498	0.0610118	1.08832
ENSDARG00000028327	406384	gmfb	glia maturation factor, beta	0.302757	0.00253275	0.0611227	6.37588
ENSDARG00000032603	558013	st7l	suppression of tumorigenicity 7 like	-0.573267	0.00253846	0.0611227	3.46412
ENSDARG00000035596	445238	si:ch211-191d15.2	si:ch211-191d15.2	-0.406423	0.00253838	0.0611227	5.60434
ENSDARG00000078435	569473	anapc13	anaphase promoting complex subunit 13	-0.486814	0.00254034	0.0611227	3.15368
ENSDARG00000097537	103909792	LOC103909792	NEDD4-like E3 ubiquitin-protein ligase WWP1	-0.333283	0.00253644	0.0611227	6.54246
ENSDARG00000099164	103910274	LOC103910274	nucleus accumbens-associated protein 1-like	0.929288	0.00252669	0.0611227	2.95007
ENSDARG00000101762	322372	fah	fumarylacetoacetate hydrolase (fumarylacetoacetase)	-0.573433	0.00253618	0.0611227	3.80133
ENSDARG00000112674	unknown	unknown	unknown	0.722132	0.00253295	0.0611227	3.11891
ENSDARG00000076978	100216485	pmchl	pro-melanin-concentrating hormone, like	2.61954	0.00254605	0.0611675	-4.18944
ENSDARG00000116210	100333627	gas7b	growth arrest-specific 7b	-0.941301	0.00254727	0.0611675	1.19818
ENSDARG00000009653	402962	lhfpl2a	LHFPL tetraspan subfamily member 2a	-0.459389	0.00255443	0.0611768	4.61204
ENSDARG00000032005	368824	ccdc65	coiled-coil domain containing 65	1.06134	0.00256721	0.0611768	2.42813
ENSDARG00000037069	569667	zdhhc14	zinc finger DHHC-type palmitoyltransferase 14	0.646768	0.00256379	0.0611768	1.96688
ENSDARG00000055759	571114	efhd2	EF-hand domain family, member D2	0.316329	0.00256794	0.0611768	5.28918
ENSDARG00000056830	569278	si:ch211-107m4.1	si:ch211-107m4.1	0.562929	0.00255834	0.0611768	2.58166
ENSDARG00000060847	567970	setd1ba	SET domain containing 1B, histone lysine methyltransferase a	0.397091	0.00256205	0.0611768	4.6096
ENSDARG00000101281	100320926	corin	corin, serine peptidase	-0.53031	0.00255722	0.0611768	3.32143
ENSDARG00000116511	108449885	npas4l	neuronal PAS domain protein 4 like	-0.726341	0.00255124	0.0611768	1.78622
ENSDARG00000088967	557091	wnk4b	WNK lysine deficient protein kinase 4b	1.01125	0.00257191	0.061211	5.10158
ENSDARG00000074995	563613	eif2b5	eukaryotic translation initiation factor 2B, subunit 5 epsilon	-0.454185	0.00257621	0.0612515	5.63972
ENSDARG00000098620	unknown	unknown	unknown	-0.950521	0.00257869	0.0612515	1.4761
ENSDARG00000071906	334633	sec24b	SEC24 homolog B, COPII coat complex component	-0.349668	0.00258916	0.0614398	6.3091
ENSDARG00000012025	378450	hs6st2	heparan sulfate 6-O-sulfotransferase 2	0.307746	0.00259225	0.0614527	5.99031
ENSDARG00000010862	450000	amt	aminomethyltransferase	0.525285	0.00261062	0.0617096	2.96056
ENSDARG00000057053	492359	sgms1a	sphingomyelin synthase 1a	-0.376169	0.00260934	0.0617096	4.61563
ENSDARG00000061110	569656	zbtb44	zinc finger and BTB domain containing 44	0.833049	0.00261886	0.0617096	1.92
ENSDARG00000087765	100126134	crygm2d10	crystallin, gamma M2d10	0.80882	0.00262098	0.0617096	5.97297
ENSDARG00000102414	100008376	myhz1.1l	myosin, heavy polypeptide 1.1, like	-1.45024	0.00261267	0.0617096	2.14269
ENSDARG00000102472	563672	btbd17b	BTB (POZ) domain containing 17b	-0.961388	0.00261843	0.0617096	0.397297
ENSDARG00000103799	280647	kars1	lysyl-tRNA synthetase 1	-0.38063	0.00262099	0.0617096	8.56613
ENSDARG00000093584	559113	zgc:193505	zgc:193505	-0.438465	0.00262607	0.0617688	8.00274
ENSDARG00000099744	30608	gap43	growth associated protein 43	-0.460627	0.0026326	0.0618435	6.2116
ENSDARG00000117560	unknown	unknown	unknown	-3.66944	0.00263436	0.0618435	-3.01253
ENSDARG00000008407	449539	tspan7b	tetraspanin 7b	0.297757	0.00264397	0.0619286	6.21982
ENSDARG00000035256	336168	eef2l2	eukaryotic translation elongation factor 2, like 2	-0.455003	0.00264201	0.0619286	8.0117
ENSDARG00000069945	100149618	p2ry12	purinergic receptor P2Y12	0.975583	0.00264569	0.0619286	-0.111677
ENSDARG00000090912	282673	npc2.1	NPC intracellular cholesterol transporter 2, tandem duplicate 1	0.498532	0.00264906	0.0619475	6.95195
ENSDARG00000079302	566702	and2	actinodin2	-0.338649	0.00265251	0.0619681	6.90123
ENSDARG00000057649	378993	satb1a	SATB homeobox 1a	0.585209	0.0026605	0.0620945	1.91406
ENSDARG00000069313	562963	oxa1l	OXA1L mitochondrial inner membrane protein	-0.343327	0.00266441	0.0621258	5.32175
ENSDARG00000101291	100330433	txndc11	thioredoxin domain containing 11	-0.427705	0.00266793	0.0621478	5.13522
ENSDARG00000021378	565544	phf21ab	PHD finger protein 21Ab	0.504653	0.0026841	0.0623388	3.94427
ENSDARG00000037291	326933	dpf2l	D4, zinc and double PHD fingers family 2, like	0.327232	0.00268714	0.0623388	5.88413
ENSDARG00000046072	402964	snx16	sorting nexin 16	-0.442667	0.00268378	0.0623388	4.24681
ENSDARG00000054076	553592	tatdn3	TatD DNase domain containing 3	-0.837749	0.00269117	0.0623388	1.94829
ENSDARG00000089076	555470	gphna	gephyrin a	-0.351059	0.00268191	0.0623388	4.61907
ENSDARG00000100958	103909734	LOC103909734	E3 ubiquitin-protein ligase HECW1-like	0.780901	0.00269163	0.0623388	2.0987
ENSDARG00000012378	321587	naa35	N-alpha-acetyltransferase 35, NatC auxiliary subunit	-0.302098	0.00270057	0.0624859	5.82114
ENSDARG00000025436	352916	msrb1a	methionine sulfoxide reductase B1a	-0.634881	0.00270713	0.0625315	3.59609
ENSDARG00000043470	562259	rsph3	radial spoke head 3	0.800728	0.00270772	0.0625315	1.06072
ENSDARG00000010844	445289	kras	v-Ki-ras2 Kirsten rat sarcoma viral oncogene homolog	0.642786	0.00271992	0.0627532	4.09277
ENSDARG00000037358	336518	polr3e	polymerase (RNA) III (DNA directed) polypeptide E	-0.4422	0.00272303	0.0627649	6.0654
ENSDARG00000079515	566001	ptx3b	pentraxin 3, long b	1.04725	0.00272647	0.0627842	1.56309
ENSDARG00000006832	797549	galnt9	polypeptide N-acetylgalactosaminyltransferase 9	-0.662861	0.00273356	0.0628277	2.8965
ENSDARG00000074319	555721	sall1a	spalt-like transcription factor 1a	-0.344903	0.00273205	0.0628277	5.5311
ENSDARG00000088308	569522	notchl	notch receptor, like	-0.891745	0.00274816	0.0630431	1.89987
ENSDARG00000102082	562171	nr3c2	nuclear receptor subfamily 3, group C, member 2	0.944311	0.00274583	0.0630431	0.822616
ENSDARG00000073872	30677	tpst1	tyrosylprotein sulfotransferase 1	-0.340627	0.00275133	0.063056	5.75833
ENSDARG00000010042	100307098	dnm1a	dynamin 1a	0.821534	0.00276164	0.0631123	3.3477
ENSDARG00000036232	280653	trpm7	transient receptor potential cation channel, subfamily M, member 7	-0.495306	0.00276053	0.0631123	5.80094
ENSDARG00000063321	561568	rabl2	RAB, member of RAS oncogene family-like 2	0.369461	0.00276161	0.0631123	3.86448
ENSDARG00000009978	336655	icn	ictacalcin	-0.548865	0.00278886	0.0631967	9.16928
ENSDARG00000015722	322008	kctd5a	potassium channel tetramerization domain containing 5a	0.36175	0.00278257	0.0631967	5.48246
ENSDARG00000032083	553412	dpysl2b	dihydropyrimidinase like 2b	0.583754	0.00278403	0.0631967	5.57555
ENSDARG00000057879	553311	p3h3	prolyl 3-hydroxylase 3	0.434454	0.00277277	0.0631967	4.649
ENSDARG00000068503	387303	gbgt1l4	globoside alpha-1,3-N-acetylgalactosaminyltransferase 1, like 4	0.692517	0.00278224	0.0631967	4.30446
ENSDARG00000088929	100332089	ypel5	yippee-like 5	-0.455543	0.00278598	0.0631967	4.31435
ENSDARG00000098223	unknown	unknown	unknown	-0.774061	0.00278355	0.0631967	0.654717
ENSDARG00000102888	791773	gpr39	G protein-coupled receptor 39	-1.23146	0.00279152	0.0631967	2.97408
ENSDARG00000104105	555382	ttf2	transcription termination factor, RNA polymerase II	-0.666539	0.00277104	0.0631967	5.08105
ENSDARG00000109373	566927	LOC566927	protein lifeguard 3-like	-0.377625	0.00278949	0.0631967	4.38488
ENSDARG00000101677	568566	chrnb4	cholinergic receptor, nicotinic, beta 4 (neuronal)	-0.659002	0.00279505	0.0632173	2.36329
ENSDARG00000061081	564134	arpp21	cAMP-regulated phosphoprotein, 21	-0.662874	0.00279778	0.0632199	5.25261
ENSDARG00000087359	30491	c3a.2	complement C3a, tandem duplicate 2	-1.68743	0.00280227	0.063262	0.213753
ENSDARG00000014004	541548	eif2b4	eukaryotic translation initiation factor 2B, subunit 4 delta	-0.323341	0.00281081	0.0633504	6.49647
ENSDARG00000091512	567709	nfrkb	nuclear factor related to kappaB binding protein	-0.442865	0.00281406	0.0633504	5.09782
ENSDARG00000099446	561685	slit1b	slit homolog 1b (Drosophila)	-0.530027	0.00281318	0.0633504	5.73286
ENSDARG00000078430	567621	tiam1a	TIAM Rac1 associated GEF 1a	-0.322455	0.00282178	0.063406	5.83672
ENSDARG00000104453	30121	flt4	fms related receptor tyrosine kinase 4	0.668457	0.00282034	0.063406	5.12273
ENSDARG00000091969	100005375	gbgt1l6	globoside alpha-1,3-N-acetylgalactosaminyltransferase 1, like 6	-1.72022	0.00284272	0.0637578	-1.48928
ENSDARG00000105400	100000783	si:ch73-368j24.14	si:ch73-368j24.14	-0.694541	0.00284022	0.0637578	1.68356
ENSDARG00000057089	492512	ftsj1	FtsJ RNA 2'-O-methyltransferase 1	-0.457635	0.00284693	0.0637928	4.31422
ENSDARG00000053455	437026	ccdc103	coiled-coil domain containing 103	1.0264	0.00285234	0.0638548	1.24001
ENSDARG00000004055	562208	uhrf1bp1l	UHRF1 binding protein 1-like	-0.536537	0.00285604	0.0638784	4.58837
ENSDARG00000005780	30713	npy8br	neuropeptide Y receptor Y8b	1.3016	0.00287975	0.0639275	0.0117888
ENSDARG00000015566	553189	dnmt3ab	DNA (cytosine-5-)-methyltransferase 3 alpha b	0.298153	0.00289147	0.0639275	5.60054
ENSDARG00000026247	100003007	insyn1	inhibitory synaptic factor 1	-0.797602	0.00289984	0.0639275	1.43736
ENSDARG00000032976	64671	cmlc1	cardiac myosin light chain-1	-0.315307	0.00292206	0.0639275	5.49695
ENSDARG00000034808	494089	kcnip1b	Kv channel interacting protein 1 b	-0.538389	0.00291556	0.0639275	2.72313
ENSDARG00000037186	792712	tpbgb	trophoblast glycoprotein b	0.542329	0.002916	0.0639275	3.47611
ENSDARG00000037961	415248	rcn3	reticulocalbin 3, EF-hand calcium binding domain	0.669591	0.00288704	0.0639275	6.2287
ENSDARG00000039218	101886313	gpr101	G protein-coupled receptor 101	2.63966	0.00289436	0.0639275	-1.79048
ENSDARG00000051955	791681	brms1	BRMS1 transcriptional repressor and anoikis regulator	-0.421623	0.00290178	0.0639275	4.20656
ENSDARG00000052470	794176	igfbp2a	insulin-like growth factor binding protein 2a	-0.520251	0.00291527	0.0639275	5.48185
ENSDARG00000053973	569489	fetub	fetuin B	-0.46967	0.00290564	0.0639275	9.88396
ENSDARG00000062379	777628	slc35a4	solute carrier family 35 member A4	-0.29062	0.00289355	0.0639275	5.52406
ENSDARG00000062415	368485	ctnnd2a	catenin (cadherin-associated protein), delta 2a	-0.470124	0.00290242	0.0639275	3.51455
ENSDARG00000071586	321421	tgfbi	transforming growth factor, beta-induced	-0.483764	0.00289562	0.0639275	9.42207
ENSDARG00000075209	799930	p4htmb	prolyl 4-hydroxylase, transmembrane b	-0.719113	0.00290677	0.0639275	0.898307
ENSDARG00000075747	794689	zfyve16	zinc finger, FYVE domain containing 16	0.546148	0.00291769	0.0639275	4.0636
ENSDARG00000077130	100334750	bcl10	BCL10 immune signaling adaptor	0.61421	0.00292446	0.0639275	3.55657
ENSDARG00000090190	767689	bcam	basal cell adhesion molecule (Lutheran blood group)	0.580013	0.0029231	0.0639275	5.39679
ENSDARG00000090623	558820	si:dkeyp-106c3.1	si:dkeyp-106c3.1	-0.755125	0.00292074	0.0639275	4.10843
ENSDARG00000096896	unknown	unknown	unknown	-0.712243	0.0028781	0.0639275	2.95034
ENSDARG00000097979	100384903	ugt1b3	UDP glucuronosyltransferase 1 family, polypeptide B3	2.61675	0.00286757	0.0639275	-4.31226
ENSDARG00000098984	541377	pid1	phosphotyrosine interaction domain containing 1	1.1609	0.00289826	0.0639275	2.95445
ENSDARG00000102722	613141	itih3b.1	inter-alpha-trypsin inhibitor heavy chain 3b, tandem duplicate 1	0.531917	0.00290105	0.0639275	2.67314
ENSDARG00000114191	unknown	unknown	unknown	-1.84516	0.00289846	0.0639275	-0.544721
ENSDARG00000117546	100535760	LOC100535760	uncharacterized LOC100535760	1.42678	0.00291725	0.0639275	2.09935
ENSDARG00000032919	407730	chchd3a	coiled-coil-helix-coiled-coil-helix domain containing 3a	-0.396442	0.00293157	0.064025	5.93095
ENSDARG00000091650	793825	igflr1	IGF-like family receptor 1	0.925185	0.00293663	0.0640776	1.42051
ENSDARG00000020057	555655	bmpr2b	bone morphogenetic protein receptor, type II b (serine/threonine kinase)	1.09975	0.00294254	0.0641265	2.95382
ENSDARG00000040257	550337	slc38a11	solute carrier family 38 member 11	-1.49635	0.00294419	0.0641265	-1.91295
ENSDARG00000076844	794783	plin6	perilipin 6	-0.879939	0.00294847	0.0641618	1.12683
ENSDARG00000053318	432388	dnaaf11	dynein axonemal assembly factor 11	0.586173	0.0029545	0.0641772	1.78093
ENSDARG00000109325	unknown	unknown	unknown	2.64032	0.00295356	0.0641772	-3.73569
ENSDARG00000010962	368498	fkbp7	FKBP prolyl isomerase 7	0.368734	0.0029652	0.0643517	4.4361
ENSDARG00000070603	751725	hspa12a	heat shock protein 12A	1.0315	0.00296915	0.0643796	1.99867
ENSDARG00000002295	101883345	si:dkey-21p1.3	si:dkey-21p1.3	-1.40354	0.00300827	0.0643936	0.218657
ENSDARG00000017542	393733	fgf1a	fibroblast growth factor 1a	0.802688	0.00299109	0.0643936	1.24329
ENSDARG00000018124	393544	psmd3	proteasome 26S subunit, non-ATPase 3	-0.30353	0.0029931	0.0643936	7.45957
ENSDARG00000027465	553810	rmnd1	required for meiotic nuclear division 1 homolog	-0.581671	0.00300593	0.0643936	3.1621
ENSDARG00000035835	437013	eef2k	eukaryotic elongation factor 2 kinase	0.669938	0.00299315	0.0643936	6.9709
ENSDARG00000038270	100538291	pigg	phosphatidylinositol glycan anchor biosynthesis class G	-0.784267	0.00300107	0.0643936	2.57383
ENSDARG00000056892	402878	pals2a	protein associated with LIN7 2, MAGUK p55 family member a	0.36558	0.00300863	0.0643936	5.46893
ENSDARG00000059768	565404	gpatch8	G patch domain containing 8	-0.336834	0.00299863	0.0643936	6.7162
ENSDARG00000063544	555920	pip4k2ab	phosphatidylinositol-5-phosphate 4-kinase, type II, alpha b	0.802825	0.00301614	0.0643936	0.831114
ENSDARG00000074556	100536353	ganc	glucosidase, alpha; neutral C	-0.537634	0.00298873	0.0643936	2.032
ENSDARG00000074894	100537539	myorg	myogenesis regulating glycosidase (putative)	0.266626	0.0030125	0.0643936	5.63754
ENSDARG00000075314	571548	zgc:174906	zgc:174906	0.524996	0.00298661	0.0643936	4.35686
ENSDARG00000088820	100126137	zgc:174288	zgc:174288	0.608466	0.00301782	0.0643936	2.80351
ENSDARG00000091126	100001767	rnf207a	ring finger protein 207a	-1.21809	0.00300168	0.0643936	-1.02339
ENSDARG00000093201	unknown	unknown	unknown	-1.04458	0.00301288	0.0643936	1.75949
ENSDARG00000096214	100002885	avpi1	arginine vasopressin induced 1	0.458641	0.00299807	0.0643936	3.59142
ENSDARG00000098589	406409	cyb5a	cytochrome b5 type A (microsomal)	0.295074	0.0029774	0.0643936	5.9809
ENSDARG00000101641	799412	trpm2	transient receptor potential cation channel, subfamily M, member 2	1.23498	0.00300229	0.0643936	0.764111
ENSDARG00000077874	557256	vwa10.1	von Willebrand factor A domain containing 10, tandem duplicate 1	-0.826082	0.00303548	0.064713	2.46537
ENSDARG00000091061	101884924	slc38a3b	solute carrier family 38 member 3b	0.420726	0.00304857	0.0649347	5.14714
ENSDARG00000077826	100333996	efcc1	EF-hand and coiled-coil domain containing 1	0.617882	0.00306207	0.0651649	4.411
ENSDARG00000033259	566106	dis3l2	DIS3 like 3'-5' exoribonuclease 2	0.347303	0.00306641	0.0651998	4.93227
ENSDARG00000009764	445219	srek1	splicing regulatory glutamine/lysine-rich protein 1	-0.412022	0.00308205	0.0653515	3.66667
ENSDARG00000073696	559410	frmd8	FERM domain containing 8	0.372401	0.00307864	0.0653515	5.60243
ENSDARG00000094557	799637	nupr1b	nuclear protein 1b	-0.651732	0.00307981	0.0653515	5.34113
ENSDARG00000097094	unknown	unknown	unknown	2.15948	0.00308438	0.0653515	-4.11742
ENSDARG00000007824	497465	camta1b	calmodulin binding transcription activator 1b	-0.932053	0.00309132	0.0654412	5.16969
ENSDARG00000009745	553942	fbxw2	F-box and WD repeat domain containing 2	-0.300842	0.0030994	0.0654612	5.37048
ENSDARG00000057729	572411	ephb6	eph receptor B6	0.611935	0.00310041	0.0654612	2.23335
ENSDARG00000105592	unknown	unknown	unknown	-0.872243	0.00309697	0.0654612	1.76807
ENSDARG00000056525	568309	bcar1	BCAR1 scaffold protein, Cas family member	-0.300955	0.00310421	0.0654841	6.17784
ENSDARG00000023609	unknown	unknown	unknown	-0.703176	0.00312269	0.0657258	2.13877
ENSDARG00000098857	541493	lifra	LIF receptor subunit alpha a	1.58897	0.00312372	0.0657258	2.88045
ENSDARG00000104808	30307	jak2a	Janus kinase 2a	-0.488962	0.00312383	0.0657258	5.45854
ENSDARG00000039458	571943	lhx4	LIM homeobox 4	-0.566473	0.00313222	0.0658448	3.46292
ENSDARG00000040482	567921	osbpl3b	oxysterol binding protein-like 3b	-0.470888	0.00313615	0.0658701	2.67042
ENSDARG00000015822	406840	sesn3	sestrin 3	0.354256	0.00316046	0.0659547	7.30577
ENSDARG00000027196	100001520	si:dkey-16l2.17	si:dkey-16l2.17	0.751578	0.00315657	0.0659547	2.21081
ENSDARG00000032865	553559	pacsin1a	protein kinase C and casein kinase substrate in neurons 1a	0.737946	0.00314377	0.0659547	3.05723
ENSDARG00000039750	791153	ldlrap1b	low density lipoprotein receptor adaptor protein 1b	0.622975	0.00314937	0.0659547	2.63334
ENSDARG00000062199	100538211	gse1a	Gse1 coiled-coil protein a	0.492246	0.00315863	0.0659547	3.22097
ENSDARG00000087144	792834	fam183a	family with sequence similarity 183 member A	0.783352	0.00315374	0.0659547	0.623057
ENSDARG00000099891	100148952	si:ch211-57n23.1	si:ch211-57n23.1	0.696193	0.00316204	0.0659547	1.42761
ENSDARG00000101613	321155	si:dkey-238i5.2	si:dkey-238i5.2	-0.597449	0.0031471	0.0659547	2.04703
ENSDARG00000044059	30146	lft2	lefty2	-2.32139	0.00316769	0.0659897	-1.76156
ENSDARG00000069888	81580	cldna	claudin a	0.598578	0.00316919	0.0659897	2.48171
ENSDARG00000000966	561503	ncor2	nuclear receptor corepressor 2	-0.292971	0.00317899	0.0661366	6.89355
ENSDARG00000102845	100332814	dclk2b	doublecortin-like kinase 2b	0.63058	0.00318444	0.0661929	1.44515
ENSDARG00000086853	ambiguous	ambiguous	ambiguous	0.880389	0.00318859	0.0662223	0.488758
ENSDARG00000040608	101886707	gcnt7	glucosaminyl (N-acetyl) transferase family member 7	1.10277	0.00319538	0.0662706	0.939245
ENSDARG00000071272	100144559	ncoa6	nuclear receptor coactivator 6	-0.314569	0.00319641	0.0662706	6.73697
ENSDARG00000008255	324048	cnot6a	CCR4-NOT transcription complex, subunit 6a	0.292355	0.00322162	0.0663465	6.40818
ENSDARG00000011600	64270	epha4b	eph receptor A4b	0.760195	0.00321081	0.0663465	4.05758
ENSDARG00000013752	402809	tnni2a.3	troponin I type 2a (skeletal, fast), tandem duplicate 3	-1.64448	0.00320849	0.0663465	-0.310167
ENSDARG00000017121	30210	mafba	v-maf avian musculoaponeurotic fibrosarcoma oncogene homolog Ba	-0.330554	0.00322297	0.0663465	5.21355
ENSDARG00000042031	393356	gorab	golgin, rab6-interacting	0.495635	0.00322295	0.0663465	3.43971
ENSDARG00000061789	568505	gnl1	guanine nucleotide binding protein-like 1	0.344641	0.00322481	0.0663465	4.88862
ENSDARG00000087762	561717	rab27b	RAB27B, member RAS oncogene family	0.743932	0.00320799	0.0663465	1.72407
ENSDARG00000098825	692329	farsa	phenylalanyl-tRNA synthetase subunit alpha	-0.419037	0.00321998	0.0663465	6.81146
ENSDARG00000110315	unknown	unknown	unknown	1.8908	0.00322461	0.0663465	-2.74261
ENSDARG00000025891	664748	shox	short stature homeobox	0.609215	0.00323252	0.0664483	2.30773
ENSDARG00000100342	791139	zgc:158464	zgc:158464	-0.595222	0.00323713	0.0664674	3.90778
ENSDARG00000102724	767698	zgc:153039	zgc:153039	0.47382	0.00323895	0.0664674	2.82671
ENSDARG00000015476	567336	iqch	IQ motif containing H	0.983784	0.0032458	0.0665513	0.897933
ENSDARG00000000018	64604	nrf1	nuclear respiratory factor 1	-0.310203	0.00325899	0.0665761	5.84884
ENSDARG00000003169	474349	magi1b	membrane associated guanylate kinase, WW and PDZ domain containing 1b	-0.312865	0.00325361	0.0665761	6.5538
ENSDARG00000022648	405858	otud3	OTU deubiquitinase 3	-0.345531	0.00326863	0.0665761	3.69761
ENSDARG00000039082	641500	zgc:123010	zgc:123010	0.466651	0.00326338	0.0665761	4.49985
ENSDARG00000041887	796388	sf3a1	splicing factor 3a, subunit 1	0.312406	0.00327723	0.0665761	7.1837
ENSDARG00000052747	791148	gpatch3	G patch domain containing 3	-0.336148	0.00327736	0.0665761	4.30932
ENSDARG00000055388	553699	vtna	vitronectin a	-0.598943	0.00327734	0.0665761	4.04164
ENSDARG00000059404	751627	rab43	RAB43, member RAS oncogene family	-0.591837	0.00327569	0.0665761	4.20318
ENSDARG00000077572	100034574	si:ch211-193k19.2	si:ch211-193k19.2	-1.34576	0.00326701	0.0665761	-0.636278
ENSDARG00000101458	110437712	r3hdm1	R3H domain containing 1	-0.303708	0.00325136	0.0665761	6.19893
ENSDARG00000113158	unknown	unknown	unknown	1.48161	0.00326281	0.0665761	-2.13461
ENSDARG00000022531	30192	ntn1b	netrin 1b	-0.380681	0.00328357	0.0665903	5.84909
ENSDARG00000053574	394241	fancd2	FA complementation group D2	0.39545	0.00328191	0.0665903	4.61244
ENSDARG00000054352	unknown	unknown	unknown	-0.89334	0.00329582	0.0666323	0.545834
ENSDARG00000059474	798052	mlxip	MLX interacting protein	0.571352	0.00329669	0.0666323	5.16023
ENSDARG00000087788	100006564	si:ch211-22k7.9	si:ch211-22k7.9	-1.64454	0.00328861	0.0666323	0.230087
ENSDARG00000113774	unknown	unknown	unknown	3.31363	0.00329508	0.0666323	-0.844021
ENSDARG00000053803	570492	klhl43	kelch-like family member 43	0.624755	0.00330234	0.0666414	6.21529
ENSDARG00000079860	799771	ppp1r16b	protein phosphatase 1, regulatory subunit 16B	0.767477	0.00330754	0.0666414	2.19385
ENSDARG00000086892	558126	erfl1	Ets2 repressor factor like 1	-0.580768	0.00330462	0.0666414	3.13116
ENSDARG00000087752	100329327	rfwd3	ring finger and WD repeat domain 3	-0.372512	0.00330819	0.0666414	4.12866
ENSDARG00000003829	570248	galnt2	UDP-N-acetyl-alpha-D-galactosamine:polypeptide N-acetylgalactosaminyltransferase 2	-0.305275	0.00332397	0.0667412	5.80984
ENSDARG00000016200	405805	trib3	tribbles pseudokinase 3	-0.702524	0.00332477	0.0667412	6.72555
ENSDARG00000040528	405809	lgals3bp.1	galectin 3 binding protein, tandem duplicate 1	-0.756054	0.00332405	0.0667412	1.33796
ENSDARG00000055175	565113	c1qtnf6a	C1q and TNF related 6a	1.35373	0.00332973	0.0667412	-0.89845
ENSDARG00000076230	563932	atp10b	ATPase phospholipid transporting 10B	-0.624348	0.0033234	0.0667412	2.5564
ENSDARG00000077497	100329456	igsf10	immunoglobulin superfamily, member 10	-0.700366	0.0033272	0.0667412	3.2767
ENSDARG00000063474	100329953	arfgef1	ADP-ribosylation factor guanine nucleotide-exchange factor 1 (brefeldin A-inhibited)	-0.383491	0.0033362	0.0667573	5.35519
ENSDARG00000098344	445055	rab18b	RAB18B, member RAS oncogene family	-0.392962	0.00333884	0.0667573	4.84855
ENSDARG00000104858	unknown	unknown	unknown	2.16021	0.00333882	0.0667573	-4.22209
ENSDARG00000030932	359830	fgf10a	fibroblast growth factor 10a	-0.485429	0.00334301	0.0667854	2.98889
ENSDARG00000027159	556288	fbxo28	F-box protein 28	0.543059	0.00334852	0.0668068	4.46867
ENSDARG00000035544	393421	etnppl	ethanolamine-phosphate phospho-lyase	0.511061	0.00335255	0.0668068	3.27138
ENSDARG00000057241	436866	tnfsf10	TNF superfamily member 10	-0.464809	0.00335515	0.0668068	3.82011
ENSDARG00000059888	567622	LOC567622	protein argonaute-3	1.3221	0.00335153	0.0668068	2.55331
ENSDARG00000031598	100001650	calb1	calbindin 1	0.513803	0.0033684	0.0670153	2.11035
ENSDARG00000039929	799492	ckmt2b	creatine kinase, mitochondrial 2b (sarcomeric)	-0.748595	0.00337525	0.0670501	6.34592
ENSDARG00000097339	795135	slc9a1b	solute carrier family 9 member A1b	-0.811254	0.0033757	0.0670501	2.65819
ENSDARG00000037647	393278	rnf175	ring finger protein 175	-0.390276	0.00338205	0.0670658	4.40078
ENSDARG00000068572	368274	slc16a1b	solute carrier family 16 member 1b	0.365509	0.00338139	0.0670658	5.69954
ENSDARG00000068883	798836	tspan13a	tetraspanin 13a	0.727221	0.00338867	0.0671418	2.75297
ENSDARG00000059349	553661	homer2	homer scaffold protein 2	-0.71138	0.00339208	0.0671519	5.33507
ENSDARG00000091619	767667	mvb12ba	multivesicular body subunit 12Ba	0.683037	0.00339474	0.0671519	3.72529
ENSDARG00000028336	406433	dhdh.1	dihydrodiol dehydrogenase, tandem duplicate 1	-0.424564	0.00339936	0.0671882	5.44825
ENSDARG00000020986	393098	ctu1	cytosolic thiouridylase subunit 1 homolog (S. pombe)	0.521426	0.00341203	0.0672734	2.76303
ENSDARG00000038121	565819	LOC565819	novel protein similar to elongation factor RNA polymerase II (ell)	0.563775	0.00340936	0.0672734	3.01205
ENSDARG00000111091	794166	ccdc69	coiled-coil domain containing 69	0.419245	0.0034079	0.0672734	2.81299
ENSDARG00000007302	393150	sh3gl3b	SH3-domain GRB2-like 3b	0.481109	0.0034586	0.0673308	3.4814
ENSDARG00000016607	338247	echdc2	enoyl CoA hydratase domain containing 2	0.625336	0.00343953	0.0673308	2.99905
ENSDARG00000017500	317747	rock2a	rho-associated, coiled-coil containing protein kinase 2a	0.424593	0.00343905	0.0673308	6.30733
ENSDARG00000021143	327065	rtn1b	reticulon 1b	-0.352568	0.0034338	0.0673308	6.06486
ENSDARG00000027657	492507	crhb	corticotropin releasing hormone b	-1.31846	0.00345508	0.0673308	-0.272648
ENSDARG00000036189	445563	spata4	spermatogenesis associated 4	0.786123	0.0034369	0.0673308	1.16505
ENSDARG00000053617	550436	camk2a	calcium/calmodulin-dependent protein kinase II alpha	0.939843	0.00343	0.0673308	0.815335
ENSDARG00000054856	553815	cskmt	citrate synthase lysine methyltransferase	-0.502405	0.00345564	0.0673308	2.00706
ENSDARG00000058102	394103	sardh	sarcosine dehydrogenase	-0.2985	0.00343099	0.0673308	6.76174
ENSDARG00000063661	560275	nuak2	NUAK family, SNF1-like kinase, 2	-0.528307	0.00344521	0.0673308	5.56955
ENSDARG00000079328	108181194	wu:fc11c11	wu:fc11c11	0.671115	0.00344792	0.0673308	3.1905
ENSDARG00000090418	777721	wdsub1	WD repeat, sterile alpha motif and U-box domain containing 1	-0.465473	0.0034321	0.0673308	2.75831
ENSDARG00000096445	560649	plb1	phospholipase B1	-1.58309	0.00345959	0.0673308	-1.1966
ENSDARG00000096603	559540	bmb	brambleberry	-0.381068	0.00344468	0.0673308	4.45234
ENSDARG00000099079	436922	aclya	ATP citrate lyase a	-0.323701	0.0034357	0.0673308	6.80576
ENSDARG00000099387	100037360	jpt1a	Jupiter microtubule associated homolog 1a	1.45623	0.00345602	0.0673308	1.43104
ENSDARG00000042982	100034366	cyp2p8	cytochrome P450, family 2, subfamily P, polypeptide 8	-1.43269	0.00346686	0.0673758	1.03331
ENSDARG00000098983	unknown	unknown	unknown	-0.579414	0.00346748	0.0673758	4.88486
ENSDARG00000003961	335495	parp3	poly (ADP-ribose) polymerase family, member 3	0.361856	0.0034829	0.0675143	3.7587
ENSDARG00000009505	378855	prelid3b	PRELI domain containing 3	-0.409934	0.00349016	0.0675143	6.58414
ENSDARG00000094332	101886496	vgll4a	vestigial-like family member 4a	0.468065	0.00347845	0.0675143	3.07249
ENSDARG00000095300	unknown	unknown	unknown	0.62214	0.0034914	0.0675143	2.7075
ENSDARG00000101508	30506	nr6a1a	nuclear receptor subfamily 6, group A, member 1a	1.60938	0.00349068	0.0675143	2.65002
ENSDARG00000104097	558134	tmem222b	transmembrane protein 222b	0.752978	0.00348578	0.0675143	0.733313
ENSDARG00000017119	336368	vps37a	VPS37A subunit of ESCRT-I	-0.369113	0.00349541	0.0675379	4.33378
ENSDARG00000032188	327642	lrrc8aa	leucine rich repeat containing 8 VRAC subunit Aa	0.505713	0.00349874	0.067548	4.25552
ENSDARG00000074345	564346	si:ch211-214b16.3	si:ch211-214b16.3	-0.906851	0.00350705	0.0676003	3.27689
ENSDARG00000075798	563778	usp38	ubiquitin specific peptidase 38	-0.526652	0.00350539	0.0676003	4.58742
ENSDARG00000102035	ambiguous	ambiguous	ambiguous	0.628734	0.00351816	0.0677603	2.6771
ENSDARG00000058876	572034	mmp16b	matrix metallopeptidase 16b (membrane-inserted)	0.897669	0.00352502	0.0677843	1.02673
ENSDARG00000060027	557585	nom1	nucleolar protein with MIF4G domain 1	-0.330363	0.00352322	0.0677843	5.02247
ENSDARG00000061490	567461	u2surp	U2 snRNP-associated SURP domain containing	-0.292011	0.00353989	0.0680161	7.09101
ENSDARG00000033566	399692	cyp17a1	cytochrome P450, family 17, subfamily A, polypeptide 1	-0.657161	0.00354521	0.0680641	4.3709
ENSDARG00000020711	100330864	LOC100330864	ribonucleotide reductase regulatory subunit M2	1.60714	0.00355219	0.0681439	5.62865
ENSDARG00000056250	553243	add3b	adducin 3 (gamma) b	0.862116	0.00356122	0.0682628	1.11393
ENSDARG00000070991	561905	mlpha	melanophilin a	-0.436499	0.00357414	0.0683104	3.67671
ENSDARG00000077405	402866	LOC402866	trichohyalin	-0.353484	0.00357502	0.0683104	5.92656
ENSDARG00000098103	553686	tefb	TEF transcription factor, PAR bZIP family member b	1.18906	0.00357242	0.0683104	3.57373
ENSDARG00000103135	394006	stoml2	stomatin (EPB72)-like 2	-0.403588	0.00356849	0.0683104	5.11337
ENSDARG00000004643	449008	cdhr1a	cadherin-related family member 1a	-1.18699	0.00358694	0.068387	-0.895223
ENSDARG00000011000	323974	gtf2a1	general transcription factor IIA, 1	-0.455126	0.00359037	0.068387	5.95006
ENSDARG00000031302	777731	smap1	small ArfGAP 1	-0.442396	0.00358334	0.068387	6.03374
ENSDARG00000078866	558391	sdk1a	sidekick cell adhesion molecule 1a	-0.500341	0.00358881	0.068387	4.29892
ENSDARG00000069142	324940	aars1	alanyl-tRNA synthetase 1	-0.280754	0.00359822	0.0684826	8.13127
ENSDARG00000020008	327197	vcp	valosin containing protein	-0.241356	0.00360503	0.0684848	8.60366
ENSDARG00000056742	553756	crmp1	collapsin response mediator protein 1	0.47646	0.0036182	0.0684848	2.39803
ENSDARG00000063370	570956	sgk2a	serum/glucocorticoid regulated kinase 2a	0.4464	0.00360353	0.0684848	3.48275
ENSDARG00000069660	100006941	chrnb1	cholinergic receptor, nicotinic, beta 1 (muscle)	0.549199	0.00361465	0.0684848	5.37188
ENSDARG00000094210	553552	fthl31	ferritin, heavy polypeptide-like 31	-0.646397	0.0036133	0.0684848	4.50987
ENSDARG00000103684	570467	ap4e1	adaptor related protein complex 4 subunit epsilon 1	-0.716774	0.00361165	0.0684848	3.38575
ENSDARG00000103900	541494	sept9b	septin 9b	0.375558	0.00361661	0.0684848	5.45616
ENSDARG00000003068	492770	gorasp1a	golgi reassembly stacking protein 1a	0.283516	0.00362515	0.0685521	5.37339
ENSDARG00000005776	393697	guk1b	guanylate kinase 1b	-2.83465	0.00365272	0.0685521	-2.09423
ENSDARG00000006584	566534	phf8	PHD finger protein 8	0.438174	0.00366716	0.0685521	6.32263
ENSDARG00000015854	100170938	chata	choline O-acetyltransferase a	-0.621108	0.0036706	0.0685521	3.46998
ENSDARG00000020258	323597	ewsr1a	EWS RNA-binding protein 1a	-0.29326	0.00364753	0.0685521	8.44155
ENSDARG00000030716	322113	ing4	inhibitor of growth family, member 4	0.293156	0.00367405	0.0685521	6.44691
ENSDARG00000037919	445396	rbbp6	retinoblastoma binding protein 6	-0.327236	0.00366616	0.0685521	6.86827
ENSDARG00000040985	554050	itgbl1	integrin, beta-like 1	-0.664695	0.00366225	0.0685521	2.67217
ENSDARG00000041595	560651	ces3	carboxylesterase 3	0.486428	0.00365294	0.0685521	3.89225
ENSDARG00000054423	57957	slc7a6	solute carrier family 7 member 6	-0.285694	0.00365281	0.0685521	5.66887
ENSDARG00000056677	553528	LOC553528	OCIA domain-containing protein 1-like	-0.475484	0.00365192	0.0685521	2.42175
ENSDARG00000063180	100536057	dock3	dedicator of cytokinesis 3	0.706142	0.00367437	0.0685521	1.57484
ENSDARG00000070624	100003278	cacng7b	calcium channel, voltage-dependent, gamma subunit 7b	-1.49468	0.00367272	0.0685521	-1.09234
ENSDARG00000075285	100536317	mrasa	muscle RAS oncogene homolog a	1.15303	0.00367573	0.0685521	-0.401132
ENSDARG00000087979	101882239	LOC101882239	beta-1,3-galactosyltransferase 2-like	0.806073	0.00364218	0.0685521	1.85039
ENSDARG00000100433	unknown	unknown	unknown	-2.42047	0.00366645	0.0685521	-4.4536
ENSDARG00000100534	393132	irak4	interleukin-1 receptor-associated kinase 4	-0.69408	0.00366904	0.0685521	2.39262
ENSDARG00000103251	553242	sh3pxd2b	SH3 and PX domains 2B	0.735844	0.00366344	0.0685521	4.30032
ENSDARG00000113643	415213	ralbb	v-ral simian leukemia viral oncogene homolog Bb (ras related)	0.606825	0.00367232	0.0685521	3.95438
ENSDARG00000075551	557064	aifm5	apoptosis inducing factor mitochondria associated 5	0.776849	0.00368496	0.0686182	1.54626
ENSDARG00000102956	100322027	mmp17b	matrix metallopeptidase 17b	-0.523544	0.00368418	0.0686182	2.68945
ENSDARG00000014793	447839	ehd1b	EH-domain containing 1b	-0.316974	0.00369717	0.0686608	6.40199
ENSDARG00000038524	557176	pik3r1	phosphoinositide-3-kinase, regulatory subunit 1 (alpha)	0.332525	0.00369615	0.0686608	6.97991
ENSDARG00000043781	436816	psmb10	proteasome 20S subunit beta 10	0.53891	0.00369863	0.0686608	4.23365
ENSDARG00000109742	798482	gpr139	G protein-coupled receptor 139	-1.14422	0.00369587	0.0686608	0.140705
ENSDARG00000045946	553407	sec24d	SEC24 homolog D, COPII coat complex component	-0.325947	0.00370421	0.0687115	5.77857
ENSDARG00000018060	404211	pik3r2	phosphoinositide-3-kinase, regulatory subunit 2 (beta)	0.626658	0.00371831	0.0689201	5.924
ENSDARG00000076014	560003	erc1b	ELKS/RAB6-interacting/CAST family member 1b	0.896989	0.0037319	0.0691189	2.57548
ENSDARG00000077245	unknown	unknown	unknown	-2.14066	0.00373558	0.0691341	-1.25325
ENSDARG00000018907	266966	kat6a	K(lysine) acetyltransferase 6A	0.281492	0.00375849	0.0691396	7.01875
ENSDARG00000019235	30266	sema3aa	sema domain, immunoglobulin domain (Ig), short basic domain, secreted, (semaphorin) 3Aa	-0.369452	0.0037486	0.0691396	6.77469
ENSDARG00000035984	405399	mnx1	motor neuron and pancreas homeobox 1	-0.503547	0.00376303	0.0691396	2.5913
ENSDARG00000044362	678653	unc119b	unc-119 homolog b (C. elegans)	0.406242	0.00375797	0.0691396	3.80299
ENSDARG00000058230	406349	rps6kb1b	ribosomal protein S6 kinase b, polypeptide 1b	-0.266006	0.00375547	0.0691396	6.45685
ENSDARG00000061505	751681	mrps9	mitochondrial ribosomal protein S9	-0.413409	0.00374267	0.0691396	5.65493
ENSDARG00000061848	558137	col15a1b	collagen, type XV, alpha 1b	-0.328912	0.00376453	0.0691396	5.5665
ENSDARG00000073911	798934	tmem255a	transmembrane protein 255A	-0.592907	0.00375139	0.0691396	3.94243
ENSDARG00000079672	568741	efl1	elongation factor like GTPase 1	-0.522933	0.00376028	0.0691396	3.13958
ENSDARG00000089877	566718	si:dkeyp-75h12.5	si:dkeyp-75h12.5	0.757852	0.00375716	0.0691396	2.88494
ENSDARG00000069113	561153	dbn1	drebrin 1	0.61987	0.00377475	0.0692745	4.2927
ENSDARG00000063211	568029	exoc8	exocyst complex component 8	0.530014	0.00378237	0.0693349	4.07435
ENSDARG00000074919	unknown	unknown	unknown	1.14224	0.00378378	0.0693349	2.71908
ENSDARG00000041062	393691	calb2a	calbindin 2a	-0.394174	0.00379942	0.0695313	3.63467
ENSDARG00000041493	553305	ipo4	importin 4	-0.382374	0.00380026	0.0695313	5.35642
ENSDARG00000040326	553505	dhx29	DEAH (Asp-Glu-Ala-His) box polypeptide 29	-0.42011	0.00381184	0.0695394	4.71845
ENSDARG00000053912	406275	fbl	fibrillarin	-0.259441	0.00380956	0.0695394	7.7146
ENSDARG00000079751	791154	megf8	multiple EGF-like-domains 8	0.288511	0.00381223	0.0695394	5.87888
ENSDARG00000093453	100536210	ahdc1	AT hook, DNA binding motif, containing 1	-0.425147	0.00380995	0.0695394	3.62795
ENSDARG00000020845	555362	tns1b	tensin 1b	0.853742	0.00381895	0.0695825	4.1011
ENSDARG00000100396	553629	pip5k1aa	phosphatidylinositol-4-phosphate 5-kinase, type I, alpha, a	0.483767	0.00382036	0.0695825	4.01983
ENSDARG00000055613	562761	zgc:123238	zgc:123238	-0.518766	0.00382973	0.0697006	2.91975
ENSDARG00000016059	405821	rab5b	RAB5B, member RAS oncogene family	0.392699	0.00383294	0.0697064	4.02016
ENSDARG00000024717	393542	selenbp1	selenium binding protein 1	0.504787	0.00383787	0.0697434	4.76919
ENSDARG00000004932	30652	anos1b	anosmin 1b	-0.466251	0.0039381	0.0697463	4.84033
ENSDARG00000006356	559347	slc18a3a	solute carrier family 18 member 3a	-0.490762	0.00390545	0.0697463	4.06073
ENSDARG00000006865	83413	glra4a	glycine receptor, alpha 4a	-0.551613	0.00389959	0.0697463	4.60375
ENSDARG00000008732	327541	zgc:66479	zgc:66479	0.359226	0.00389472	0.0697463	5.87167
ENSDARG00000012694	321046	c3a.1	complement C3a, tandem duplicate 1	-0.33949	0.00390448	0.0697463	9.73394
ENSDARG00000014556	335119	serpinb1l3	serpin peptidase inhibitor, clade B (ovalbumin), member 1, like 3	-0.485715	0.00388063	0.0697463	4.93185
ENSDARG00000016443	334234	eif3c	eukaryotic translation initiation factor 3, subunit C	-0.298532	0.00385079	0.0697463	9.31941
ENSDARG00000018162	100034581	ctnnal1	catenin (cadherin-associated protein), alpha-like 1	0.44383	0.00386928	0.0697463	3.52537
ENSDARG00000018425	100007313	ddx61	DEAD (Asp-Glu-Ala-Asp) box helicase 61	0.286648	0.00391588	0.0697463	7.60969
ENSDARG00000018611	793810	lbx1b	ladybird homeobox 1b	-0.548862	0.00394207	0.0697463	3.00065
ENSDARG00000020235	337243	sept9a	septin 9a	-0.472783	0.00390892	0.0697463	6.15192
ENSDARG00000031894	30701	lef1	lymphoid enhancer-binding factor 1	-0.623662	0.00384571	0.0697463	5.48315
ENSDARG00000037359	101886304	cdr2b	cerebellar degeneration-related protein 2b	1.33442	0.00388151	0.0697463	-0.551617
ENSDARG00000057513	334932	mdm4	MDM4 regulator of p53	0.354285	0.00390332	0.0697463	5.25499
ENSDARG00000058133	30525	foxd2	forkhead box D2	-0.466012	0.00394051	0.0697463	4.56541
ENSDARG00000058218	100005645	fam151a	family with sequence similarity 151 member A	-1.4738	0.00385794	0.0697463	-0.121353
ENSDARG00000060438	560294	tbl1x	transducin beta like 1 X-linked	0.453098	0.00393739	0.0697463	4.81984
ENSDARG00000060796	558346	slc20a2	solute carrier family 20 member 2	0.520127	0.00387286	0.0697463	6.58142
ENSDARG00000063539	791156	slc25a15a	solute carrier family 25 member 15a	-0.818637	0.00393367	0.0697463	2.42001
ENSDARG00000069481	791105	ghrh	growth hormone releasing hormone	0.783903	0.00392363	0.0697463	1.39517
ENSDARG00000069624	569841	mrps18c	mitochondrial ribosomal protein S18C	-0.393261	0.00392647	0.0697463	3.99426
ENSDARG00000078138	559550	si:ch211-202h22.8	si:ch211-202h22.8	0.816468	0.00393886	0.0697463	2.39963
ENSDARG00000087198	445308	cthrc1a	collagen triple helix repeat containing 1a	-0.56902	0.00391945	0.0697463	4.67734
ENSDARG00000087843	unknown	unknown	unknown	-0.526083	0.00384164	0.0697463	5.47466
ENSDARG00000091897	unknown	unknown	unknown	-1.09247	0.00393686	0.0697463	1.52252
ENSDARG00000096775	101886561	LOC101886561	uncharacterized LOC101886561	-2.40856	0.00385452	0.0697463	-4.39317
ENSDARG00000097137	unknown	unknown	unknown	-1.08734	0.00390188	0.0697463	0.754999
ENSDARG00000099646	553987	pcdh1g3	protocadherin 1 gamma 3	0.944012	0.00387504	0.0697463	0.792885
ENSDARG00000100930	unknown	unknown	unknown	-2.40619	0.00393921	0.0697463	-4.39317
ENSDARG00000101749	447817	zgc:92161	zgc:92161	-1.51128	0.00388309	0.0697463	-0.854511
ENSDARG00000103413	553764	rtbdn	retbindin	0.593799	0.00388226	0.0697463	2.14564
ENSDARG00000103992	103910520	LOC103910520	stonustoxin subunit alpha-like	-1.35112	0.0038859	0.0697463	-0.890512
ENSDARG00000105010	322226	lztfl1	leucine zipper transcription factor-like 1	0.446871	0.00389606	0.0697463	4.81807
ENSDARG00000114396	unknown	unknown	unknown	0.935099	0.00392001	0.0697463	0.105081
ENSDARG00000115717	100534660	pigbos1	PIGB opposite strand 1	-0.380796	0.00393775	0.0697463	3.51268
ENSDARG00000116076	unknown	unknown	unknown	0.788903	0.00393382	0.0697463	5.13626
ENSDARG00000109262	unknown	unknown	unknown	1.46555	0.00394854	0.0698097	1.43195
ENSDARG00000005026	369196	tshz1	teashirt zinc finger homeobox 1	-0.372898	0.00396934	0.069853	6.32655
ENSDARG00000023298	554155	rps27.1	ribosomal protein S27, isoform 1	0.419401	0.00397255	0.069853	8.98213
ENSDARG00000058656	30148	desma	desmin a	0.671311	0.00397415	0.069853	9.98096
ENSDARG00000074149	100149388	itpr1b	inositol 1,4,5-trisphosphate receptor, type 1b	-0.579862	0.00397296	0.069853	3.31855
ENSDARG00000077229	562782	ano8b	anoctamin 8b	0.914611	0.00396733	0.069853	1.88049
ENSDARG00000078149	100003342	grin2ca	glutamate receptor, ionotropic, N-methyl D-aspartate 2Ca	-0.657329	0.0039698	0.069853	1.27176
ENSDARG00000100086	751715	adipoqb	adiponectin, C1Q and collagen domain containing, b	-2.01538	0.00395588	0.069853	-3.58684
ENSDARG00000117421	unknown	unknown	unknown	-1.84535	0.00395896	0.069853	-2.40963
ENSDARG00000036584	553754	st8sia5	ST8 alpha-N-acetyl-neuraminide alpha-2,8-sialyltransferase 5	0.620705	0.00399097	0.0699577	1.97169
ENSDARG00000044625	492341	pcf11	PCF11 cleavage and polyadenylation factor subunit	-0.534456	0.00398714	0.0699577	6.54818
ENSDARG00000069292	402867	acot16	acyl-CoA thioesterase 16	-0.847614	0.00399336	0.0699577	0.693175
ENSDARG00000089951	unknown	unknown	unknown	-0.788807	0.0039946	0.0699577	2.15181
ENSDARG00000100620	100151551	taok2b	TAO kinase 2b	0.802046	0.00398834	0.0699577	2.93634
ENSDARG00000014287	402874	eno2	enolase 2	0.372688	0.0040033	0.0699606	3.58573
ENSDARG00000056950	550602	epyc	epiphycan	-0.650853	0.00400548	0.0699606	7.20678
ENSDARG00000098680	561669	si:zfos-2326c3.2	si:zfos-2326c3.2	0.453975	0.0040011	0.0699606	4.49526
ENSDARG00000099455	652952	ogt.2	O-linked N-acetylglucosamine (GlcNAc) transferase, tandem duplicate 2	-0.376444	0.00400636	0.0699606	6.2058
ENSDARG00000112049	573644	cldn15a	claudin 15a	0.675603	0.0040112	0.0699944	1.60959
ENSDARG00000060841	571356	pik3c2a	phosphatidylinositol-4-phosphate 3-kinase, catalytic subunit type 2 alpha	-0.285703	0.0040194	0.0700868	5.91024
ENSDARG00000089769	493635	hapln1a	hyaluronan and proteoglycan link protein 1a	0.2659	0.00402487	0.0701316	8.53767
ENSDARG00000018898	406312	zfand5a	zinc finger, AN1-type domain 5a	-0.476197	0.00403413	0.0702421	5.93243
ENSDARG00000036164	368284	cars1	cysteinyl-tRNA synthetase 1	-0.262173	0.00403805	0.0702598	5.7373
ENSDARG00000022978	553624	tmpob	thymopoietin b	0.499651	0.004041	0.0702604	5.78482
ENSDARG00000095674	561344	tmem123	transmembrane protein 123	0.827866	0.00405374	0.0703805	1.90013
ENSDARG00000101380	436943	cryabb	crystallin, alpha B, b	-1.69949	0.00405234	0.0703805	-1.56656
ENSDARG00000063230	557567	bmp7b	bone morphogenetic protein 7b	-0.419926	0.00407381	0.0706781	4.46758
ENSDARG00000069432	405802	plscr3b	phospholipid scramblase 3b	0.437178	0.00409883	0.0710102	6.59561
ENSDARG00000074531	558833	spag9a	sperm associated antigen 9a	0.98682	0.00409669	0.0710102	3.21296
ENSDARG00000008723	100006675	prkcba	protein kinase C, beta a	0.487008	0.00411429	0.0711365	4.13416
ENSDARG00000009313	336746	napsa	napsin A aspartic peptidase	0.89614	0.00412676	0.0711365	3.61884
ENSDARG00000045414	678614	elovl2	ELOVL fatty acid elongase 2	-0.566197	0.00411976	0.0711365	3.09162
ENSDARG00000046142	100000463	asgrl1	asialoglycoprotein receptor-like 1	-2.34191	0.00411501	0.0711365	-4.79866
ENSDARG00000096867	100330495	clmna	calmin a	0.702293	0.00412123	0.0711365	2.62352
ENSDARG00000099445	563720	cc2d1b	coiled-coil and C2 domain containing 1B	-0.487471	0.00411397	0.0711365	3.5925
ENSDARG00000111945	unknown	unknown	unknown	0.946426	0.00412636	0.0711365	1.05274
ENSDARG00000003069	568372	btbd7	BTB (POZ) domain containing 7	0.817395	0.00413141	0.0711378	2.53736
ENSDARG00000045909	565740	dynlt1b	dynein light chain Tctex-type 1b	-0.476424	0.00413273	0.0711378	3.22816
ENSDARG00000031971	393905	poglut2	protein O-glucosyltransferase 2	-0.429148	0.00414211	0.0712484	4.29282
ENSDARG00000116042	556800	chst3b	carbohydrate (chondroitin 6) sulfotransferase 3b	-1.03545	0.00414696	0.071281	0.93302
ENSDARG00000052713	570385	lrrtm1	leucine rich repeat transmembrane neuronal 1	-0.641406	0.00415208	0.0713182	2.92278
ENSDARG00000010296	unknown	unknown	unknown	-1.30568	0.00415873	0.0713816	-1.55938
ENSDARG00000055136	560446	tgfbr2l	transforming growth factor beta receptor-like	1.40549	0.00416222	0.0713908	0.812037
ENSDARG00000061248	560951	xylt1	xylosyltransferase I	0.80799	0.00418842	0.0717892	3.25782
ENSDARG00000036168	568315	nfatc1	nuclear factor of activated T cells 1	-0.600636	0.00419605	0.0718689	2.51374
ENSDARG00000003512	565408	anks1b	ankyrin repeat and sterile alpha motif domain containing 1B	-0.527722	0.00420716	0.071957	5.04857
ENSDARG00000056638	436823	pir	pirin	-0.448899	0.00420574	0.071957	4.51638
ENSDARG00000091538	553237	zranb3	zinc finger, RAN-binding domain containing 3	-0.475406	0.00421596	0.0720564	3.5507
ENSDARG00000117365	unknown	unknown	unknown	-2.8965	0.00421896	0.0720567	-3.81084
ENSDARG00000092885	100124621	zgc:171977	zgc:171977	2.35407	0.00423746	0.0723215	-4.22209
ENSDARG00000100954	108179007	wars	tryptophanyl-tRNA synthetase	-0.36661	0.00424362	0.0723755	4.46659
ENSDARG00000007614	393887	wwox	WW domain containing oxidoreductase	-0.541619	0.00424909	0.0723935	2.28486
ENSDARG00000102019	unknown	unknown	unknown	1.24585	0.00425067	0.0723935	-0.47886
ENSDARG00000101985	100003691	socs9	suppressor of cytokine signaling 9	0.795262	0.00426154	0.0725273	2.29827
ENSDARG00000057374	791182	sfxn3	sideroflexin 3	0.532402	0.00426886	0.0726007	3.05033
ENSDARG00000012113	286778	c19h1orf109	c19h1orf109 homolog (H. sapiens)	-0.538347	0.00429467	0.0726735	2.94822
ENSDARG00000014962	557926	ppp3cca	protein phosphatase 3, catalytic subunit, gamma isozyme, a	0.398558	0.00430093	0.0726735	4.34207
ENSDARG00000018797	554128	crygmxl1	crystallin, gamma MX, like 1	2.30141	0.00429002	0.0726735	-1.30803
ENSDARG00000024365	436923	crlf1a	cytokine receptor-like factor 1a	-0.455105	0.00429469	0.0726735	4.1453
ENSDARG00000045660	30771	hic1l	hypermethylated in cancer 1 like	0.380563	0.00428537	0.0726735	4.27808
ENSDARG00000058287	445079	gpalpp1	GPALPP motifs containing 1	0.397087	0.00429884	0.0726735	4.2191
ENSDARG00000070425	563920	dll4	delta-like 4 (Drosophila)	-0.37807	0.00430201	0.0726735	4.19096
ENSDARG00000073857	553670	klf7a	Kruppel-like factor 7a	0.552203	0.00429853	0.0726735	1.98565
ENSDARG00000097203	100000098	si:ch211-176l24.4	si:ch211-176l24.4	-0.651077	0.00430326	0.0726735	2.13697
ENSDARG00000102406	unknown	unknown	unknown	0.881361	0.00428578	0.0726735	1.95077
ENSDARG00000003584	406470	pla2g7	phospholipase A2, group VII (platelet-activating factor acetylhydrolase, plasma)	-0.411652	0.00431298	0.0726852	4.54618
ENSDARG00000070918	563738	si:ch211-284e20.8	si:ch211-284e20.8	-0.669348	0.00431025	0.0726852	3.39032
ENSDARG00000099547	100332617	nbeal1	neurobeachin-like 1	0.362732	0.0043089	0.0726852	4.38657
ENSDARG00000073808	568862	wdr31	WD repeat domain 31	0.980619	0.00432116	0.0727721	-0.0592723
ENSDARG00000053101	406810	prpf38b	pre-mRNA processing factor 38B	-0.324055	0.00433148	0.0728951	6.62496
ENSDARG00000079393	100148042	tmprss15	transmembrane serine protease 15	-0.831938	0.0043345	0.0728951	-0.00634801
ENSDARG00000002210	449653	stk25a	serine/threonine kinase 25a	-0.630411	0.0043379	0.0729015	2.66206
ENSDARG00000087822	324332	agap3	ArfGAP with GTPase domain, ankyrin repeat and PH domain 3	0.952164	0.00434598	0.0729648	3.06793
ENSDARG00000104500	565649	fyco1a	FYVE and coiled-coil domain autophagy adaptor 1a	0.716223	0.00434771	0.0729648	3.61211
ENSDARG00000101669	553267	elmod2	ELMO/CED-12 domain containing 2	0.487638	0.00436006	0.0731212	5.63068
ENSDARG00000026531	30194	alcama	activated leukocyte cell adhesion molecule a	-0.333076	0.00438625	0.0734583	6.27695
ENSDARG00000043997	431734	cyp2x8	cytochrome P450, family 2, subfamily X, polypeptide 8	2.3537	0.00438489	0.0734583	-4.33077
ENSDARG00000008454	30702	cpeb1b	cytoplasmic polyadenylation element binding protein 1b	-0.693324	0.00440218	0.073472	1.03226
ENSDARG00000013307	406489	rpl19	ribosomal protein L19	0.302359	0.00440229	0.073472	10.1241
ENSDARG00000039268	402956	emc4	ER membrane protein complex subunit 4	-0.45429	0.00439227	0.073472	3.35788
ENSDARG00000051888	321460	ist1	IST1 factor associated with ESCRT-III	-0.385907	0.00439928	0.073472	6.51394
ENSDARG00000109327	103910465	znf1140	zinc finger protein 1140	0.794147	0.00440086	0.073472	0.410025
ENSDARG00000074759	568087	ccar1	cell division cycle and apoptosis regulator 1	-0.278736	0.00441691	0.0735236	5.89739
ENSDARG00000098573	324961	sgcd	sarcoglycan, delta (dystrophin-associated glycoprotein)	0.639034	0.00441757	0.0735236	4.50553
ENSDARG00000111743	unknown	unknown	unknown	-0.907256	0.00440932	0.0735236	0.990453
ENSDARG00000113848	unknown	unknown	unknown	0.83017	0.00441307	0.0735236	0.84691
ENSDARG00000014907	565082	htra1b	HtrA serine peptidase 1b	-0.495052	0.00443197	0.0736688	2.89744
ENSDARG00000054343	100007990	slc7a8b	solute carrier family 7 member 8b	2.46052	0.00443302	0.0736688	-2.71571
ENSDARG00000078571	100004270	wdr6	WD repeat domain 6	-0.54171	0.00444156	0.0736688	3.34814
ENSDARG00000088805	100150939	nes	nestin	-0.615373	0.00443926	0.0736688	7.03927
ENSDARG00000095295	571927	si:rp71-36a1.1	si:rp71-36a1.1	-0.528105	0.00443941	0.0736688	1.86993
ENSDARG00000017294	327650	gnai2b	guanine nucleotide binding protein (G protein), alpha inhibiting activity polypeptide 2b	-0.437129	0.00445906	0.0737057	3.82974
ENSDARG00000027183	324211	nampt2	nicotinamide phosphoribosyltransferase 2	0.586484	0.00445108	0.0737057	3.37649
ENSDARG00000055525	368889	lgalslb	lectin, galactoside-binding-like b	1.55911	0.00445496	0.0737057	0.735793
ENSDARG00000077515	100006201	letm2	leucine zipper-EF-hand containing transmembrane protein 2	-0.274594	0.00445115	0.0737057	6.21036
ENSDARG00000077790	555243	dcaf15	DDB1 and CUL4 associated factor 15	-0.371354	0.00445902	0.0737057	3.92858
ENSDARG00000117294	unknown	unknown	unknown	-0.753687	0.00447498	0.0739184	2.66629
ENSDARG00000018814	572992	esrp2	epithelial splicing regulatory protein 2	-0.378236	0.00448929	0.0739312	5.44085
ENSDARG00000038563	406808	pitrm1	pitrilysin metallopeptidase 1	-0.389581	0.00449107	0.0739312	5.7395
ENSDARG00000069397	100148379	zswim8	zinc finger, SWIM-type containing 8	-0.271841	0.00448672	0.0739312	6.91506
ENSDARG00000097543	unknown	unknown	unknown	0.735647	0.00448807	0.0739312	2.77399
ENSDARG00000098683	100333571	zmiz2	zinc finger, MIZ-type containing 2	0.777076	0.00448555	0.0739312	4.76111
ENSDARG00000028164	573769	cst14a.1	cystatin 14a, tandem duplicate 1	-0.62031	0.00450049	0.0739445	1.31544
ENSDARG00000042793	798347	tpp1	tripeptidyl peptidase I	-0.511833	0.00450107	0.0739445	5.56201
ENSDARG00000089026	798821	si:dkey-183k8.2	si:dkey-183k8.2	-2.35539	0.00450018	0.0739445	-2.38288
ENSDARG00000060609	569058	cd109	CD109 molecule	0.821116	0.0045123	0.0740785	0.128383
ENSDARG00000002026	100462714	qkib	QKI, KH domain containing, RNA binding b	0.942835	0.00451564	0.0740829	2.34743
ENSDARG00000102850	unknown	unknown	unknown	-0.756802	0.00452655	0.0742115	3.40913
ENSDARG00000057767	378990	nudt4a	nudix (nucleoside diphosphate linked moiety X)-type motif 4a	0.410817	0.00453707	0.0743335	4.1499
ENSDARG00000029524	338306	impdh1b	IMP (inosine 5'-monophosphate) dehydrogenase 1b	0.309795	0.00455254	0.0743848	6.85153
ENSDARG00000039131	64614	atp1a1a.3	ATPase Na+/K+ transporting subunit alpha 1a, tandem duplicate 3	-0.365964	0.0045517	0.0743848	4.28443
ENSDARG00000069361	564082	spa17	sperm autoantigenic protein 17	0.738083	0.00455052	0.0743848	1.0016
ENSDARG00000079549	101883603	cdc42ep1a	CDC42 effector protein (Rho GTPase binding) 1a	0.552983	0.00454625	0.0743848	1.84759
ENSDARG00000088140	768185	hsd17b7	hydroxysteroid (17-beta) dehydrogenase 7	-0.437751	0.0045708	0.0746327	3.95967
ENSDARG00000079110	406281	cluap1	clusterin associated protein 1	0.393087	0.00457854	0.0747072	3.40776
ENSDARG00000105178	572002	erc2	ELKS/RAB6-interacting/CAST family member 2	0.718305	0.00458156	0.0747072	1.24669
ENSDARG00000008904	334032	smarca2	SWI/SNF related, matrix associated, actin dependent regulator of chromatin, subfamily a, member 2	0.353702	0.00460264	0.07473	4.81585
ENSDARG00000009738	562422	cacnb4a	calcium channel, voltage-dependent, beta 4a subunit	1.64856	0.00461456	0.07473	-0.698869
ENSDARG00000012574	562769	slkb	STE20-like kinase b	0.558627	0.00460675	0.07473	4.89108
ENSDARG00000019236	553575	gsr	glutathione reductase	-0.656255	0.00460224	0.07473	6.33995
ENSDARG00000023445	558525	atp2b3b	ATPase plasma membrane Ca2+ transporting 3b	-0.368133	0.00459303	0.07473	4.00333
ENSDARG00000038226	100331467	star2	steroidogenic acute regulatory protein 2	-1.63042	0.00461702	0.07473	-2.20322
ENSDARG00000042791	567190	git2b	G protein-coupled receptor kinase interacting ArfGAP 2b	0.553959	0.00459825	0.07473	4.56129
ENSDARG00000060309	561567	srgap3	SLIT-ROBO Rho GTPase activating protein 3	0.915184	0.00458611	0.07473	4.02217
ENSDARG00000074721	unknown	unknown	unknown	0.703638	0.00461198	0.07473	1.00099
ENSDARG00000077090	100034640	plxnb2a.2	plexin b2a, tandem duplicate 2	-1.68964	0.0046142	0.07473	0.795599
ENSDARG00000088619	100333127	rexo4	REX4 homolog, 3'-5' exonuclease	-0.274055	0.00461229	0.07473	4.65397
ENSDARG00000011222	559814	ccdc28b	coiled-coil domain containing 28B	0.587349	0.00462687	0.0748393	3.02938
ENSDARG00000003046	571008	sorbs2a	sorbin and SH3 domain containing 2a	0.667613	0.00463016	0.0748424	2.23786
ENSDARG00000038278	561406	ptgir	prostaglandin I2 receptor	0.742885	0.00465195	0.075094	0.460443
ENSDARG00000056713	554840	pskh1	protein serine kinase H1	0.498455	0.00465125	0.075094	4.24742
ENSDARG00000070575	556725	fam131bb	family with sequence similarity 131 member Bb	1.23172	0.00466699	0.0752865	0.666224
ENSDARG00000005394	553187	dnmt3aa	DNA (cytosine-5-)-methyltransferase 3 alpha a	0.937695	0.00467662	0.0753913	3.19695
ENSDARG00000059410	792585	ccr12b.1	chemokine (C-C motif) receptor 12b, tandem duplicate 1	-3.50283	0.00468172	0.0754146	-3.45957
ENSDARG00000104734	555517	kat2a	K(lysine) acetyltransferase 2A	0.504658	0.00468431	0.0754146	4.26537
ENSDARG00000005560	406443	ywhah	tyrosine 3-monooxygenase/tryptophan 5-monooxygenase activation protein, eta polypeptide	0.32693	0.00469386	0.0754484	6.91899
ENSDARG00000007366	402826	amdhd1	amidohydrolase domain containing 1	-0.552891	0.00468982	0.0754484	1.74109
ENSDARG00000076560	565164	apbb1	amyloid beta (A4) precursor protein-binding, family B, member 1 (Fe65)	0.831788	0.00469579	0.0754484	3.80048
ENSDARG00000100011	791160	strn	striatin, calmodulin binding protein	0.461691	0.00469945	0.075457	5.07713
ENSDARG00000004455	373879	p2rx5	purinergic receptor P2X, ligand-gated ion channel, 5	0.568911	0.00471073	0.0755878	4.06221
ENSDARG00000032618	449784	mgst1.1	microsomal glutathione S-transferase 1.1	0.467752	0.00472825	0.0756175	3.93198
ENSDARG00000052975	334337	ubqln4	ubiquilin 4	-0.272787	0.00471917	0.0756175	7.65825
ENSDARG00000057167	334618	eif4g2b	eukaryotic translation initiation factor 4, gamma 2b	-0.26239	0.00472714	0.0756175	8.90146
ENSDARG00000062177	557649	dcbld2	discoidin, CUB and LCCL domain containing 2	0.350053	0.00472228	0.0756175	4.65048
ENSDARG00000098122	unknown	unknown	unknown	0.755501	0.0047228	0.0756175	1.44285
ENSDARG00000053047	324365	eif2s2	eukaryotic translation initiation factor 2, subunit 2 beta	-0.331548	0.00473823	0.0757245	8.49362
ENSDARG00000070801	492332	opa1	OPA1 mitochondrial dynamin like GTPase	-0.272585	0.00474548	0.0757245	5.60933
ENSDARG00000104396	393144	trim25	tripartite motif containing 25	-0.450386	0.00474646	0.0757245	3.23655
ENSDARG00000105822	unknown	unknown	unknown	-1.11816	0.00474749	0.0757245	0.0660931
ENSDARG00000041372	566166	zgc:136564	zgc:136564	0.759251	0.00475306	0.0757633	2.69193
ENSDARG00000078327	100318353	cep170bb	centrosomal protein 170Bb	0.952242	0.00476017	0.0758265	1.34348
ENSDARG00000074656	554157	ctss2.1	cathepsin S, ortholog2, tandem duplicate 1	1.29255	0.00476659	0.0758403	5.74476
ENSDARG00000077004	100526683	aldh1l1	aldehyde dehydrogenase 1 family, member L1	0.392189	0.00477046	0.0758403	5.28934
ENSDARG00000106991	unknown	unknown	unknown	2.32606	0.00476815	0.0758403	-3.35503
ENSDARG00000025254	406276	s100a10b	S100 calcium binding protein A10b	-0.381513	0.00477447	0.075854	8.0173
ENSDARG00000014313	406599	atp5pf	ATP synthase peripheral stalk subunit F6	-0.296579	0.0047797	0.0758872	7.04159
ENSDARG00000002988	574000	tnnt2d	troponin T2d, cardiac	-0.337283	0.00479159	0.076026	7.61439
ENSDARG00000022260	565010	fez2b	fasciculation and elongation protein zeta 2b	0.554609	0.00479872	0.0760391	4.33687
ENSDARG00000083189	100537002	arhgap19	Rho GTPase activating protein 19	0.394889	0.00479691	0.0760391	4.07898
ENSDARG00000005786	553757	ppm1f	protein phosphatase, Mg2+/Mn2+ dependent, 1F	1.59486	0.00480829	0.0760464	-0.238647
ENSDARG00000070124	100007322	ptpn23a	protein tyrosine phosphatase, non-receptor type 23, a	-0.319866	0.00480487	0.0760464	5.6036
ENSDARG00000071585	797016	stard15	StAR-related lipid transfer (START) domain containing 15	0.54352	0.00481179	0.0760464	3.53742
ENSDARG00000078259	565822	bnip1a	BCL2 interacting protein 1a	-0.642473	0.00480882	0.0760464	1.11242
ENSDARG00000036846	431735	anks4b	ankyrin repeat and sterile alpha motif domain containing 4B	1.13735	0.00481888	0.0761087	2.93181
ENSDARG00000076807	103910350	si:ch211-110e21.4	si:ch211-110e21.4	0.649868	0.00483498	0.076313	2.7711
ENSDARG00000033498	567943	rorb	RAR-related orphan receptor B	1.43913	0.00484755	0.0763813	1.61913
ENSDARG00000067672	796425	card9	caspase recruitment domain family, member 9	-0.813229	0.00484651	0.0763813	1.2091
ENSDARG00000110323	unknown	unknown	unknown	-0.813088	0.0048488	0.0763813	0.322486
ENSDARG00000042182	100034551	drc1	dynein regulatory complex subunit 1 homolog (Chlamydomonas)	0.78444	0.00485707	0.0764117	2.34542
ENSDARG00000059044	100535304	epm2a	EPM2A glucan phosphatase, laforin	-1.02921	0.00485398	0.0764117	-0.664204
ENSDARG00000004695	65233	six4a	SIX homeobox 4a	0.485392	0.00486736	0.0765238	3.56784
ENSDARG00000008372	793290	spred2b	sprouty related EVH1 domain containing 2b	1.2014	0.00487581	0.0765569	4.24312
ENSDARG00000101687	100001114	LOC100001114	microtubule-associated protein 4-like	0.80232	0.00487331	0.0765569	3.40483
ENSDARG00000015176	568282	ror1	receptor tyrosine kinase-like orphan receptor 1	-0.356375	0.00489538	0.0767642	4.08302
ENSDARG00000097019	100001718	si:ch211-108p6.4	si:ch211-108p6.4	-0.853701	0.00489417	0.0767642	0.671506
ENSDARG00000026035	437020	ube2b	ubiquitin-conjugating enzyme E2B (RAD6 homolog)	0.310983	0.00492047	0.0770076	4.16447
ENSDARG00000078066	567895	elk1	ETS transcription factor ELK1	0.797844	0.00492027	0.0770076	2.77178
ENSDARG00000078178	555597	art4	ADP-ribosyltransferase 4 (inactive) (Dombrock blood group)	2.99639	0.00491637	0.0770076	-3.0546
ENSDARG00000062096	768158	pm20d1.2	peptidase M20 domain containing 1, tandem duplicate 2	0.773562	0.00493265	0.0771482	2.88824
ENSDARG00000002710	767714	ncl	nucleolin	-0.25319	0.00495995	0.0773218	9.87881
ENSDARG00000014103	799377	dkk1a	dickkopf WNT signaling pathway inhibitor 1a	-0.858051	0.00496521	0.0773218	1.97838
ENSDARG00000018096	558292	scap	SREBF chaperone	0.846452	0.0049548	0.0773218	3.85498
ENSDARG00000053326	493613	gna11b	guanine nucleotide binding protein (G protein), alpha 11b (Gq class)	0.931119	0.00496618	0.0773218	3.0136
ENSDARG00000057042	100093710	tm2d1	TM2 domain containing 1	-0.543906	0.0049507	0.0773218	2.84246
ENSDARG00000077910	100332358	LOC100332358	counting factor associated protein D-like	2.0807	0.00495377	0.0773218	-3.8351
ENSDARG00000101234	569891	nsmfb	NMDA receptor synaptonuclear signaling and neuronal migration factor b	-0.490406	0.00495929	0.0773218	4.39645
ENSDARG00000075163	567537	cxcl20	chemokine (C-X-C motif) ligand 20	-1.82416	0.00497288	0.0773763	1.70856
ENSDARG00000101057	572211	srsf7b	serine and arginine rich splicing factor 7b	-0.762351	0.00498297	0.0774833	2.2006
ENSDARG00000027797	560807	adcy6b	adenylate cyclase 6b	0.413951	0.00499392	0.0775155	4.56093
ENSDARG00000070389	100002904	foxf2b	forkhead box F2b	-0.707875	0.00500074	0.0775155	2.13716
ENSDARG00000101755	550427	prkar1ab	protein kinase, cAMP-dependent, regulatory, type I, alpha (tissue specific extinguisher 1) b	0.741085	0.0050011	0.0775155	3.61036
ENSDARG00000102997	558718	rrn3	RRN3 homolog, RNA polymerase I transcription factor	-0.371743	0.00500043	0.0775155	4.66444
ENSDARG00000103961	566857	poln	polymerase (DNA directed) nu	-0.567467	0.00499152	0.0775155	1.73895
ENSDARG00000008568	447867	slc25a24	solute carrier family 25 member 24	0.383625	0.00501743	0.0775693	4.75111
ENSDARG00000034677	368684	scel	sciellin	0.277466	0.00501568	0.0775693	5.12618
ENSDARG00000098481	550268	anxa1d	annexin A1d	-0.507681	0.00500823	0.0775693	5.62624
ENSDARG00000101225	562675	cngb3.1	cyclic nucleotide gated channel subunit beta 3, tandem duplicate 1	-0.851148	0.00501163	0.0775693	0.465779
ENSDARG00000004904	373082	gys2	glycogen synthase 2	-0.390872	0.00502259	0.0775845	4.42136
ENSDARG00000076381	795332	slc25a1b	slc25a1 solute carrier family 25 member 1b	0.554322	0.00502485	0.0775845	5.65539
ENSDARG00000007092	387600	xab2	XPA binding protein 2	0.280562	0.0050313	0.0776346	5.40493
ENSDARG00000023771	566922	gabrb3	gamma-aminobutyric acid type A receptor subunit beta3	-0.587328	0.00504547	0.0776969	1.80844
ENSDARG00000045017	550453	pdrg1	p53 and DNA-damage regulated 1	-0.59785	0.00504814	0.0776969	3.5315
ENSDARG00000062463	100002370	zc3h12b	zinc finger CCCH-type containing 12B	0.986906	0.00504823	0.0776969	3.11704
ENSDARG00000079623	571832	ubtd1b	ubiquitin domain containing 1b	0.686296	0.00504075	0.0776969	2.88495
ENSDARG00000037109	266990	pwp2h	PWP2 small subunit processome component	-0.255515	0.00505691	0.0777315	5.66343
ENSDARG00000095822	100148399	LOC100148399	uncharacterized LOC100148399	2.35371	0.00505613	0.0777315	-4.16756
ENSDARG00000079742	100149630	mcf2l2	MCF.2 cell line derived transforming sequence-like 2	0.727191	0.00506325	0.0777563	2.028
ENSDARG00000101072	560386	cnot6b	CCR4-NOT transcription complex, subunit 6b	0.470032	0.00506497	0.0777563	3.2854
ENSDARG00000003373	436694	commd2	COMM domain containing 2	0.337428	0.00515365	0.077764	4.46757
ENSDARG00000010717	393757	chchd10	coiled-coil-helix-coiled-coil-helix domain containing 10	-0.31858	0.0050947	0.077764	5.2528
ENSDARG00000011941	562822	bmpr2a	bone morphogenetic protein receptor, type II a (serine/threonine kinase)	0.689967	0.00511487	0.077764	3.71537
ENSDARG00000016122	563207	ptrhd1	peptidyl-tRNA hydrolase domain containing 1	-0.590476	0.00510934	0.077764	3.93449
ENSDARG00000018984	447819	eya2	EYA transcriptional coactivator and phosphatase 2	-0.428363	0.0050892	0.077764	5.51593
ENSDARG00000030844	560787	klf11a	Kruppel-like factor 11a	0.537562	0.00515368	0.077764	4.36801
ENSDARG00000040158	793158	cdc42l	cell division cycle 42, like	0.229712	0.00511762	0.077764	7.42423
ENSDARG00000042534	406566	rsrc2	arginine/serine-rich coiled-coil 2	-0.344858	0.00509503	0.077764	5.58957
ENSDARG00000052465	100034609	dusp10	dual specificity phosphatase 10	1.17049	0.00512514	0.077764	0.681206
ENSDARG00000053272	100538309	rap1gapb	RAP1 GTPase activating protein b	0.59091	0.00514208	0.077764	2.05065
ENSDARG00000059719	751650	fam169aa	family with sequence similarity 169 member Aa	1.60088	0.00508712	0.077764	-0.248919
ENSDARG00000059836	561924	ddit3	DNA-damage-inducible transcript 3	-0.614144	0.00511506	0.077764	6.06527
ENSDARG00000068888	100148315	klhl41a	kelch-like family member 41a	0.629434	0.00512845	0.077764	2.42604
ENSDARG00000069763	337626	etv5a	ETS variant transcription factor 5a	-0.332003	0.00507339	0.077764	5.98076
ENSDARG00000073750	415232	crygm2d18	crystallin, gamma M2d18	1.18426	0.00513738	0.077764	4.16327
ENSDARG00000076420	792404	dkk2	dickkopf WNT signaling pathway inhibitor 2	-0.827139	0.00514903	0.077764	1.13005
ENSDARG00000076787	571050	angpt4	angiopoietin 4	0.463237	0.00515028	0.077764	2.16672
ENSDARG00000079017	100003148	tlnrd1	talin rod domain containing 1	0.656752	0.00514357	0.077764	4.20163
ENSDARG00000079161	101175706	bsnb	bassoon (presynaptic cytomatrix protein) b	-0.339691	0.00511287	0.077764	3.73986
ENSDARG00000092792	436699	rprm3	reprimo, TP53 dependent G2 arrest mediator homolog 3	-2.21634	0.0051557	0.077764	-2.60127
ENSDARG00000095632	unknown	unknown	unknown	-2.42397	0.00508204	0.077764	-4.71776
ENSDARG00000095774	558212	emd	emerin (Emery-Dreifuss muscular dystrophy)	0.317897	0.00510933	0.077764	4.61965
ENSDARG00000096949	101883682	si:dkey-197j19.5	si:dkey-197j19.5	1.16429	0.00508307	0.077764	-1.17421
ENSDARG00000097406	793178	si:dkey-81e3.2	si:dkey-81e3.2	1.00115	0.00509184	0.077764	0.863973
ENSDARG00000097694	unknown	unknown	unknown	1.49203	0.00510311	0.077764	-1.84036
ENSDARG00000101172	100003113	tmem200ca	transmembrane protein 200C, genome duplicate a	0.883543	0.00510842	0.077764	0.18194
ENSDARG00000102973	101886542	cmtm8a	CKLF-like MARVEL transmembrane domain containing 8a	1.12992	0.00513404	0.077764	1.31409
ENSDARG00000117784	unknown	unknown	unknown	2.09895	0.00512424	0.077764	-3.03686
ENSDARG00000061806	unknown	unknown	unknown	-0.932145	0.00516269	0.0778208	0.679775
ENSDARG00000098158	100330305	cpxm1b	carboxypeptidase X (M14 family), member 1b	-0.485616	0.00516648	0.0778264	4.28192
ENSDARG00000103647	559454	gpc5a	glypican 5a	-0.467353	0.0051695	0.0778264	2.67193
ENSDARG00000002131	373117	celf2	cugbp, Elav-like family member 2	0.563708	0.00522635	0.0778729	5.28406
ENSDARG00000007582	323944	olfcb1	olfactory receptor C family, b1	1.64157	0.00519781	0.0778729	-1.60157
ENSDARG00000011570	30334	pou6f1	POU class 6 homeobox 1	0.513633	0.00520845	0.0778729	4.60169
ENSDARG00000032606	321590	sept8a	septin 8a	0.26943	0.00522589	0.0778729	6.4433
ENSDARG00000036086	541475	itga11a	integrin, alpha 11a	-0.45865	0.00520504	0.0778729	3.79826
ENSDARG00000042969	504111	znf1035	zinc finger protein 1035	0.357587	0.00524856	0.0778729	6.39397
ENSDARG00000043342	798788	gpx3	glutathione peroxidase 3	0.787317	0.00524502	0.0778729	3.98764
ENSDARG00000045015	793309	cyp27b1	cytochrome P450, family 27, subfamily B, polypeptide 1	-1.50473	0.00524178	0.0778729	0.60789
ENSDARG00000051763	100331323	sntb2	syntrophin, beta 2	0.278849	0.00519173	0.0778729	5.08908
ENSDARG00000053364	100192208	pax10	paired box 10	0.939783	0.0052288	0.0778729	0.923267
ENSDARG00000059596	556406	clip2	CAP-GLY domain containing linker protein 2	0.403494	0.00525004	0.0778729	4.8231
ENSDARG00000063190	777720	zranb1b	zinc finger, RAN-binding domain containing 1b	0.322217	0.00523882	0.0778729	4.7459
ENSDARG00000063218	556994	ppm1la	protein phosphatase, Mg2+/Mn2+ dependent, 1La	0.43042	0.00520074	0.0778729	5.72088
ENSDARG00000063588	386712	uba5	ubiquitin-like modifier activating enzyme 5	-0.331354	0.005216	0.0778729	4.20767
ENSDARG00000069984	100330546	LOC100330546	uncharacterized LOC100330546	-2.15317	0.00519471	0.0778729	-2.95596
ENSDARG00000070822	325896	cnp	2',3'-cyclic nucleotide 3' phosphodiesterase	0.346526	0.00520547	0.0778729	6.38198
ENSDARG00000074079	555952	si:dkey-3d4.3	si:dkey-3d4.3	0.986077	0.00520156	0.0778729	1.46255
ENSDARG00000075632	563903	rad9b	RAD9 checkpoint clamp component B	-1.80965	0.00524745	0.0778729	-2.81512
ENSDARG00000077473	560341	mych	myelocytomatosis oncogene homolog	-0.458083	0.00519581	0.0778729	6.3454
ENSDARG00000090072	100538219	krtcap3	keratinocyte associated protein 3	0.51939	0.00521133	0.0778729	3.432
ENSDARG00000094546	564583	si:ch211-132b12.6	si:ch211-132b12.6	-2.1356	0.00523916	0.0778729	-1.76733
ENSDARG00000099351	317638	igfbp1a	insulin-like growth factor binding protein 1a	-0.450408	0.0052097	0.0778729	6.16487
ENSDARG00000099819	394209	sb:cb1058	sb:cb1058	-0.990228	0.00518225	0.0778729	4.09724
ENSDARG00000103505	378451	fbxl3a	F-box and leucine-rich repeat protein 3a	0.830767	0.00522421	0.0778729	3.69451
ENSDARG00000011683	30765	prtfdc1b	phosphoribosyl transferase domain containing 1b	0.322398	0.00525396	0.0778832	4.89267
ENSDARG00000036375	100002872	cyfip2	cytoplasmic FMR1 interacting protein 2	0.242123	0.00526088	0.0779158	5.93355
ENSDARG00000068404	337350	tbcb	tubulin folding cofactor B	0.251036	0.00526262	0.0779158	6.11221
ENSDARG00000013961	403028	slc31a1	solute carrier family 31 member 1	0.550792	0.005274	0.0780365	6.18742
ENSDARG00000069484	100002454	dab2ipa	DAB2 interacting protein a	0.676954	0.00528354	0.0781298	2.77272
ENSDARG00000058448	100005490	zrsr2	zinc finger (CCCH type), RNA-binding motif and serine/arginine rich 2	-0.428788	0.00529341	0.0781798	3.57387
ENSDARG00000089749	555598	aqp8b	aquaporin 8b	0.362109	0.00529222	0.0781798	4.54815
ENSDARG00000104022	562973	gcgra	glucagon receptor a	0.346135	0.00530016	0.0782317	3.65043
ENSDARG00000015002	30297	cdh4	cadherin 4, type 1, R-cadherin (retinal)	-0.619849	0.00530657	0.0782708	3.21298
ENSDARG00000109902	393341	tmem254	transmembrane protein 254	0.672678	0.0053093	0.0782708	3.1499
ENSDARG00000086706	619257	bmerb1	bMERB domain containing 1	-0.676598	0.00531349	0.0782847	1.75678
ENSDARG00000035958	550249	tnni2b.1	troponin I type 2b (skeletal, fast), tandem duplicate 1	1.1783	0.00533936	0.0783312	7.49363
ENSDARG00000039699	436809	fam204a	family with sequence similarity 204 member A	-0.334746	0.00533397	0.0783312	3.90842
ENSDARG00000058695	559428	ddr2b	discoidin domain receptor tyrosine kinase 2b	-1.30732	0.00533034	0.0783312	1.63962
ENSDARG00000102975	324971	nsg2	neuronal vesicle trafficking associated 2	-0.337094	0.0053311	0.0783312	5.30406
ENSDARG00000104101	100535071	rimbp2a	RIMS binding protein 2a	-0.601677	0.00533651	0.0783312	3.52258
ENSDARG00000105058	108183899	LOC108183899	gastrula zinc finger protein XlCGF8.2DB-like	1.28467	0.00532725	0.0783312	-1.53062
ENSDARG00000105625	unknown	unknown	unknown	-0.629013	0.00532515	0.0783312	3.1546
ENSDARG00000080020	799475	il13ra1	interleukin 13 receptor, alpha 1	-0.531347	0.00534793	0.0784092	3.28742
ENSDARG00000026736	334010	il11ra	interleukin 11 receptor, alpha	0.861165	0.00535987	0.0785366	2.3499
ENSDARG00000004204	567323	efhc2	EF-hand domain (C-terminal) containing 2	0.98619	0.00536857	0.0785686	0.10237
ENSDARG00000045661	393650	irf7	interferon regulatory factor 7	-1.4052	0.00536784	0.0785686	4.03429
ENSDARG00000094216	ambiguous	ambiguous	ambiguous	0.859048	0.00538218	0.0785772	0.195528
ENSDARG00000098365	100005101	lrrc74b	leucine rich repeat containing 74B	0.910866	0.00537581	0.0785772	0.673137
ENSDARG00000101209	286830	lamb1a	laminin, beta 1a	-0.308582	0.00537511	0.0785772	7.63384
ENSDARG00000112918	101882029	LOC101882029	uncharacterized LOC101882029	-2.25955	0.00538121	0.0785772	-3.71403
ENSDARG00000058861	336844	ncln	nicalin	-0.285512	0.0053927	0.0786832	6.8207
ENSDARG00000113296	unknown	unknown	unknown	0.339829	0.00540298	0.0787855	3.71635
ENSDARG00000012388	402880	cox4i1l	cytochrome c oxidase subunit 4I1, like	0.972268	0.00542133	0.0789102	2.27456
ENSDARG00000019613	436662	ip6k2b	inositol hexakisphosphate kinase 2b	-0.434009	0.00542045	0.0789102	5.30707
ENSDARG00000092592	unknown	unknown	unknown	-2.25058	0.00541687	0.0789102	-3.62278
ENSDARG00000027740	335625	adcyap1b	adenylate cyclase activating polypeptide 1b	-0.377072	0.0054271	0.0789464	4.55354
ENSDARG00000035677	561963	bmp8a	bone morphogenetic protein 8a	-1.02696	0.00544344	0.0790352	-0.0217136
ENSDARG00000060349	100001221	wasf1	WASP family member 1	0.49597	0.0054463	0.0790352	3.45854
ENSDARG00000068993	751714	zgc:153631	zgc:153631	0.3238	0.00543783	0.0790352	4.68765
ENSDARG00000099465	503775	rnf213a	ring finger protein 213a	-0.529313	0.00544578	0.0790352	3.24736
ENSDARG00000097964	559216	arhgef33	Rho guanine nucleotide exchange factor (GEF) 33	-0.483039	0.00545651	0.0791357	2.31513
ENSDARG00000058958	103908634	si:ch73-106l15.3	si:ch73-106l15.3	1.34775	0.00546253	0.079138	-0.244595
ENSDARG00000074563	100537916	gpr37a	G protein-coupled receptor 37a	0.968851	0.00546322	0.079138	1.11648
ENSDARG00000097845	103911274	si:ch211-105j21.9	si:ch211-105j21.9	-0.402273	0.00548295	0.0793762	3.03214
ENSDARG00000005356	30709	tyro3	TYRO3 protein tyrosine kinase	0.583822	0.00550424	0.0794197	2.03716
ENSDARG00000030129	557243	mfsd14bb	major facilitator superfamily domain containing 14Bb	0.726287	0.00549597	0.0794197	2.27584
ENSDARG00000041546	335987	gypc	glycophorin C (Gerbich blood group)	0.542472	0.00550071	0.0794197	3.39251
ENSDARG00000061560	100005700	stim1b	stromal interaction molecule 1b	0.519363	0.00549797	0.0794197	2.11766
ENSDARG00000075382	556638	slc9a6b	solute carrier family 9 member 6b	-0.495852	0.00549718	0.0794197	2.9505
ENSDARG00000087688	100537703	klhl29	kelch like family member 29	-0.589432	0.00550571	0.0794197	2.59469
ENSDARG00000020469	553788	map3k7	mitogen-activated protein kinase kinase kinase 7	-0.366544	0.00552138	0.0795982	6.01404
ENSDARG00000006900	317745	impdh2	IMP (inosine 5'-monophosphate) dehydrogenase 2	-0.357056	0.00553314	0.0796251	7.03317
ENSDARG00000034043	573346	irx5a	iroquois homeobox 5a	-0.303051	0.00553292	0.0796251	5.72417
ENSDARG00000071024	110437713	zgc:171679	zgc:171679	-0.364002	0.00553087	0.0796251	3.98764
ENSDARG00000052958	100334610	nppb	natriuretic peptide B	-1.21196	0.00555026	0.0797638	2.03069
ENSDARG00000053425	100329297	serinc2l	serine incorporator 2, like	0.883258	0.0055527	0.0797638	2.04209
ENSDARG00000063344	336363	fam162a	family with sequence similarity 162 member A	-0.36566	0.00555004	0.0797638	4.02094
ENSDARG00000099663	326962	cox5ab	cytochrome c oxidase subunit 5Ab	-0.328198	0.00556271	0.0798601	6.74097
ENSDARG00000104572	unknown	unknown	unknown	-0.577607	0.00557916	0.0800487	2.79834
ENSDARG00000073933	100331995	gareml	GRB2 associated, regulator of MAPK1-like	0.784332	0.0055831	0.0800576	0.669822
ENSDARG00000004714	407985	tcf12	transcription factor 12	-0.308378	0.00559318	0.0800671	6.955
ENSDARG00000045636	100331892	rbl2	retinoblastoma-like 2 (p130)	0.778822	0.00559011	0.0800671	3.75378
ENSDARG00000060661	562805	klf8	Kruppel-like factor 8	0.420827	0.00559371	0.0800671	4.65444
ENSDARG00000054619	563428	fras1	Fraser extracellular matrix complex subunit 1	-0.267942	0.00559851	0.0800883	6.58332
ENSDARG00000002994	562919	itpkca	inositol-trisphosphate 3-kinase Ca	0.310081	0.00560415	0.0801214	4.68712
ENSDARG00000104801	550458	tubb6	tubulin, beta 6 class V	-0.386979	0.00561716	0.0802599	3.82336
ENSDARG00000061992	559945	dot1l	DOT1-like histone H3K79 methyltransferase	0.890956	0.00563267	0.0803863	3.8766
ENSDARG00000078317	100007304	si:dkey-175m17.7	si:dkey-175m17.7	0.700068	0.00563244	0.0803863	1.33101
ENSDARG00000009901	100005797	slc38a5a	solute carrier family 38 member 5a	0.276772	0.0056455	0.0804899	5.02882
ENSDARG00000098206	503752	ptrh1	peptidyl-tRNA hydrolase 1 homolog	-0.602637	0.0056466	0.0804899	3.95354
ENSDARG00000045413	449615	gcm2	glial cells missing transcription factor 2	-0.505365	0.00565276	0.0804934	2.3773
ENSDARG00000060529	558978	nkx6.3	NK6 homeobox 3	-1.12813	0.00565351	0.0804934	1.36098
ENSDARG00000092245	unknown	unknown	unknown	-2.73287	0.00566461	0.0805564	-0.968274
ENSDARG00000104082	795613	trps1	trichorhinophalangeal syndrome I	0.780064	0.00566227	0.0805564	3.78391
ENSDARG00000034160	562351	slc4a1ap	solute carrier family 4 member 1 adaptor protein	0.348638	0.0056726	0.0805831	4.82751
ENSDARG00000058702	373869	vax2	ventral anterior homeobox 2	1.10649	0.00567317	0.0805831	0.00665268
ENSDARG00000097088	unknown	unknown	unknown	-0.611673	0.00567883	0.080616	1.00948
ENSDARG00000088346	560634	miip	migration and invasion inhibitory protein	0.378125	0.00569897	0.0808544	3.51009
ENSDARG00000003197	110437968	LOC110437968	DDB1- and CUL4-associated factor 4-like	1.47663	0.00574334	0.0813569	1.22276
ENSDARG00000010710	541389	msi1b	musashi RNA binding protein 1b	0.298809	0.00574436	0.0813569	7.00283
ENSDARG00000099989	100003741	LOC100003741	cysteine-rich with EGF-like domain protein 1	0.689409	0.00574788	0.0813569	2.66434
ENSDARG00000105431	100004336	si:dkey-23a13.9	si:dkey-23a13.9	0.938547	0.00574481	0.0813569	-0.445835
ENSDARG00000037846	259190	hm13	histocompatibility (minor) 13	-0.277465	0.00575454	0.0813836	6.76906
ENSDARG00000044433	100001751	sned1	sushi, nidogen and EGF-like domains 1	-0.580587	0.0057565	0.0813836	2.57618
ENSDARG00000090368	100033651	mir132-2	microRNA 132-2	-2.40609	0.0057621	0.0814149	-4.5345
ENSDARG00000036304	100536527	dnaaf3l	dynein axonemal assembly factor 3 like	0.86413	0.0057689	0.0814634	-0.33356
ENSDARG00000069912	324428	hmga2	high mobility group AT-hook 2	0.397422	0.0057756	0.0814906	5.94374
ENSDARG00000103381	unknown	unknown	unknown	-0.953964	0.00577758	0.0814906	0.924468
ENSDARG00000016117	334455	exd2	exonuclease 3'-5' domain containing 2	-0.313495	0.00579136	0.0815414	4.72544
ENSDARG00000052192	780835	s1pr5b	sphingosine-1-phosphate receptor 5b	-1.29133	0.00579026	0.0815414	1.98293
ENSDARG00000057419	558142	slc44a5b	solute carrier family 44 member 5b	0.538394	0.0057947	0.0815414	3.79698
ENSDARG00000058140	393286	odad4	outer dynein arm docking complex subunit 4	0.869583	0.00578607	0.0815414	2.03201
ENSDARG00000059699	559762	dnajc16	DnaJ (Hsp40) homolog, subfamily C, member 16	0.611258	0.00580939	0.0817004	1.53299
ENSDARG00000015654	553469	ca15a	carbonic anhydrase XVa	-0.484574	0.00583033	0.0817258	4.40068
ENSDARG00000019398	171585	psma6a	proteasome 20S subunit alpha 6a	-0.266314	0.0058433	0.0817258	6.30391
ENSDARG00000020926	406853	creb3l3l	cAMP responsive element binding protein 3-like 3 like	-0.427006	0.00584478	0.0817258	6.08738
ENSDARG00000024561	561131	nolc1	nucleolar and coiled-body phosphoprotein 1	-0.270533	0.00584719	0.0817258	7.47785
ENSDARG00000040433	393204	cyp2k22	cytochrome P450, family 2, subfamily K, polypeptide 22	-2.40861	0.00584539	0.0817258	-4.65733
ENSDARG00000053918	30431	srfa	serum response factor a	0.701958	0.00582692	0.0817258	3.70707
ENSDARG00000060390	100151762	stk26	serine/threonine protein kinase 26	0.260786	0.00585183	0.0817258	5.55136
ENSDARG00000077712	unknown	unknown	unknown	2.04073	0.00584049	0.0817258	-3.8351
ENSDARG00000083063	unknown	unknown	unknown	-2.40861	0.00584539	0.0817258	-4.65733
ENSDARG00000086585	100270726	nrg2b	neuregulin 2b	-0.602361	0.00584363	0.0817258	2.79874
ENSDARG00000101807	110439557	LOC110439557	gastrula zinc finger protein XlCGF8.2DB-like	-2.24361	0.00581692	0.0817258	-3.67962
ENSDARG00000102902	562780	strn4	striatin, calmodulin binding protein 4	0.303968	0.00584953	0.0817258	5.02147
ENSDARG00000045586	559095	zgc:172145	zgc:172145	0.622513	0.0058684	0.0818173	1.91314
ENSDARG00000056034	566642	pip4p2	phosphatidylinositol-4,5-bisphosphate 4-phosphatase 2	0.435615	0.00586855	0.0818173	3.03757
ENSDARG00000061233	336147	abcc5	ATP-binding cassette, sub-family C (CFTR/MRP), member 5	-0.710492	0.00586762	0.0818173	6.16522
ENSDARG00000068176	767788	uqcc1	ubiquinol-cytochrome c reductase complex assembly factor 1	-0.279805	0.00587987	0.0818745	4.97236
ENSDARG00000077637	569201	mal2	mal, T cell differentiation protein 2	0.573186	0.00588283	0.0818745	1.90877
ENSDARG00000104848	unknown	unknown	unknown	-0.46153	0.00588063	0.0818745	4.53436
ENSDARG00000019772	563828	si:ch1073-280e3.1	si:ch1073-280e3.1	-1.05492	0.00592985	0.0818941	1.85443
ENSDARG00000029043	406491	nup42	nucleoporin 42	-0.451163	0.00591672	0.0818941	3.41135
ENSDARG00000035655	566831	rad21b	RAD21 cohesin complex component b	0.576568	0.00592114	0.0818941	2.51137
ENSDARG00000038858	436729	setd7	SET domain containing 7, histone lysine methyltransferase	-0.419334	0.00591491	0.0818941	3.95876
ENSDARG00000042555	572325	dym	dymeclin	-0.380831	0.00590443	0.0818941	3.36797
ENSDARG00000044669	558102	hp1bp3	heterochromatin protein 1, binding protein 3	0.570586	0.00592118	0.0818941	7.95134
ENSDARG00000062302	557571	znf652	zinc finger protein 652	0.393299	0.00592283	0.0818941	4.19509
ENSDARG00000078105	562995	depdc5	DEP domain containing 5, GATOR1 subcomplex subunit	-0.341764	0.00592939	0.0818941	5.8191
ENSDARG00000093125	100317326	ranbp2	RAN binding protein 2	-0.414837	0.00590806	0.0818941	7.3236
ENSDARG00000098694	unknown	unknown	unknown	1.14633	0.00593175	0.0818941	0.493223
ENSDARG00000099528	393647	dus3l	dihydrouridine synthase 3-like (S. cerevisiae)	-0.330961	0.00589603	0.0818941	5.36297
ENSDARG00000103578	324823	gtf2b	general transcription factor IIB	-0.258257	0.00591137	0.0818941	5.55952
ENSDARG00000105188	798092	vimr2	vimentin-related 2	-0.33	0.00592237	0.0818941	5.16575
ENSDARG00000111854	unknown	unknown	unknown	-2.24309	0.00590367	0.0818941	-2.14547
ENSDARG00000070048	100126026	zgc:173548	zgc:173548	-0.728603	0.00593743	0.0819257	2.07022
ENSDARG00000061405	767647	eva1a	eva-1 homolog A (C. elegans)	0.400342	0.00594819	0.0819434	3.47671
ENSDARG00000103277	100004700	cyp24a1	cytochrome P450, family 24, subfamily A, polypeptide 1	-1.11286	0.0059489	0.0819434	3.64007
ENSDARG00000117282	103911035	LOC103911035	RIMS-binding protein 3B-like	0.982458	0.00594788	0.0819434	-0.32572
ENSDARG00000039455	100000710	tspan15	tetraspanin 15	0.384734	0.00595617	0.0819968	3.81686
ENSDARG00000071065	570579	g6pd	glucose-6-phosphate dehydrogenase	-0.336393	0.00596488	0.0820698	5.82716
ENSDARG00000003697	556156	slc5a8l	solute carrier family 5 member 8, like	-0.594455	0.00596923	0.0820829	1.70909
ENSDARG00000006636	794165	slitrk2	SLIT and NTRK-like family, member 2	-0.761113	0.00597658	0.0821371	1.47113
ENSDARG00000060361	560451	cep104	centrosomal protein 104	0.781507	0.00599266	0.0822645	2.74179
ENSDARG00000098221	553210	st8sia1	ST8 alpha-N-acetyl-neuraminide alpha-2,8-sialyltransferase 1	0.339971	0.0059901	0.0822645	5.55315
ENSDARG00000025593	406577	plekhj1	pleckstrin homology domain containing, family J member 1	0.571735	0.00602676	0.0826855	4.47523
ENSDARG00000094085	101884566	si:dkeyp-79c2.1	si:dkeyp-79c2.1	-1.1665	0.00603847	0.082752	-1.2208
ENSDARG00000101008	558832	soul4	heme-binding protein soul4	0.574826	0.0060359	0.082752	3.92084
ENSDARG00000036592	564058	setd4	SET domain containing 4	-0.41015	0.00604222	0.0827564	3.15736
ENSDARG00000040944	386628	ntd5	ntl-dependent gene 5	-0.395232	0.00605361	0.0828654	6.36109
ENSDARG00000094508	unknown	unknown	unknown	0.840438	0.00606819	0.083018	2.05468
ENSDARG00000033861	393123	sepsecs	Sep (O-phosphoserine) tRNA:Sec (selenocysteine) tRNA synthase	-0.392746	0.00607792	0.0830569	3.47459
ENSDARG00000091503	100538024	fads6	fatty acid desaturase 6	-1.01325	0.00607477	0.0830569	1.28024
ENSDARG00000006567	445096	dus4l	dihydrouridine synthase 4-like (S. cerevisiae)	-0.63467	0.0061049	0.08319	3.03866
ENSDARG00000031819	386945	eif4ebp2	eukaryotic translation initiation factor 4E binding protein 2	0.375749	0.00610321	0.08319	8.06881
ENSDARG00000037060	unknown	unknown	unknown	0.473564	0.0060993	0.08319	5.64753
ENSDARG00000044056	562701	ahi1	Abelson helper integration site 1	0.41314	0.00609768	0.08319	4.14277
ENSDARG00000074863	101885407	si:dkey-112m2.1	si:dkey-112m2.1	-0.557369	0.00609252	0.08319	1.96304
ENSDARG00000000796	431720	nr4a1	nuclear receptor subfamily 4, group A, member 1	0.624102	0.00611211	0.0832412	4.17009
ENSDARG00000103609	560887	mib2	MIB E3 ubiquitin protein ligase 2	1.08709	0.00611865	0.0832833	2.59961
ENSDARG00000013938	573095	psmb3	proteasome 20S subunit beta 3	-0.264659	0.00612884	0.083375	6.65483
ENSDARG00000010192	30532	pax3a	paired box 3a	0.387041	0.00614345	0.0834049	4.05765
ENSDARG00000045544	493781	hgfa	hepatocyte growth factor a	-0.542466	0.0061371	0.0834049	3.46862
ENSDARG00000070057	100149419	si:dkey-69o16.5	si:dkey-69o16.5	-0.439104	0.00614472	0.0834049	6.13177
ENSDARG00000091116	569261	pkhd1l1.1	PKHD1 like 1, tandem duplicate 1	-1.22885	0.00614486	0.0834049	4.31715
ENSDARG00000098999	556846	si:ch73-311h14.2	si:ch73-311h14.2	0.356878	0.00615377	0.0834789	4.63832
ENSDARG00000091799	101884201	fam217bb	family with sequence similarity 217 member Bb	1.02141	0.00617941	0.0837547	-0.0661442
ENSDARG00000104540	450060	cyp2aa8	cytochrome P450, family 2, subfamily AA, polypeptide 8	0.393777	0.00618104	0.0837547	5.53322
ENSDARG00000112101	unknown	unknown	unknown	1.70286	0.00618511	0.0837627	-1.92991
ENSDARG00000021891	393602	zbtb7b	zinc finger and BTB domain containing 7B	-0.363127	0.00618885	0.0837664	4.17418
ENSDARG00000077912	792710	bcorl1	BCL6 corepressor-like 1	0.431496	0.00619487	0.0838009	3.78068
ENSDARG00000111237	unknown	unknown	unknown	1.2562	0.00620044	0.0838293	-0.840204
ENSDARG00000023927	393424	dnajc24	DnaJ (Hsp40) homolog, subfamily C, member 24	-0.63506	0.00620622	0.0838604	1.14752
ENSDARG00000098860	100002814	tlcd3a	TLC domain containing 3A	0.662649	0.0062226	0.0840347	2.62815
ENSDARG00000043154	555812	ucp2	uncoupling protein 2	0.489315	0.00624078	0.084139	6.72336
ENSDARG00000087324	553710	crygm2d1	crystallin, gamma M2d1	0.839254	0.00624028	0.084139	5.06345
ENSDARG00000092759	558818	LOC558818	protein NLRC3-like	-0.936407	0.00623899	0.084139	2.09452
ENSDARG00000030915	325886	cpa1	carboxypeptidase A1 (pancreatic)	-1.62183	0.0062614	0.0841464	-3.25562
ENSDARG00000036995	415167	lsm6	LSM6 homolog, U6 small nuclear RNA and mRNA degradation associated	-0.473287	0.0062521	0.0841464	5.5253
ENSDARG00000044001	325599	lgals3b	lectin, galactoside binding soluble 3b	0.448598	0.00625896	0.0841464	6.67881
ENSDARG00000056270	560253	atpaf2	ATP synthase mitochondrial F1 complex assembly factor 2	-0.378263	0.00625402	0.0841464	4.36722
ENSDARG00000059001	58054	pim2	Pim-2 proto-oncogene, serine/threonine kinase	0.564148	0.00626225	0.0841464	5.34184
ENSDARG00000089959	unknown	unknown	unknown	-3.10938	0.00625856	0.0841464	-3.71192
ENSDARG00000045976	796833	sidt2	SID1 transmembrane family, member 2	-0.393558	0.00626802	0.084177	6.25083
ENSDARG00000016256	394120	nudt3a	nudix (nucleoside diphosphate linked moiety X)-type motif 3a	0.595876	0.00627559	0.0842318	4.48623
ENSDARG00000040255	494099	ephx2	epoxide hydrolase 2, cytoplasmic	0.466072	0.00628682	0.0843356	3.72721
ENSDARG00000000175	30338	hoxb2a	homeobox B2a	-0.308987	0.00631679	0.0845444	4.5343
ENSDARG00000002013	446167	grb10a	growth factor receptor-bound protein 10a	0.46859	0.00632072	0.0845444	3.85455
ENSDARG00000079637	559835	alpk2	alpha-kinase 2	0.499982	0.0063234	0.0845444	4.72704
ENSDARG00000103388	793767	znf609a	zinc finger protein 609a	0.267169	0.00632111	0.0845444	5.18899
ENSDARG00000112045	100330721	axl	AXL receptor tyrosine kinase	-0.25883	0.0063177	0.0845444	5.05742
ENSDARG00000115661	unknown	unknown	unknown	1.58187	0.00630939	0.0845444	-1.86742
ENSDARG00000018600	325922	retsat.2	retinol saturase, tandem duplicate 2	-0.422666	0.00633952	0.084713	4.52846
ENSDARG00000005002	334316	brf1b	BRF1 RNA polymerase III transcription initiation factor subunit b	0.440877	0.00635049	0.0848006	3.15848
ENSDARG00000018553	565759	ifih1	interferon induced with helicase C domain 1	-1.30714	0.00637443	0.0848006	0.633874
ENSDARG00000038359	558186	enosf1	enolase superfamily member 1	0.76592	0.00635637	0.0848006	2.79205
ENSDARG00000039443	550482	zgc:110353	zgc:110353	-0.747985	0.00637385	0.0848006	0.13902
ENSDARG00000053315	100000148	tmprss3a	transmembrane serine protease 3a	-0.984188	0.00637164	0.0848006	-0.212434
ENSDARG00000059722	795038	ubac1	UBA domain containing 1	0.258235	0.00636044	0.0848006	5.3413
ENSDARG00000068657	556650	irgq2	immunity-related GTPase family, q2	2.14116	0.00635709	0.0848006	-1.57112
ENSDARG00000078399	100332846	acsl2	acyl-CoA synthetase long chain family member 2	0.34718	0.00636768	0.0848006	5.53237
ENSDARG00000105286	286777	ddx54	DEAD (Asp-Glu-Ala-Asp) box polypeptide 54	-0.230839	0.0063777	0.0848006	6.44789
ENSDARG00000054031	559531	mxd4	MAX dimerization protein 4	0.503592	0.00639173	0.0849403	3.3528
ENSDARG00000039373	795902	epha3	eph receptor A3	0.571316	0.00642591	0.0850695	3.07389
ENSDARG00000041140	100004133	ddb2	damage-specific DNA binding protein 2	0.442409	0.00642789	0.0850695	3.5826
ENSDARG00000045596	100003291	LOC100003291	ras association domain-containing protein 8-like	0.647389	0.00640797	0.0850695	3.10124
ENSDARG00000053380	436705	fam189a1	family with sequence similarity 189 member A1	-0.420082	0.00642759	0.0850695	2.63743
ENSDARG00000063186	560711	bend7	BEN domain containing 7	-1.14215	0.00642965	0.0850695	-0.32278
ENSDARG00000087403	564737	si:ch211-214p13.3	si:ch211-214p13.3	-1.79746	0.00641759	0.0850695	-2.62328
ENSDARG00000099755	550259	pfklb	phosphofructokinase, liver b	0.775483	0.00640884	0.0850695	5.83557
ENSDARG00000100865	unknown	unknown	unknown	-1.5456	0.00642272	0.0850695	-0.667189
ENSDARG00000009484	114428	arf1	ADP-ribosylation factor 1	0.243412	0.00646165	0.0852819	7.42869
ENSDARG00000012030	386722	dnaaf1	dynein axonemal assembly factor 1	0.752265	0.00646337	0.0852819	1.087
ENSDARG00000073926	555257	synrg	synergin, gamma	-0.314638	0.00646187	0.0852819	5.63741
ENSDARG00000090389	100537318	ndufv3	NADH:ubiquinone oxidoreductase subunit V3	-0.324156	0.0064591	0.0852819	5.03322
ENSDARG00000092407	799827	zmp:0000001316	zmp:0000001316	-0.697446	0.00645258	0.0852819	1.28323
ENSDARG00000094540	567416	si:dkey-96l17.6	si:dkey-96l17.6	-1.98917	0.00647754	0.0854222	-2.93795
ENSDARG00000055543	170846	appb	amyloid beta (A4) precursor protein b	0.280587	0.006492	0.0854907	6.65573
ENSDARG00000063711	562489	trim3a	tripartite motif containing 3a	0.507454	0.00649322	0.0854907	4.03765
ENSDARG00000104278	373140	slc2a8	solute carrier family 2 member 8	0.508583	0.00649337	0.0854907	2.81993
ENSDARG00000012840	393598	alg9	ALG9 alpha-1,2-mannosyltransferase	-0.556416	0.00650118	0.0855469	4.69496
ENSDARG00000002764	571850	miox	myo-inositol oxygenase	0.546329	0.00653695	0.0855866	2.78457
ENSDARG00000005525	436619	acy3.2	aspartoacylase (aminocyclase) 3, tandem duplicate 2	-0.405889	0.00653007	0.0855866	4.84745
ENSDARG00000022615	567640	si:ch211-241e1.3	si:ch211-241e1.3	-0.785853	0.00652376	0.0855866	5.20199
ENSDARG00000037473	798792	cd79a	CD79a molecule, immunoglobulin-associated alpha	-2.30177	0.00654321	0.0855866	-3.0871
ENSDARG00000056765	334304	ela2l	elastase 2 like	-1.27455	0.00652906	0.0855866	0.660044
ENSDARG00000078962	100330288	duox2	dual oxidase 2	-1.00115	0.00653414	0.0855866	0.963702
ENSDARG00000096905	100334274	otos2	otospiralin 2	-0.539637	0.00651519	0.0855866	6.58443
ENSDARG00000099298	449848	xrcc5	X-ray repair complementing defective repair in Chinese hamster cells 5	0.36657	0.00653011	0.0855866	4.69642
ENSDARG00000112648	unknown	unknown	unknown	-0.546792	0.00651961	0.0855866	2.80363
ENSDARG00000112772	unknown	unknown	unknown	-0.561561	0.00654133	0.0855866	3.21124
ENSDARG00000116497	100002455	phyhip	phytanoyl-CoA 2-hydroxylase interacting protein	-0.961796	0.00653722	0.0855866	0.674238
ENSDARG00000016704	100000319	pbld	phenazine biosynthesis like protein domain containing	-0.891355	0.00658436	0.0856255	1.855
ENSDARG00000022020	100150998	focad	focadhesin	-0.43269	0.00658521	0.0856255	5.01952
ENSDARG00000057184	325979	zgc:55781	zgc:55781	-0.322178	0.00656056	0.0856255	4.33583
ENSDARG00000060987	777745	zgc:154077	zgc:154077	0.437232	0.00656202	0.0856255	2.98579
ENSDARG00000061752	563800	ripor2	RHO family interacting cell polarization regulator 2	0.422625	0.00655624	0.0856255	4.0079
ENSDARG00000067950	564789	zcchc2	zinc finger, CCHC domain containing 2	0.333776	0.0065819	0.0856255	3.70922
ENSDARG00000069266	405891	esrra	estrogen-related receptor alpha	0.498363	0.00657223	0.0856255	3.70427
ENSDARG00000073766	436902	tnni1d	troponin I, skeletal, slow d	0.504021	0.00656006	0.0856255	2.41754
ENSDARG00000098908	unknown	unknown	unknown	-0.882227	0.00656603	0.0856255	1.8227
ENSDARG00000102321	103909394	si:ch73-299h12.1	si:ch73-299h12.1	0.674857	0.00657419	0.0856255	0.772962
ENSDARG00000117555	unknown	unknown	unknown	-0.960689	0.00657834	0.0856255	2.52997
ENSDARG00000075806	571887	kirrel3a	kirre like nephrin family adhesion molecule 3a	-0.512151	0.00659789	0.0857441	2.04472
ENSDARG00000028198	406836	ube2v2	ubiquitin-conjugating enzyme E2 variant 2	-0.495688	0.00661516	0.0858762	7.19745
ENSDARG00000070864	393707	bcl6aa	BCL6A transcription repressor a	-0.412279	0.00661517	0.0858762	3.16378
ENSDARG00000075757	100005283	gig2e	grass carp reovirus (GCRV)-induced gene 2e	2.35407	0.00662141	0.085911	-4.41167
ENSDARG00000002916	100148383	sec31b	SEC31 homolog B, COPII coat complex component	0.737672	0.0066625	0.0859819	4.38066
ENSDARG00000053517	570011	eml5	EMAP like 5	-1.03313	0.0066567	0.0859819	2.28875
ENSDARG00000055045	566604	casp3b	caspase 3, apoptosis-related cysteine peptidase b	-0.335892	0.00663482	0.0859819	4.83734
ENSDARG00000055307	393640	sypl2a	synaptophysin-like 2a	0.301452	0.00664395	0.0859819	6.34094
ENSDARG00000074742	100537442	elmod3	ELMO/CED-12 domain containing 3	1.1422	0.00664219	0.0859819	0.829993
ENSDARG00000092987	100270739	zmat4a	zinc finger, matrin-type 4a	2.11546	0.00666169	0.0859819	-0.12452
ENSDARG00000095212	100535908	si:ch211-210b2.4	si:ch211-210b2.4	-1.85107	0.00664598	0.0859819	-2.2059
ENSDARG00000097851	unknown	unknown	unknown	-2.53465	0.00663759	0.0859819	-3.67329
ENSDARG00000102066	561440	ntn4	netrin 4	-0.62665	0.00665398	0.0859819	1.97988
ENSDARG00000102333	550264	fcf1	FCF1 rRNA-processing protein	-0.32079	0.00665555	0.0859819	5.44421
ENSDARG00000078953	794862	epn3a	epsin 3a	0.340893	0.00667186	0.0860566	5.05088
ENSDARG00000056181	30447	ncam1a	neural cell adhesion molecule 1a	0.482398	0.00669193	0.0862541	5.66808
ENSDARG00000078915	570076	mmp17a	matrix metallopeptidase 17a	0.674971	0.00669432	0.0862541	1.30484
ENSDARG00000091817	101882255	LOC101882255	putative protein TPRXL	1.12374	0.00669857	0.0862628	-0.698309
ENSDARG00000017649	100329245	LOC100329245	cadherin-7-like	-0.672336	0.00672317	0.0863767	0.709271
ENSDARG00000026985	554019	lims1	LIM and senescent cell antigen-like domains 1	0.381842	0.0067253	0.0863767	6.46537
ENSDARG00000077034	572070	nmnat3	nicotinamide nucleotide adenylyltransferase 3	0.574456	0.00672328	0.0863767	1.63382
ENSDARG00000103743	563388	si:dkeyp-72e1.9	si:dkeyp-72e1.9	0.852815	0.00671293	0.0863767	2.46895
ENSDARG00000112858	unknown	unknown	unknown	-2.23204	0.00672163	0.0863767	-3.94378
ENSDARG00000062397	100329944	ndst1a	N-deacetylase/N-sulfotransferase (heparan glucosaminyl) 1a	0.290759	0.00673079	0.0864011	4.61199
ENSDARG00000098175	564739	dgkab	diacylglycerol kinase, alpha b	-0.850783	0.0067399	0.0864721	-0.132507
ENSDARG00000077982	560869	elf3	E74-like factor 3 (ets domain transcription factor, epithelial-specific )	-1.21442	0.00675787	0.0866565	4.96235
ENSDARG00000000943	402875	dzip1	DAZ interacting zinc finger protein 1	0.311204	0.00677694	0.0868088	4.67729
ENSDARG00000020761	335206	arrdc2	arrestin domain containing 2	-0.527434	0.00677348	0.0868088	5.64582
ENSDARG00000012563	436624	pdss2	prenyl (decaprenyl) diphosphate synthase, subunit 2	-0.395378	0.00682354	0.0869816	3.78989
ENSDARG00000013000	566597	ppfia2	PTPRF interacting protein alpha 2	-0.788908	0.0068119	0.0869816	2.89033
ENSDARG00000027828	767745	grin1a	glutamate receptor, ionotropic, N-methyl D-aspartate 1a	-0.559493	0.00680994	0.0869816	4.64648
ENSDARG00000037998	245697	flot1b	flotillin 1b	0.325718	0.00682045	0.0869816	7.75905
ENSDARG00000044753	415247	idh3b	isocitrate dehydrogenase (NAD(+)) 3 non-catalytic subunit beta	-0.243245	0.00683007	0.0869816	5.89828
ENSDARG00000062173	562741	camsap2a	calmodulin regulated spectrin-associated protein family, member 2a	0.484412	0.00681028	0.0869816	4.39013
ENSDARG00000063069	791150	gripap1	GRIP1 associated protein 1	0.428904	0.00682341	0.0869816	3.36254
ENSDARG00000089338	100302390	si:ch211-110e21.3	si:ch211-110e21.3	1.00887	0.00680229	0.0869816	2.07909
ENSDARG00000096546	405901	nrp2a	neuropilin 2a	-0.243284	0.00681888	0.0869816	6.53167
ENSDARG00000098441	561673	nars2	asparaginyl-tRNA synthetase 2, mitochondrial	-0.474125	0.00682057	0.0869816	2.07299
ENSDARG00000100190	unknown	unknown	unknown	-1.02503	0.00682953	0.0869816	3.55674
ENSDARG00000011076	431714	zgc:91968	zgc:91968	-0.606243	0.00684096	0.0870743	4.68113
ENSDARG00000111934	ambiguous	ambiguous	ambiguous	-0.466208	0.0068758	0.0874717	1.96273
ENSDARG00000038067	563633	smurf2	SMAD specific E3 ubiquitin protein ligase 2	0.261981	0.00689862	0.0876234	5.05987
ENSDARG00000062880	569437	cntn3a.1	contactin 3a, tandem duplicate 1	-0.823697	0.0068953	0.0876234	1.56847
ENSDARG00000099844	564915	gnaz	guanine nucleotide binding protein (G protein), alpha z polypeptide	0.547822	0.00689222	0.0876234	2.06187
ENSDARG00000100203	unknown	unknown	unknown	2.47294	0.00690316	0.0876349	-3.75595
ENSDARG00000013274	493617	eif4eb	eukaryotic translation initiation factor 4eb	-0.38911	0.00690823	0.0876531	4.78082
ENSDARG00000068250	567699	si:ch211-151h10.2	si:ch211-151h10.2	-1.09683	0.00691428	0.0876838	-0.32675
ENSDARG00000087401	393552	slc25a34	solute carrier family 25 member 34	-0.405555	0.00692041	0.0877155	2.85799
ENSDARG00000097748	unknown	unknown	unknown	2.02298	0.00692436	0.0877194	-2.92994
ENSDARG00000021607	445374	negr1	neuronal growth regulator 1	0.390696	0.00693232	0.0877282	3.54651
ENSDARG00000102318	100885851	il6	interleukin 6 (interferon, beta 2)	-3.04105	0.00692916	0.0877282	-3.51922
ENSDARG00000001807	564874	tnfrsf21	tumor necrosis factor receptor superfamily, member 21	-0.446322	0.00694645	0.0877953	5.4808
ENSDARG00000092067	321707	atn1	atrophin 1	0.348998	0.00694367	0.0877953	4.33177
ENSDARG00000102861	100333693	lmf1	lipase maturation factor 1	-0.460167	0.00694853	0.0877953	3.62922
ENSDARG00000062592	550569	myl10	myosin, light chain 10, regulatory	-0.448694	0.00695936	0.0878861	9.25731
ENSDARG00000044436	561959	rps6ka4	ribosomal protein S6 kinase, polypeptide 4	0.551282	0.0069665	0.0879302	3.455
ENSDARG00000027469	402842	hsd17b1	hydroxysteroid (17-beta) dehydrogenase 1	-1.51604	0.00698103	0.0880215	-1.15715
ENSDARG00000035985	562734	fam210aa	family with sequence similarity 210 member Aa	-0.550993	0.00697943	0.0880215	4.73144
ENSDARG00000102142	793465	ece2b	endothelin converting enzyme 2b	1.13283	0.00698478	0.0880228	2.96923
ENSDARG00000051785	796505	dhx33	DEAH (Asp-Glu-Ala-His) box polypeptide 33	-0.347394	0.0070119	0.0882816	3.81954
ENSDARG00000096578	394002	cul4a	cullin 4A	-0.287812	0.00701263	0.0882816	5.45746
ENSDARG00000079664	565385	ddo	D-aspartate oxidase	1.8598	0.00702725	0.0884195	-0.0699263
ENSDARG00000099850	797355	iqsec3a	IQ motif and Sec7 domain ArfGEF 3a	-0.723908	0.00703296	0.0884452	2.89117
ENSDARG00000001771	553759	otol1a	otolin 1a	-1.51534	0.00705667	0.088651	-1.38496
ENSDARG00000097704	559302	ccdc36	coiled-coil domain containing 36	-2.37017	0.00705526	0.088651	-3.88335
ENSDARG00000034309	553384	cox10	cytochrome c oxidase assembly factor heme A:farnesyltransferase COX10	-0.320081	0.00707599	0.0887047	5.16685
ENSDARG00000038308	394067	ykt6	YKT6 v-SNARE homolog (S. cerevisiae)	0.507885	0.00708465	0.0887047	4.43641
ENSDARG00000061138	100006377	senp7b	SUMO specific peptidase 7b	-0.484883	0.00708603	0.0887047	4.15053
ENSDARG00000070491	564909	hpcal4	hippocalcin like 4	-0.44713	0.00707119	0.0887047	3.01242
ENSDARG00000070721	564511	vdrb	vitamin D receptor b	1.4216	0.00707734	0.0887047	2.60287
ENSDARG00000090615	567192	cd59	CD59 molecule (CD59 blood group)	0.684307	0.00708667	0.0887047	0.177195
ENSDARG00000094331	unknown	unknown	unknown	-1.08007	0.00706674	0.0887047	-0.319809
ENSDARG00000018997	436732	cplx2l	complexin 2, like	-0.440257	0.00716016	0.0887531	6.30534
ENSDARG00000020693	436933	sesn1	sestrin 1	0.311226	0.00716146	0.0887531	4.25135
ENSDARG00000022378	541517	mtmr1b	myotubularin related protein 1b	0.730689	0.00715893	0.0887531	1.61473
ENSDARG00000024465	558080	mrps18a	mitochondrial ribosomal protein S18A	-0.362122	0.00713593	0.0887531	5.15707
ENSDARG00000025854	445387	ddx51	DEAD (Asp-Glu-Ala-Asp) box polypeptide 51	-0.339518	0.0071382	0.0887531	4.5206
ENSDARG00000038878	445410	il12a	interleukin 12a	-1.08436	0.00715455	0.0887531	-0.183598
ENSDARG00000040632	794431	olfcu1	olfactory receptor C family, u1	2.15409	0.00714437	0.0887531	-4.24025
ENSDARG00000051880	664687	kcnj11	potassium inwardly rectifying channel subfamily J member 11	0.371023	0.00712601	0.0887531	3.49343
ENSDARG00000057884	574002	fbxo44.7	F-box protein 44, tandem duplicate 7	-0.768166	0.00716055	0.0887531	2.30621
ENSDARG00000061742	555304	clasrp	CLK4-associating serine/arginine rich protein	-0.28872	0.00710975	0.0887531	5.66014
ENSDARG00000062372	557565	nrd1b	nardilysin b (N-arginine dibasic convertase)	-0.424339	0.00714179	0.0887531	3.26609
ENSDARG00000063089	568661	ccm2l	CCM2 like scaffold protein	-1.05855	0.00716409	0.0887531	0.594926
ENSDARG00000071040	554139	smim8	small integral membrane protein 8	-0.38414	0.00712319	0.0887531	3.43432
ENSDARG00000071570	557283	ccdc71	coiled-coil domain containing 71	0.311047	0.00712742	0.0887531	5.50969
ENSDARG00000076889	556427	ralgapa1	Ral GTPase activating protein catalytic subunit alpha 1	-0.249922	0.00712512	0.0887531	5.69076
ENSDARG00000081800	unknown	unknown	unknown	-1.79565	0.00716125	0.0887531	-1.43083
ENSDARG00000092456	101885622	si:ch211-188i4.4	si:ch211-188i4.4	0.790933	0.00715239	0.0887531	0.324396
ENSDARG00000095376	unknown	unknown	unknown	-2.64934	0.00714915	0.0887531	-3.25562
ENSDARG00000096003	794625	atp5md	ATP synthase membrane subunit k	-0.40052	0.00709553	0.0887531	6.24039
ENSDARG00000115608	101883865	LOC101883865	claudin-1-like	2.10378	0.00713054	0.0887531	-3.71403
ENSDARG00000095190	unknown	unknown	unknown	-1.28055	0.0071735	0.0888241	-1.42062
ENSDARG00000006603	378726	csrp1a	cysteine and glycine-rich protein 1a	-0.586906	0.00718029	0.0888625	5.22163
ENSDARG00000043722	431764	cpa4	carboxypeptidase A4	-1.84939	0.00718922	0.0889275	0.775638
ENSDARG00000030765	445121	hadh	hydroxyacyl-CoA dehydrogenase	-0.36391	0.00719914	0.0889673	5.90267
ENSDARG00000030872	492488	cetp	cholesteryl ester transfer protein, plasma	-0.450607	0.00719981	0.0889673	3.20584
ENSDARG00000002847	557836	fndc1	fibronectin type III domain containing 1	-0.738085	0.00724747	0.0892937	2.2126
ENSDARG00000019038	406635	sgsm3	small G protein signaling modulator 3	-0.334167	0.00723736	0.0892937	4.25028
ENSDARG00000036424	100007362	pcdh20	protocadherin 20	0.443205	0.00723851	0.0892937	3.74409
ENSDARG00000053713	553231	ccdc88c	coiled-coil domain containing 88C	0.328407	0.00724587	0.0892937	5.88654
ENSDARG00000078458	562516	ppp1r37	protein phosphatase 1, regulatory subunit 37	-0.370546	0.00724843	0.0892937	5.46269
ENSDARG00000092664	101884722	si:dkey-93m18.3	si:dkey-93m18.3	-1.17117	0.00724658	0.0892937	-1.64537
ENSDARG00000021193	562849	coro1cb	coronin, actin binding protein, 1Cb	0.255196	0.0072577	0.0893399	6.41826
ENSDARG00000061774	337133	mbd3a	methyl-CpG binding domain protein 3a	0.272096	0.00726015	0.0893399	6.58508
ENSDARG00000089705	100331227	abcf3	ATP-binding cassette, sub-family F (GCN20), member 3	-0.404497	0.00726329	0.0893399	4.44106
ENSDARG00000017354	30689	epha2a	eph receptor A2 a	-0.30009	0.00727124	0.0893921	6.51525
ENSDARG00000062208	559734	prrt1	proline-rich transmembrane protein 1	0.736629	0.00728195	0.0894467	1.16628
ENSDARG00000068663	569013	zgc:152951	zgc:152951	0.614567	0.00728309	0.0894467	1.51464
ENSDARG00000019877	415207	rbks	ribokinase	-0.855398	0.00729151	0.0895046	1.97893
ENSDARG00000104230	406774	sec23a	Sec23 homolog A, coat complex II component	0.385613	0.00730923	0.0896764	6.45966
ENSDARG00000055066	561776	zdhhc20a	zinc finger DHHC-type palmitoyltransferase 20a	0.550061	0.00732901	0.0898278	1.98178
ENSDARG00000090722	796447	leg1.1	liver-enriched gene 1, tandem duplicate 1	0.354884	0.00732618	0.0898278	3.41446
ENSDARG00000010059	563019	itpkb	inositol-trisphosphate 3-kinase B	0.609023	0.00734478	0.0899054	2.54555
ENSDARG00000013615	58140	pbx3b	pre-B-cell leukemia homeobox 3b	-0.281022	0.00735024	0.0899054	5.32658
ENSDARG00000015731	100534737	ano5a	anoctamin 5a	0.564895	0.00734105	0.0899054	2.86743
ENSDARG00000067824	564195	cntnap3	contactin associated protein family member 3	-0.675008	0.00734666	0.0899054	1.17275
ENSDARG00000031952	393558	mb	myoglobin	1.01897	0.00737094	0.090103	4.26218
ENSDARG00000061989	559169	mpnd	MPN domain containing	0.418271	0.00737386	0.090103	4.02643
ENSDARG00000100349	564064	prkacaa	protein kinase, cAMP-dependent, catalytic, alpha, genome duplicate a	0.686901	0.00739087	0.0902651	4.69896
ENSDARG00000100397	393845	pde6c	phosphodiesterase 6C, cGMP-specific, cone, alpha prime	-0.948196	0.007396	0.090282	0.886782
ENSDARG00000039215	321378	arrb2a	arrestin, beta 2a	0.33003	0.00740323	0.0903007	4.49498
ENSDARG00000069834	100037326	pnpla4	patatin-like phospholipase domain containing 4	-0.806444	0.00741249	0.0903007	-0.12544
ENSDARG00000098112	503869	btc	betacellulin, epidermal growth factor family member	0.446476	0.00740992	0.0903007	2.4327
ENSDARG00000103369	324556	taldo1	transaldolase 1	-0.309262	0.00740762	0.0903007	7.43465
ENSDARG00000040039	449768	pttg1ipb	PTTG1 interacting protein b	0.360747	0.00741989	0.0903453	4.38236
ENSDARG00000016774	100334463	plekho2	pleckstrin homology domain containing, family O member 2	0.322062	0.00744138	0.0903852	3.61846
ENSDARG00000042115	553226	tmem198a	transmembrane protein 198a	0.617753	0.00744285	0.0903852	3.27736
ENSDARG00000076847	560874	tnrc6c1	trinucleotide repeat containing adaptor 6C1	0.409826	0.00744564	0.0903852	5.52936
ENSDARG00000078088	556807	si:ch211-186j3.6	si:ch211-186j3.6	-0.780727	0.00743121	0.0903852	2.1579
ENSDARG00000092895	100004663	ifi27.8	interferon alpha inducible protein 27.8	-0.919337	0.00743327	0.0903852	2.0969
ENSDARG00000101421	unknown	unknown	unknown	-1.28538	0.00744043	0.0903852	-1.52168
ENSDARG00000012534	556480	slc6a6a	solute carrier family 6 member 6a	1.152	0.00745703	0.0904778	0.615777
ENSDARG00000111290	565132	erg28	ergosterol biosynthesis 28 homolog	0.633232	0.00746142	0.0904857	1.88815
ENSDARG00000020871	553019	ptprz1b	protein tyrosine phosphatase receptor type Z1b	-0.257818	0.00747712	0.0905579	4.91857
ENSDARG00000026902	436906	cryzl1	crystallin, zeta (quinone reductase)-like 1	-0.352282	0.00747665	0.0905579	3.81519
ENSDARG00000053159	550588	zgc:110626	zgc:110626	0.363854	0.00748041	0.0905579	3.87863
ENSDARG00000096312	unknown	unknown	unknown	1.04106	0.00748238	0.0905579	-0.746613
ENSDARG00000018165	100003959	depdc1a	DEP domain containing 1a	0.272519	0.00749542	0.0906248	4.58603
ENSDARG00000067796	100332309	clpxb	caseinolytic mitochondrial matrix peptidase chaperone subunit Xb	0.446579	0.0074918	0.0906248	4.67129
ENSDARG00000095607	unknown	unknown	unknown	-2.33167	0.00750578	0.0907046	-4.00618
ENSDARG00000011723	393302	zgc:56556	zgc:56556	-0.84037	0.00751823	0.0907378	2.20347
[truncated: 22,135 more rows]
