# Supplementary material for: Targeting GLP-1 Signaling Ameliorates Cystogenesis in a Zebrafish Model of Nephronophthisis
Source: Int J Mol Sci. 2025 Jul 30;26(15):7366. doi: 10.3390/ijms26157366 (PMC12347336; doi:10.3390/ijms26157366)
Supplement: Supplementary file 1 [file ijms-26-07366-s001.zip › Supplementary Table S3.xlsx]

## Sheet: Tabelle1
Gene target	Morpholino type	Concentration range	Validation method	Rescue experiment	Rescue efficiency
nphp1	TBM	0.15 mM	Previously validated	Not performed	-
nphp4	SBM	0.25 mM	Previously validated	Not performed	-
nphp8	SBM	0.2 mM	Previously validated	Not performed	-
gcga	TBM	0.1-0.2 mM	RT-PCR	Not performed	-
gcgra	TBM	0.1-0.4 mM	RT-PCR	Not performed	-
gcgra	SBM	0.1 mM	RT-PCR	Not performed	-
gcgrb	TBM	0.1-0.4 mM	RT-PCR	Not performed	-
gcgrb	SBM	0.1-0.4 mM	RT-PCR	mRNA co-injection (25 ng/μl)	65% reduction in cyst formation
adora2ab	TBM	0.1-0.4 mM	Previously validated	mRNA co-injection (30 ng/μl)	70% reduction in cyst formation
adora2ab	SBM	0.1-0.4 mM	Previously validated	Not performed	-
CRISPR/Cas9 Interventions:
Gene target	sgRNA	Validation method	Phenotype
gcgra	sgRNA1 + sgRNA3	Sanger sequencing	Enhanced cyst formation in mutant background
gcgrb	sgRNA1 + sgRNA4	Sanger sequencing	Enhanced cyst formation in mutant background
adora2ab	sgRNA1 + sgRNA2	Sanger sequencing	Dose-dependent cyst formation
